# Supplementary material for: Northern shrimp Pandalus borealis population collapse linked to climate-driven shifts in predator distribution
Source: PLoS One. 2021 Jul 21;16(7):e0253914. doi: 10.1371/journal.pone.0253914 (PMC8294506; doi:10.1371/journal.pone.0253914)
Supplement: S2 Appendix — (XLSX) [file pone.0253914.s002.xlsx]

## Sheet: names
S2 Appendix. Common and scientific names for all species captured, 2003-2017.
Spring Offshore Survey		Spring Inshore Survey		Summer Offshore Survey		Fall Offshore Survey
Common name	Scientific name	Common name	Scientific name	Common name	Scientific name	Common name	Scientific name
Acadian redfish	Sebastes fasciatus	Alewife	Alosa pseudoharengus	Acadian redfish	Sebastes fasciatus	Acadian redfish	Sebastes fasciatus
Aesop shrimp	Pandalus montagui	Alligatorfish	Aspidophoroides monopterygius	Aesop shrimp	Pandalus montagui	Aesop shrimp	Pandalus montagui
Alewife	Alosa pseudoharengus	Arctic eualid	Eualus fabricii	Alewife	Alosa pseudoharengus	Alewife	Alosa pseudoharengus
Alligatorfish	Aspidophoroides monopterygius	Argentine Atlantic	Argentina silus	Alligatorfish	Aspidophoroides monopterygius	Alligatorfish	Aspidophoroides monopterygius
American lobster	Homarus americanus	Axius serratus	Axius serratus	American lobster	Homarus americanus	American lobster	Homarus americanus
American plaice	Hippoglossoides platessoides	Bass striped	Morone saxatilis	American plaice	Hippoglossoides platessoides	American plaice	Hippoglossoides platessoides
American shad	Alosa sapidissima	Blenny snake	Lumpenus lumpretaeformis	American shad	Alosa sapidissima	American shad	Alosa sapidissima
Atlantic cod	Gadus morhua	Bluefish	Pomatomus saltatrix	Armored searobin	Peristedion miniatum	Atlantic argentine	Argentina silus
Atlantic hagfish	Myxine glutinosa	Butterfish	Peprilus triacanthus	Atlantic argentine	Argentina silus	Atlantic brief squid	Lolliguncula brevis
Atlantic halibut	Hippoglossus hippoglossus	Capelin	Mallotus villosus	Atlantic calico scallop	Argopecten gibbus	Atlantic cod	Gadus morhua
Atlantic herring	Clupea harengus	Cod Atlantic	Gadus morhua	Atlantic cod	Gadus morhua	Atlantic hagfish	Myxine glutinosa
Atlantic mackerel	Scomber scombrus	Cunner	Tautogolabrus adspersus	Atlantic hagfish	Myxine glutinosa	Atlantic halibut	Hippoglossus hippoglossus
Atlantic rock crab	Cancer irroratus	Cusk	Brosme brosme	Atlantic halibut	Hippoglossus hippoglossus	Atlantic herring	Clupea harengus
Atlantic soft pout	Melanostigma atlanticum	Daubed shanny	Lumpenus maculatus	Atlantic herring	Clupea harengus	Atlantic mackerel	Scomber scombrus
Atlantic wolffish	Anarhichas lupus	Dogfish spiny	Squalus acanthias	Atlantic mackerel	Scomber scombrus	Atlantic rock crab	Cancer irroratus
Barndoor skate	Dipturus laevis	Eel American	Anguilla rostrata	Atlantic menhaden	Brevoortia tyrannus	Atlantic saury	Scomberesox saurus
Barracudina uncl	Paralepidae	Flounder Atlantic windowpane (sand dab )	Scophthalmus aquosus	Atlantic moonfish	Selene setapinnis	Atlantic seasnail	Liparis atlanticus
Blackbelly rosefish	Helicolenus dactylopterus	Flounder Atlantic witch (gray sole)	Glyptocephalus cynoglossus	Atlantic rock crab	Cancer irroratus	Atlantic silverside	Menidia menidia
Blueback herring	Alosa aestivalis	Flounder fourspot	Paralichthys oblongus	Atlantic soft pout	Melanostigma atlanticum	Atlantic soft pout	Melanostigma atlanticum
Bobtail uncl	Sepiolidae	Flounder gulf stream	Citharichthys arctifrons	Atlantic torpedo	Torpedo nobiliana	Atlantic torpedo	Torpedo nobiliana
Bristled longbeak	Dichelopandalus leptocerus	Flounder winter	Pseudopleuronectes americanus	Atlantic wolffish	Anarhichas lupus	Atlantic wolffish	Anarhichas lupus
Brown rock shrimp	Sicyonia brevirostris	Flounder yellowtail	Limanda ferruginea	Barndoor skate	Dipturus laevis	Barndoor skate	Dipturus laevis
Butterfish	Peprilus triacanthus	Fourbeard rockling	Enchelyopus cimbrius	Blackbelly rosefish	Helicolenus dactylopterus	Barracudina uncl	Paralepidae
Common octopus	Octopus vulgaris	Grenadiers	Macrouridae	Blueback herring	Alosa aestivalis	Beardfish	Polymixia lowei
Cunner	Tautogolabrus adspersus	Grubby	Myoxocephalus aenaeus	Bobtail uncl	Sepiolidae	Black sea bass	Centropristis striata
Cusk	Brosme brosme	Gunnel rock	Pholis gunnellus	Bristled longbeak	Dichelopandalus leptocerus	Blackbelly rosefish	Helicolenus dactylopterus
Daubed shanny	Lumpenus maculatus	Haddock	Melanogrammus aeglefinus	Butterfish	Peprilus triacanthus	Blueback herring	Alosa aestivalis
Eelpout uncl	Zoarcidae	Hagfish Atlantic	Myxine glutinosa	Common octopus	Octopus vulgaris	Bluefish	Pomatomus saltatrix
Fourbeard rockling	Enchelyopus cimbrius	Hake Atlantic red	Urophycis chuss	Cunner	Tautogolabrus adspersus	Bobtail uncl	Sepiolidae
Fourspot flounder	Paralichthys oblongus	Hake silver (whiting)	Merluccius bilinearis	Cusk	Brosme brosme	Bristled longbeak	Dichelopandalus leptocerus
Friendly blade shrimp	Spirontocaris liljeborgii	Hake spotted	Urophycis regia	Eel uncl	Anguilliformes	Brown rock shrimp	Sicyonia brevirostris
Goosefish	Lophius americanus	Hake white	Urophycis tenuis	Fourbeard rockling	Enchelyopus cimbrius	Buckler dory	Zenopsis conchifera
Greenland halibut	Reinhardtius hippoglossoides	Halibut Atlantic	Hippoglossus hippoglossus	Fourspot flounder	Paralichthys oblongus	Butterfish	Peprilus triacanthus
Grubby	Myoxocephalus aenaeus	Halibut greenland	Reinhardtius hippoglossoides	Friendly blade shrimp	Spirontocaris liljeborgii	Common octopus	Octopus vulgaris
Haddock	Melanogrammus aeglefinus	Herring Atlantic	Clupea harengus	Goosefish	Lophius americanus	Conger eel uncl	Congridae
Herring uncl	Clupeidae	Herring blueback	Alosa aestivalis	Greenland halibut	Reinhardtius hippoglossoides	Cunner	Tautogolabrus adspersus
Hookear sculpin uncl	Artediellus sp	Inquiline snailfish	Liparis inquilinus	Grenadier uncl	Macrouridae	Cusk	Brosme brosme
Jonah crab	Cancer borealis	Lanternfish uncl	Myctophidae	Gulf stream flounder	Citharichthys arctifrons	Daubed shanny	Lumpenus maculatus
Lanternfish uncl	Myctophidae	Lumpfish	Cyclopterus lumpus	Haddock	Melanogrammus aeglefinus	Fawn cusk-eel	Lepophidium profundorum
Little skate	Leucoraja erinacea	Lumpsucker Atlantic spiny	Eumicrotremus spinosus	Hatchetfish uncl	Sternoptychidae	Fourbeard rockling	Enchelyopus cimbrius
Longfin squid	Loligo pealeii	Mackerel Atlantic	Scomber scombrus	Hookear sculpin uncl	Artediellus sp	Fourspot flounder	Paralichthys oblongus
Longhorn sculpin	Myoxocephalus octodecemspinosus	Menhaden Atlantic	Brevoortia tyrannus	Jonah crab	Cancer borealis	Friendly blade shrimp	Spirontocaris liljeborgii
Lumpfish	Cyclopterus lumpus	Monkfish	Lophius americanus	Lesser shining bobtail	Semirossia tenera	Goosefish	Lophius americanus
Moustache sculpin	Triglops murrayi	Moonfish Atlantic	Selene setapinnis	Ling uncl	Urophycis sp	Greenland halibut	Reinhardtius hippoglossoides
Na	Pandalus propinquus	Northern kingfish	Menticirrhus saxatilis	Longfin hake	Urophycis chesteri	Grenadier uncl	Macrouridae
Northern sand lance	Ammodytes dubius	Octopus spoonarm	Bathypolypus arcticus	Longfin squid	Loligo pealeii	Grubby	Myoxocephalus aenaeus
Northern shrimp	Pandalus borealis	Octopus uncl	Octopoda	Longhorn sculpin	Myoxocephalus octodecemspinosus	Gulf stream flounder	Citharichthys arctifrons
Northern stone crab	Lithodes maja	Pearlsides	Maurolicus muelleri	Lumpfish	Cyclopterus lumpus	Haddock	Melanogrammus aeglefinus
Norwegian shrimp	Pontophilus norvegicus	Pipefish northern	Syngnathus fuscus	Na	Pandalus propinquus	Hatchetfish uncl	Sternoptychidae
Ocean pout	Macrozoarces americanus	Plaice American (dab)	Hippoglossoides platessoides	Na	Calocaris templemani	Hookear sculpin uncl	Artediellus sp
Octopus uncl	Octopoda	Pollock	Pollachius virens	Northern sand lance	Ammodytes dubius	Jonah crab	Cancer borealis
Offshore hake	Merluccius albidus	Pout Atlantic soft	Melanostigma atlanticum	Northern shortfin squid	Illex illecebrosus	Lady crab	Ovalipes ocellatus
Pink glass shrimp	Pasiphaea multidentata	Pout ocean	Zoarces americanus	Northern shrimp	Pandalus borealis	Lanternfish uncl	Myctophidae
Polar lebbeid	Lebbeus polaris	Puffer northern	Sphoeroides maculatus	Northern stone crab	Lithodes maja	Ling uncl	Urophycis sp
Pollock	Pollachius virens	Redfish Acadian ocean perch	Sebastes fasciatus	Norwegian shrimp	Pontophilus norvegicus	Little skate	Leucoraja erinacea
Rainbow smelt	Osmerus mordax	Sand lance American	Ammodytes americanus	Ocean pout	Macrozoarces americanus	Longfin hake	Urophycis chesteri
Red deepsea crab	Geryon quinquedens	Scad round	Decapterus punctatus	Octopus uncl	Octopoda	Longfin squid	Loligo pealeii
Red hake	Urophycis chuss	Sculpin hookear uncl	Artediellus	Pink glass shrimp	Pasiphaea multidentata	Longhorn sculpin	Myoxocephalus octodecemspinosus
Sea lamprey	Petromyzon marinus	Sculpin longhorn	Myoxocephalus octodecemspinosus	Polar lebbeid	Lebbeus polaris	Longnose greeneye	Parasudis truculenta
Sea raven	Hemitripterus americanus	Sculpin moustache	Triglops murrayi	Pollock	Pollachius virens	Lumpfish	Cyclopterus lumpus
Sea scallop	Placopecten magellanicus	Sculpin shorthorn	Myoxocephalus scorpius	Red deepsea crab	Geryon quinquedens	Moustache sculpin	Triglops murrayi
Sevenspine bay shrimp	Crangon septemspinosa	Scup	Stenotomus chrysops	Red hake	Urophycis chuss	Na	Pandalus propinquus
Shield bobtail	Stoloteuthis leucoptera	Sea bass black	Centropristis striata	Rough scad	Trachurus lathami	Northern pipefish	Syngnathus fuscus
Shortnose greeneye	Chlorophthalmus agassizi	Sea lamprey	Petromyzon marinus	Scup	Stenotomus chrysops	Northern sand lance	Ammodytes dubius
Shrimp uncl	Crustacea shrimp	Sea raven	Hemitripterus americanus	Sea lamprey	Petromyzon marinus	Northern searobin	Prionotus carolinus
Silver hake	Merluccius bilinearis	Sea robin armored	Peristedion miniatum	Sea raven	Hemitripterus americanus	Northern shortfin squid	Illex illecebrosus
Smooth skate	Malacoraja senta	Sea robin northern	Prionotus carolinus	Sea scallop	Placopecten magellanicus	Northern shrimp	Pandalus borealis
Snakeblenny	Lumpenus lumpretaeformis	Sea robin striped	Prionotus evolans	Sevenspine bay shrimp	Crangon septemspinosa	Northern stone crab	Lithodes maja
Snow crab	Chionoecetes opilio	Shad American	Alosa sapidissima	Shield bobtail	Stoloteuthis leucoptera	Norwegian shrimp	Pontophilus norvegicus
Spider crab uncl	Majidae	Shanny radiated	Ulvaria subbifurcata	Shorthorn sculpin	Myoxocephalus scorpius	Ocean pout	Macrozoarces americanus
Spiny dogfish	Squalus acanthias	Shrimp	Pandalus	Shrimp uncl	Crustacea shrimp	Ocean quahog	Arctica islandica
Spiny lebbeid	Lebbeus groenlandicus	Shrimp crangon	Crangon septemspinosa	Silver hake	Merluccius bilinearis	Octopus uncl	Octopoda
Spoonarm octopus	Bathypolypus arcticus	Shrimp dichelo	Dichelopandalus leptocerus	Skate uncl	Raja sp	Pink glass shrimp	Pasiphaea multidentata
Squid, cuttlefish, and octopod uncl	Cephalopoda	Shrimp friendly spine	Spirontocaris liljeborgii	Smooth skate	Malacoraja senta	Pipefish seahorse uncl	Syngnathidae
Summer flounder	Paralichthys dentatus	Shrimp montagui	Pandalus montagui	Snakeblenny	Lumpenus lumpretaeformis	Polar lebbeid	Lebbeus polaris
Thorny skate	Amblyraja radiata	Shrimp norwegian	Pontophilus norvegicus	Snow crab	Chionoecetes opilio	Pollock	Pollachius virens
Threespine stickleback	Gasterosteus aculeatus	Shrimp parrot	Spirontocaris spinus	Spider crab uncl	Majidae	Radiated shanny	Ulvaria subbifurcata
Trash	Trash species in catch	Shrimp pink glass	Pasiphaea multidentata	Spiny butterfly ray	Gymnura altavela	Red deepsea crab	Geryon quinquedens
Weitzmans pearlsides	Maurolicus weitzmani	Shrimp sculptured	Sclerocrangon boreas	Spiny dogfish	Squalus acanthias	Red hake	Urophycis chuss
White hake	Urophycis tenuis	Shrimps mantis	Stomatopoda	Spiny lebbeid	Lebbeus groenlandicus	Righteye flounder uncl	Pleuronectidae
Windowpane	Scophthalmus aquosus	Silverside Atlantic	Menidia menidia	Spoonarm octopus	Bathypolypus arcticus	Sculpin uncl	Cottidae
Winter flounder	Pseudopleuronectes americanus	Skate barndoor	Dipturus laevis	Spotted hake	Urophycis regia	Scup	Stenotomus chrysops
Winter skate	Leucoraja ocellata	Skate clearnose	Raja eglanteria	Spotted tinselfish	Xenolepidichthys dalgleishi	Sea raven	Hemitripterus americanus
Witch flounder	Glyptocephalus cynoglossus	Skate little	Leucoraja erinacea	Squid, cuttlefish, and octopod uncl	Cephalopoda	Sea scallop	Placopecten magellanicus
Wolf eelpout	Lycenchelys verrilli	Skate rosette	Leucoraja garmani	Striated argentine	Argentina striata	Sevenspine bay shrimp	Crangon septemspinosa
Wrymouth	Cryptacanthodes maculatus	Skate smooth	Malacoraja senta	Thorny skate	Amblyraja radiata	Shield bobtail	Stoloteuthis leucoptera
Yellowtail flounder	Limanda ferruginea	Skate thorny	Amblyraja radiata	Weitzmans pearlsides	Maurolicus weitzmani	Shrimp uncl	Crustacea shrimp
		Skate winter	Leucoraja ocellata	White hake	Urophycis tenuis	Silver hake	Merluccius bilinearis
		Smelt rainbow	Osmerus mordax	Windowpane	Scophthalmus aquosus	Silver rag	Ariomma bondi
		Squid bobtail	Sepiolidae	Winter flounder	Pseudopleuronectes americanus	Slender snipe eel	Nemichthys scolopaceus
		Squid long finned	Loligo pealeii	Witch flounder	Glyptocephalus cynoglossus	Smooth skate	Malacoraja senta
		Squid short-finned	Illex illecebrosus	Wolf eelpout	Lycenchelys verrilli	Snakeblenny	Lumpenus lumpretaeformis
		Stickleback fourspine	Apeltes quadracus	Wrymouth	Cryptacanthodes maculatus	Snow crab	Chionoecetes opilio
		Stickleback threespine	Gasterosteus aculeatus	Yellowtail flounder	Limanda ferruginea	Spider crab uncl	Majidae
		Sturgeon Atlantic	Acipenser oxyrinchus			Spiny dogfish	Squalus acanthias
		Tomcod Atlantic	Microgadus tomcod			Spiny lebbeid	Lebbeus groenlandicus
		Wolf eelpout	Lycenchelys verrilli			Spoonarm octopus	Bathypolypus arcticus
		Wolffish Atlantic	Anarhichas lupus			Spotted hake	Urophycis regia
		Wrymouth	Cryptacanthodes maculatus			Striated argentine	Argentina striata
						Striped searobin	Prionotus evolans
						Summer flounder	Paralichthys dentatus
						Thorny skate	Amblyraja radiata
						Threespine stickleback	Gasterosteus aculeatus
						Weitzmans pearlsides	Maurolicus weitzmani
						White hake	Urophycis tenuis
						Windowpane	Scophthalmus aquosus
						Winter flounder	Pseudopleuronectes americanus
						Winter skate	Leucoraja ocellata
						Witch flounder	Glyptocephalus cynoglossus
						Wolf eelpout	Lycenchelys verrilli
						Wrymouth	Cryptacanthodes maculatus
						Yellowtail flounder	Limanda ferruginea

## Sheet: sources
spring offshore
spring inshore	D:\shrimp	contd\ME_NH	survey\dbase\final
summer offshore
fall offshore
