# Supplementary material for: Northern shrimp Pandalus borealis population collapse linked to climate-driven shifts in predator distribution
Source: PLoS One. 2021 Jul 21;16(7):e0253914. doi: 10.1371/journal.pone.0253914 (PMC8294506; doi:10.1371/journal.pone.0253914)
Supplement: S1 Fig — (CSV) [file pone.0253914.s003.csv]

Data for Fig 2, northern shrimp biomass indices
		Albatross	Bigelow	Albatross	Bigelow	ME-NH	ASMFC
		Offshore	Offshore	Offshore	Offshore	Inshore	Offshore
	Year	Fall	Fall	Spring	Spring	Spring	Summer
Northern shrimp biomass index	2003	1.08		1.0		4.16	5.45
Northern shrimp biomass index	2004	1.58		2.4		3.87	10.27
Northern shrimp biomass index	2005	2.77		2.4		7.81	23.38
Northern shrimp biomass index	2006	6.64		3.7		10.99	65.99
Northern shrimp biomass index	2007	4.13		4.4		10.23	11.51
Northern shrimp biomass index	2008	3.05		2.5		15.42	16.77
Northern shrimp biomass index	2009		7.83		20.7	9.66	15.44
Northern shrimp biomass index	2010		5.01		7.8	14.99	13.94
Northern shrimp biomass index	2011		5.55		5.3	17.86	8.62
Northern shrimp biomass index	2012		2.75		3.8	7.5	2.46
Northern shrimp biomass index	2013		1.2		0.3	1.69	1.03
Northern shrimp biomass index	2014		1.93		1.3	2.07	1.7
Northern shrimp biomass index	2015		0.7		0.7	1.66	1.26
Northern shrimp biomass index	2016		0.5		1.7	2.15	3.78
Northern shrimp biomass index	2017		0.7		1.9	2	0.9
