# Supplementary material for: Northern shrimp Pandalus borealis population collapse linked to climate-driven shifts in predator distribution
Source: PLoS One. 2021 Jul 21;16(7):e0253914. doi: 10.1371/journal.pone.0253914 (PMC8294506; doi:10.1371/journal.pone.0253914)
Supplement: S2 Fig — (CSV) [file pone.0253914.s004.csv]

Data for Fig 3, abundance indices for northern shrimp by life history stage and carapace length
			Mean number per tow at length
Survey	Year	Carapace length (mm)	Male	Transitional	Female 1	Female 2
Spring Inshore	2005	10.0	83.2	0.0	0.0	0.0
Spring Inshore	2005	10.5	77.3	0.0	0.0	0.0
Spring Inshore	2005	11.0	116.9	0.0	0.0	0.0
Spring Inshore	2005	11.5	139.7	0.0	0.0	0.0
Spring Inshore	2005	12.0	201.4	0.0	0.0	0.0
Spring Inshore	2005	12.5	221.5	0.0	0.0	0.0
Spring Inshore	2005	13.0	246.6	0.0	0.0	0.0
Spring Inshore	2005	13.5	219.3	0.0	0.0	0.0
Spring Inshore	2005	14.0	174.4	0.0	0.0	0.0
Spring Inshore	2005	14.5	140.7	0.0	0.0	0.0
Spring Inshore	2005	15.0	99.3	0.1	0.0	0.0
Spring Inshore	2005	15.5	75.4	0.6	0.0	0.0
Spring Inshore	2005	16.0	61.4	0.4	1.0	0.0
Spring Inshore	2005	16.5	62.7	2.7	0.3	0.0
Spring Inshore	2005	17.0	65.2	5.3	3.1	0.0
Spring Inshore	2005	17.5	50.7	3.8	2.3	0.0
Spring Inshore	2005	18.0	68.1	3.3	4.7	0.0
Spring Inshore	2005	18.5	45.1	4.7	6.9	0.0
Spring Inshore	2005	19.0	31.7	3.9	9.0	1.5
Spring Inshore	2005	19.5	12.7	5.1	15.1	0.1
Spring Inshore	2005	20.0	8.1	8.7	17.4	2.9
Spring Inshore	2005	20.5	4.6	3.1	18.1	0.9
Spring Inshore	2005	21.0	0.7	1.1	17.3	2.7
Spring Inshore	2005	21.5	0.0	1.4	11.3	7.3
Spring Inshore	2005	22.0	0.6	3.1	10.8	5.0
Spring Inshore	2005	22.5	0.0	0.0	12.9	13.7
Spring Inshore	2005	23.0	0.0	0.0	19.1	16.3
Spring Inshore	2005	23.5	0.0	0.0	21.0	20.9
Spring Inshore	2005	24.0	0.0	1.1	37.2	34.1
Spring Inshore	2005	24.5	0.0	1.1	47.2	57.1
Spring Inshore	2005	25.0	0.0	0.9	63.5	55.9
Spring Inshore	2005	25.5	0.0	0.0	41.9	77.3
Spring Inshore	2005	26.0	0.0	0.0	31.5	78.8
Spring Inshore	2005	26.5	0.0	0.0	11.2	64.3
Spring Inshore	2005	27.0	0.0	0.0	3.1	34.3
Spring Inshore	2005	27.5	0.0	0.0	2.3	13.9
Spring Inshore	2005	28.0	0.0	0.0	0.0	8.3
Spring Inshore	2005	28.5	0.0	0.0	0.0	13.5
Spring Inshore	2005	29.0	0.0	0.0	0.0	3.7
Spring Inshore	2005	29.5	0.0	0.0	0.0	3.3
Spring Inshore	2005	30.0	0.0	0.0	0.0	2.4
Spring Inshore	2005	30.5	0.0	0.0	0.0	0.8
Spring Inshore	2005	31.0	0.0	0.0	0.0	0.6
Spring Inshore	2005	31.5	0.0	0.0	0.0	0.0
Spring Inshore	2005	32.0	0.0	0.0	0.0	0.0
Spring Inshore	2005	32.5	0.0	0.0	0.0	0.0
Spring Inshore	2005	33.0	0.0	0.0	0.0	0.0
Spring Inshore	2005	33.5	0.0	0.0	0.0	0.0
Spring Inshore	2005	34.0	0.0	0.0	0.0	0.0
Spring Inshore	2006	10.0	22.55022187	0	0	0
Spring Inshore	2006	10.5	21.9128126	0	0	0
Spring Inshore	2006	11.0	30.62537453	0	0	0
Spring Inshore	2006	11.5	50.78857883	0	0	0
Spring Inshore	2006	12.0	69.82909056	0	0	0
Spring Inshore	2006	12.5	53.08917954	0	0	0
Spring Inshore	2006	13.0	64.62559081	0	0	0
Spring Inshore	2006	13.5	48.89972558	0	0	0
Spring Inshore	2006	14.0	53.66521387	0	0	0
Spring Inshore	2006	14.5	72.33311987	0	0	0
Spring Inshore	2006	15.0	109.8509015	0	0	0
Spring Inshore	2006	15.5	187.9701633	0	1.478222063	0
Spring Inshore	2006	16.0	238.3759433	0	1.45820876	0
Spring Inshore	2006	16.5	393.4256621	0	2.213064163	0
Spring Inshore	2006	17.0	553.5757858	0	10.32574891	0
Spring Inshore	2006	17.5	528.0690827	1.188791944	13.39684269	0
Spring Inshore	2006	18.0	535.8749405	8.732597993	24.09748605	0
Spring Inshore	2006	18.5	368.3740992	10.078659	50.87184788	0.535702822
Spring Inshore	2006	19.0	226.5255548	15.53464612	57.96398463	0.294792689
Spring Inshore	2006	19.5	112.3847992	11.88932656	76.792947	1.214510739
Spring Inshore	2006	20.0	79.41760627	13.66069454	118.6178526	1.954582355
Spring Inshore	2006	20.5	22.20667066	3.107063418	160.3100069	2.297230362
Spring Inshore	2006	21.0	2.539636281	1.918271474	157.6015927	2.144733845
Spring Inshore	2006	21.5	0.136051777	0	165.0610216	3.123262136
Spring Inshore	2006	22.0	0	0	112.4765275	8.035657063
Spring Inshore	2006	22.5	0	0	90.65692413	13.89907865
Spring Inshore	2006	23.0	0	0	80.00446432	18.08084687
Spring Inshore	2006	23.5	0	0	50.61156353	16.32997471
Spring Inshore	2006	24.0	0	0	29.87957608	19.4379811
Spring Inshore	2006	24.5	0	0	16.15169792	23.75623568
Spring Inshore	2006	25.0	0	0	7.395306177	24.96156743
Spring Inshore	2006	25.5	0	0	4.56309678	50.7280184
Spring Inshore	2006	26.0	0	0	0	42.66262117
Spring Inshore	2006	26.5	0	0	0	60.37117744
Spring Inshore	2006	27.0	0	0	0	51.27150794
Spring Inshore	2006	27.5	0	0	0	49.75987347
Spring Inshore	2006	28.0	0	0	0	20.45834083
Spring Inshore	2006	28.5	0	0	0	10.46338518
Spring Inshore	2006	29.0	0	0	0	3.284579897
Spring Inshore	2006	29.5	0	0	0	3.204612929
Spring Inshore	2006	30.0	0	0	0	0
Spring Inshore	2006	30.5	0	0	0	0
Spring Inshore	2006	31.0	0	0	0	0
Spring Inshore	2006	31.5	0	0	0	0
Spring Inshore	2006	32.0	0	0	0	0
Spring Inshore	2006	32.5	0	0	0	0
Spring Inshore	2006	33.0	0	0	0	0
Spring Inshore	2006	33.5	0	0	0	0
Spring Inshore	2006	34.0	0	0	0	0
Spring Inshore	2007	10.0	0	0	0	0
Spring Inshore	2007	10.5	0.466213548	0	0	0
Spring Inshore	2007	11.0	0.06752972	0	0	0
Spring Inshore	2007	11.5	3.392449472	0	0	0
Spring Inshore	2007	12.0	4.889933623	0	0.048964637	0
Spring Inshore	2007	12.5	7.640571951	0	0.048964637	0
Spring Inshore	2007	13.0	12.08877317	0	0	0
Spring Inshore	2007	13.5	13.94139408	0	0	0
Spring Inshore	2007	14.0	45.49085676	0	0.048964637	0
Spring Inshore	2007	14.5	53.17920435	0	0.048964637	0
Spring Inshore	2007	15.0	103.211711	0	1.165653012	0
Spring Inshore	2007	15.5	132.5205442	0	0.14689391	0
Spring Inshore	2007	16.0	146.5508087	0	0.048964637	0
Spring Inshore	2007	16.5	147.8312683	0	1.086591154	0
Spring Inshore	2007	17.0	160.7983027	0	0.14689391	0.268748868
Spring Inshore	2007	17.5	128.0088267	0	3.035641508	0.268748868
Spring Inshore	2007	18.0	112.2042387	0	3.830624421	6.656386448
Spring Inshore	2007	18.5	122.6298849	0	3.567073624	0.537497736
Spring Inshore	2007	19.0	119.3223869	0	23.12075575	1.007112749
Spring Inshore	2007	19.5	180.648261	0.618583453	13.93166461	5.724504019
Spring Inshore	2007	20.0	218.8127655	1.26912259	39.00987541	13.60047374
Spring Inshore	2007	20.5	211.2108686	2.074840138	57.4134215	12.14773266
Spring Inshore	2007	21.0	236.1783419	1.26912259	103.652806	39.66961068
Spring Inshore	2007	21.5	226.456172	0	109.4993417	44.70833941
Spring Inshore	2007	22.0	93.12810017	1.634339583	159.7220035	78.73622815
Spring Inshore	2007	22.5	55.89445328	0.916109311	122.83742	122.874045
Spring Inshore	2007	23.0	7.2084622	0	118.5422145	162.409317
Spring Inshore	2007	23.5	4.509816393	0	80.69811616	174.643868
Spring Inshore	2007	24.0	7.005608458	0	64.49862806	235.1379992
Spring Inshore	2007	24.5	0	0	15.37697457	164.5366841
Spring Inshore	2007	25.0	3.877419489	0	4.867266489	120.3105704
Spring Inshore	2007	25.5	0	0	0	68.26540873
Spring Inshore	2007	26.0	0.607271462	0	1.165653012	38.55507262
Spring Inshore	2007	26.5	0	0	0	31.30153887
Spring Inshore	2007	27.0	0	0	5.07973447	15.06207049
Spring Inshore	2007	27.5	0	0	0	30.73431663
Spring Inshore	2007	28.0	0	0	0	30.40712299
Spring Inshore	2007	28.5	0	0	0	16.82939333
Spring Inshore	2007	29.0	0	0	0	11.77913841
Spring Inshore	2007	29.5	0	0	0	7.581472319
Spring Inshore	2007	30.0	0	0	0	3.760518376
Spring Inshore	2007	30.5	0	0	0	0
Spring Inshore	2007	31.0	0	0	0	0
Spring Inshore	2007	31.5	0	0	0	0
Spring Inshore	2007	32.0	0	0	0	0
Spring Inshore	2007	32.5	0	0	0	0
Spring Inshore	2007	33.0	0	0	0	0
Spring Inshore	2007	33.5	0	0	0	0
Spring Inshore	2007	34.0	0	0	0	0
Spring Inshore	2008	10.0	7.363957762	0	0	0
Spring Inshore	2008	10.5	12.86517214	0	0	0
Spring Inshore	2008	11.0	43.23948364	0	0	0
Spring Inshore	2008	11.5	86.71879727	0	0	0
Spring Inshore	2008	12.0	139.4980949	0	0	0
Spring Inshore	2008	12.5	229.9604006	0	0	0
Spring Inshore	2008	13.0	298.4309677	0	0	0
Spring Inshore	2008	13.5	304.8057318	0	0	0
Spring Inshore	2008	14.0	281.3503226	0	0	0
Spring Inshore	2008	14.5	217.0509592	0	0	0
Spring Inshore	2008	15.0	162.8151491	0	0	0
Spring Inshore	2008	15.5	94.48618244	0	0	0
Spring Inshore	2008	16.0	56.10747838	0	0	0
Spring Inshore	2008	16.5	23.5480583	0	0	0
Spring Inshore	2008	17.0	32.36639213	0	0	0
Spring Inshore	2008	17.5	26.01716101	0	0	0
Spring Inshore	2008	18.0	34.55479094	0	0	0
Spring Inshore	2008	18.5	51.37870038	0	0.561551897	0.436975245
Spring Inshore	2008	19.0	74.78990625	0	0.571532913	4.177974424
Spring Inshore	2008	19.5	82.54457949	0	2.087823358	0.52273686
Spring Inshore	2008	20.0	108.8112422	0	1.056767621	7.416089181
Spring Inshore	2008	20.5	106.0655052	0	4.253417679	2.621497037
Spring Inshore	2008	21.0	96.56386301	0	6.720526017	4.946006667
Spring Inshore	2008	21.5	100.5834156	0	12.19959233	25.49929113
Spring Inshore	2008	22.0	72.96941014	0.802046864	13.66122832	29.25628973
Spring Inshore	2008	22.5	77.83437975	0	29.86599989	52.53896313
Spring Inshore	2008	23.0	97.39073197	0	38.76924656	81.83549366
Spring Inshore	2008	23.5	86.13677762	0	29.10055601	137.6076096
Spring Inshore	2008	24.0	50.50704936	0	26.75880804	133.6059852
Spring Inshore	2008	24.5	16.17576685	2.161255813	36.92193676	180.4789982
Spring Inshore	2008	25.0	3.935464464	1.050554895	27.31385714	185.9872498
Spring Inshore	2008	25.5	0	1.050554895	11.02178628	188.585129
Spring Inshore	2008	26.0	0	0	18.08297947	160.0372138
Spring Inshore	2008	26.5	0	0	1.375423824	117.8404994
Spring Inshore	2008	27.0	0	0	3.043875094	61.34423862
Spring Inshore	2008	27.5	0	0	0.617896375	36.33204396
Spring Inshore	2008	28.0	0	0	0	20.18726236
Spring Inshore	2008	28.5	0	0	0	16.02749831
Spring Inshore	2008	29.0	0	0	0	16.11248131
Spring Inshore	2008	29.5	0	0	0	4.049312418
Spring Inshore	2008	30.0	0	0	0	0
Spring Inshore	2008	30.5	0	0	0	0.642924285
Spring Inshore	2008	31.0	0	0	0	0
Spring Inshore	2008	31.5	0	0	0	0.900390058
Spring Inshore	2008	32.0	0	0	0	0
Spring Inshore	2008	32.5	0	0	0	0
Spring Inshore	2008	33.0	0	0	0	0
Spring Inshore	2008	33.5	0	0	0	0.000000
Spring Inshore	2008	34.0	0	0	0	0.802046864
Spring Inshore	2009	10.0	8.104980674	0	0	0
Spring Inshore	2009	10.5	27.30716129	0	0	0
Spring Inshore	2009	11.0	45.64706243	0	0	0
Spring Inshore	2009	11.5	156.8385323	0	0	0
Spring Inshore	2009	12.0	208.4696412	0	0	0
Spring Inshore	2009	12.5	204.7679677	0	0	0
Spring Inshore	2009	13.0	254.5681218	0	0	0
Spring Inshore	2009	13.5	250.1507333	0	0	0
Spring Inshore	2009	14.0	197.7189787	0	0	0
Spring Inshore	2009	14.5	105.8888708	0	0	0
Spring Inshore	2009	15.0	74.47499324	0	0	0
Spring Inshore	2009	15.5	58.91891562	0	0	0
Spring Inshore	2009	16.0	32.04914297	0	0	0
Spring Inshore	2009	16.5	15.92951311	0	0	0
Spring Inshore	2009	17.0	13.6043556	0	0.363103343	0
Spring Inshore	2009	17.5	10.78177553	0	0	0
Spring Inshore	2009	18.0	20.42117032	0	2.445296094	0
Spring Inshore	2009	18.5	59.48047736	0	1.804926264	0
Spring Inshore	2009	19.0	81.39396847	0	4.501417039	0
Spring Inshore	2009	19.5	98.18573126	0.260056206	9.759606435	0
Spring Inshore	2009	20.0	104.7069717	0	14.45354474	0
Spring Inshore	2009	20.5	52.12562233	0	30.4305245	0
Spring Inshore	2009	21.0	39.11176838	0	33.20597029	0
Spring Inshore	2009	21.5	16.00126564	0	24.70156559	1.479986021
Spring Inshore	2009	22.0	9.7615079	0	19.53881906	0.753600106
Spring Inshore	2009	22.5	12.19289678	0	12.35257374	3.648097336
Spring Inshore	2009	23.0	4.585238352	0	18.01376872	5.678865237
Spring Inshore	2009	23.5	8.849321628	0	23.11925339	8.87365491
Spring Inshore	2009	24.0	10.54214912	0	29.29610802	13.34348714
Spring Inshore	2009	24.5	11.14633394	0	46.67505069	34.39164395
Spring Inshore	2009	25.0	10.71093866	0	49.86901067	58.63753903
Spring Inshore	2009	25.5	6.37417394	2.815994755	47.25650343	62.38980104
Spring Inshore	2009	26.0	5.499513015	1.307145294	49.51852748	77.18400366
Spring Inshore	2009	26.5	0.941667835	0.470833917	20.75257556	113.8581084
Spring Inshore	2009	27.0	1.307145294	0	24.08264009	117.1390356
Spring Inshore	2009	27.5	0	0	7.706929833	86.46567236
Spring Inshore	2009	28.0	0	0.636409299	4.125360812	66.84594271
Spring Inshore	2009	28.5	0	0	2.41438851	36.11936059
Spring Inshore	2009	29.0	0	0	0.363594397	17.82876263
Spring Inshore	2009	29.5	0	0	0	13.06483725
Spring Inshore	2009	30.0	0	0	0.363594397	9.189446252
Spring Inshore	2009	30.5	0	0	0	1.051202102
Spring Inshore	2009	31.0	0	0	0	1.074563003
Spring Inshore	2009	31.5	0	0	0	0.470833917
Spring Inshore	2009	32.0	0	0	0	0
Spring Inshore	2009	32.5	0	0	0	0
Spring Inshore	2009	33.0	0	0	0	0
Spring Inshore	2009	33.5	0	0	0	0
Spring Inshore	2009	34.0	0	0	0	0
Spring Inshore	2010	10.0	16.8701668	0	0	0
Spring Inshore	2010	10.5	24.20226059	0	0	0
Spring Inshore	2010	11.0	62.39064528	0	0	0
Spring Inshore	2010	11.5	141.0183947	0	0	0
Spring Inshore	2010	12.0	179.0307613	0	0	0
Spring Inshore	2010	12.5	246.6928694	0	0	0
Spring Inshore	2010	13.0	334.850007	0	0	0
Spring Inshore	2010	13.5	334.2031624	0	0	0
Spring Inshore	2010	14.0	390.329869	0	0	0
Spring Inshore	2010	14.5	304.5235788	0	0	0
Spring Inshore	2010	15.0	240.4382266	0	0	0
Spring Inshore	2010	15.5	149.4131903	0	0	0
Spring Inshore	2010	16.0	124.3989343	0	0.859421265	0
Spring Inshore	2010	16.5	112.6133625	0.612995237	0	0
Spring Inshore	2010	17.0	110.2241209	0.783778781	0	0
Spring Inshore	2010	17.5	128.6940276	0.720951702	0.600951908	0
Spring Inshore	2010	18.0	190.5382311	0.383357545	4.161358556	0
Spring Inshore	2010	18.5	253.6004029	3.465231489	6.218023348	0
Spring Inshore	2010	19.0	279.8211347	0.720951702	9.540548885	0
Spring Inshore	2010	19.5	314.9894118	0.783778781	19.74792628	0.172865867
Spring Inshore	2010	20.0	220.2057171	5.025732126	24.56987825	0
Spring Inshore	2010	20.5	193.63505	2.818693057	31.42575894	0.587827336
Spring Inshore	2010	21.0	125.3028593	8.92778775	51.65832129	1.129510516
Spring Inshore	2010	21.5	61.87563462	3.446436737	39.91516794	4.228192474
Spring Inshore	2010	22.0	42.15830829	0	71.25361288	8.117285897
Spring Inshore	2010	22.5	18.16341661	0	45.8439534	9.893563584
Spring Inshore	2010	23.0	6.157256723	0.971474877	90.36292884	16.99784693
Spring Inshore	2010	23.5	6.534546777	3.791869042	89.08916247	23.59008887
Spring Inshore	2010	24.0	0	1.11828053	125.9787301	34.0741855
Spring Inshore	2010	24.5	4.297985718	0	120.6170768	28.29153913
Spring Inshore	2010	25.0	0	0	125.5049469	34.46488399
Spring Inshore	2010	25.5	0	0	93.44635413	57.37121766
Spring Inshore	2010	26.0	0	0	64.22916269	66.4891428
Spring Inshore	2010	26.5	0	0	24.40739166	78.99399898
Spring Inshore	2010	27.0	0	0	17.72650789	108.863383
Spring Inshore	2010	27.5	0	0	11.48858881	100.6236033
Spring Inshore	2010	28.0	0	0	12.14652299	84.04997359
Spring Inshore	2010	28.5	0	0	2.132949796	58.72302116
Spring Inshore	2010	29.0	0	0	0	42.29426436
Spring Inshore	2010	29.5	0	0	0	33.86618017
Spring Inshore	2010	30.0	0	0	0	18.94430477
Spring Inshore	2010	30.5	0	0	0	8.933242415
Spring Inshore	2010	31.0	0	0	0	0.306497619
Spring Inshore	2010	31.5	0	0	0	0
Spring Inshore	2010	32.0	0	0	0	0
Spring Inshore	2010	32.5	0	0	0	0
Spring Inshore	2010	33.0	0	0	0	0
Spring Inshore	2010	33.5	0	0	0	0
Spring Inshore	2010	34.0	0	0	0	0
Spring Inshore	2010	34.5	0		0	0
Spring Inshore	2010	35.0	0		0	0
Spring Inshore	2011	10.0	9.874290924	0	0	0
Spring Inshore	2011	10.5	16.14755093	0	0	0
Spring Inshore	2011	11.0	27.39904303	0	0	0
Spring Inshore	2011	11.5	39.21148567	0	0	0
Spring Inshore	2011	12.0	55.98084472	0	0	0
Spring Inshore	2011	12.5	70.6173107	0	0	0
Spring Inshore	2011	13.0	69.25341495	0	0	0
Spring Inshore	2011	13.5	70.98572256	0	0	0
Spring Inshore	2011	14.0	71.83671826	0	0	0
Spring Inshore	2011	14.5	79.65868182	0	0	0
Spring Inshore	2011	15.0	108.6124483	0	0	0
Spring Inshore	2011	15.5	183.5275442	0	0	0
Spring Inshore	2011	16.0	279.4378447	0.503239192	0.322442818	0
Spring Inshore	2011	16.5	374.2938913	0	1.818848177	0
Spring Inshore	2011	17.0	386.9800803	2.05841116	3.071550694	0
Spring Inshore	2011	17.5	477.5518491	1.3734047	5.030105586	0
Spring Inshore	2011	18.0	407.6237005	1.876643892	11.96493462	0
Spring Inshore	2011	18.5	290.981908	0.806927486	21.71371803	0
Spring Inshore	2011	19.0	209.9814127	3.417164816	32.2629475	0
Spring Inshore	2011	19.5	154.3386605	8.40774715	59.16980867	0.503239192
Spring Inshore	2011	20.0	95.63206995	5.118859646	100.4459709	0.735883234
Spring Inshore	2011	20.5	64.42311047	7.475844769	132.0399937	1.507636634
Spring Inshore	2011	21.0	45.3103069	13.77788194	201.5200427	6.730544371
Spring Inshore	2011	21.5	29.69464432	10.96553041	248.1723823	10.67810368
Spring Inshore	2011	22.0	19.27998837	16.80348573	288.6908286	23.64513665
Spring Inshore	2011	22.5	9.649271131	12.78816697	250.792788	38.78774192
Spring Inshore	2011	23.0	2.987416542	15.91883083	232.81531	43.73077826
Spring Inshore	2011	23.5	1.369964188	10.27169862	137.5257614	59.57004679
Spring Inshore	2011	24.0	1.523231208	3.25635157	76.99553079	77.14275561
Spring Inshore	2011	24.5	0	0.552276469	34.95221684	97.463192
Spring Inshore	2011	25.0	0	0	21.55226566	103.7753307
Spring Inshore	2011	25.5	1.560351515	0	10.54479235	88.26653757
Spring Inshore	2011	26.0	0	0	1.763996451	72.75511179
Spring Inshore	2011	26.5	0	0	1.022470279	75.29101052
Spring Inshore	2011	27.0	0	0	1.686516056	52.81337614
Spring Inshore	2011	27.5	0	0	0.019725871	51.44268549
Spring Inshore	2011	28.0	0	0	0	30.93674535
Spring Inshore	2011	28.5	0	0	0.817687718	24.70321123
Spring Inshore	2011	29.0	0	0	0	15.36208362
Spring Inshore	2011	29.5	0	0	0	11.71292369
Spring Inshore	2011	30.0	0	0	0	4.215094061
Spring Inshore	2011	30.5	0	0	0	1.35050018
Spring Inshore	2011	31.0	0	0	0	2.854181703
Spring Inshore	2011	31.5	0	0	0	0
Spring Inshore	2011	32.0	0	0	0	0
Spring Inshore	2011	32.5	0	0	0	0
Spring Inshore	2011	33.0	0	0	0	0
Spring Inshore	2011	33.5	0	0	0	0
Spring Inshore	2011	34.0	0	0	0	0
Spring Inshore	2011	34.5	0		0	0
Spring Inshore	2011	35.0	0		0	0
Spring Inshore	2012	10.0	8.827968288	0	0	0
Spring Inshore	2012	10.5	6.292066676	0	0	0
Spring Inshore	2012	11.0	9.514050732	0	0	0
Spring Inshore	2012	11.5	9.777248529	0	0	0
Spring Inshore	2012	12.0	8.120842251	0	0	0
Spring Inshore	2012	12.5	8.323944145	0	0	0
Spring Inshore	2012	13.0	7.622401757	0	0	0
Spring Inshore	2012	13.5	7.049892978	0	0	0
Spring Inshore	2012	14.0	5.72373476	0	0.085972586	0
Spring Inshore	2012	14.5	3.548042482	0	0	0
Spring Inshore	2012	15.0	6.804806488	0	0.135629492	0
Spring Inshore	2012	15.5	9.644983969	0	0.126054771	0
Spring Inshore	2012	16.0	17.97988496	0	0.485406579	0
Spring Inshore	2012	16.5	24.64062799	0	0.488062764	0
Spring Inshore	2012	17.0	29.90541587	0	0.3226014	0
Spring Inshore	2012	17.5	36.16990518	0	3.370979501	0.085972586
Spring Inshore	2012	18.0	45.38896449	0.042430087	5.870736971	0
Spring Inshore	2012	18.5	63.56416447	0	14.55219126	0.3661439
Spring Inshore	2012	19.0	82.38738383	0	14.77069898	0.126054771
Spring Inshore	2012	19.5	70.6153684	0.091832894	24.94996459	3.87788181
Spring Inshore	2012	20.0	85.70983066	0	35.49013022	3.096839227
Spring Inshore	2012	20.5	77.9782516	1.713393797	40.42195196	11.76345936
Spring Inshore	2012	21.0	61.66056995	2.828339322	57.25314022	19.87626137
Spring Inshore	2012	21.5	42.74633446	2.964401619	56.8488474	29.18449432
Spring Inshore	2012	22.0	29.13474942	2.917597747	41.76280806	63.48301323
Spring Inshore	2012	22.5	10.83388672	0.745675033	41.82151249	63.60124109
Spring Inshore	2012	23.0	5.970150536	1.738723798	44.93908381	87.2152096
Spring Inshore	2012	23.5	3.379591631	1.275100705	37.10219291	136.2956302
Spring Inshore	2012	24.0	1.42824747	0	23.20912977	131.9399669
Spring Inshore	2012	24.5	1.456730312	0.085754926	14.6013984	147.3028161
Spring Inshore	2012	25.0	0	0	9.088632252	122.6974432
Spring Inshore	2012	25.5	0	0	5.015439174	88.05539788
Spring Inshore	2012	26.0	0	0	1.951025297	65.84489423
Spring Inshore	2012	26.5	0	0	2.6603653	38.24206648
Spring Inshore	2012	27.0	0	0	3.212164874	27.56538909
Spring Inshore	2012	27.5	0	0	1.606082437	18.20379388
Spring Inshore	2012	28.0	0	0	0	11.03197906
Spring Inshore	2012	28.5	0	0	0	6.176088941
Spring Inshore	2012	29.0	0	0	0	5.660535573
Spring Inshore	2012	29.5	0	0	0	1.281745629
Spring Inshore	2012	30.0	0	0	0	0.085972586
Spring Inshore	2012	30.5	0	0	0	0
Spring Inshore	2012	31.0	0	0	0	0
Spring Inshore	2012	31.5	0	0	0	0.071199731
Spring Inshore	2012	32.0	0	0	0	0
Spring Inshore	2012	32.5	0	0	0	0
Spring Inshore	2012	33.0	0	0	0	0
Spring Inshore	2012	33.5	0	0	0	0
Spring Inshore	2012	34.0	0	0	0	0
Spring Inshore	2012	34.5	0		0	0
Spring Inshore	2012	35.0	0		0	0
Spring Inshore	2013	10.0	0	0	0	0
Spring Inshore	2013	10.5	0	0	0	0
Spring Inshore	2013	11.0	0.089947553	0	0	0
Spring Inshore	2013	11.5	0.245603186	0	0	0
Spring Inshore	2013	12.0	0.524660475	0	0	0
Spring Inshore	2013	12.5	1.025342906	0	0	0
Spring Inshore	2013	13.0	1.811022009	0	0	0
Spring Inshore	2013	13.5	2.060716058	0	0	0
Spring Inshore	2013	14.0	3.14015811	0	0	0
Spring Inshore	2013	14.5	1.914354448	0	0.109186341	0
Spring Inshore	2013	15.0	2.628657822	0	0	0
Spring Inshore	2013	15.5	3.867769687	0	0.096348768	0
Spring Inshore	2013	16.0	2.559476173	0	0	0
Spring Inshore	2013	16.5	3.292579134	0	0	0
Spring Inshore	2013	17.0	1.15277214	0	0	0
Spring Inshore	2013	17.5	2.32617031	0	0.192183588	0
Spring Inshore	2013	18.0	1.925039143	0	0	0
Spring Inshore	2013	18.5	0.839452487	0	0.125554671	0
Spring Inshore	2013	19.0	1.199797161	0	0.374183122	0
Spring Inshore	2013	19.5	1.766672947	0	0.918677525	0
Spring Inshore	2013	20.0	1.061690104	0	0.847424241	0.044625127
Spring Inshore	2013	20.5	2.276911273	0	1.300611114	0.357859572
Spring Inshore	2013	21.0	3.281212315	0	0.461265896	0.563171115
Spring Inshore	2013	21.5	1.340594164	0.222338504	1.65369822	1.023956363
Spring Inshore	2013	22.0	3.796691246	0	2.321415345	3.842063163
Spring Inshore	2013	22.5	4.008163684	0.506493524	1.943731421	8.638063878
Spring Inshore	2013	23.0	1.796044778	0	2.182583496	13.98502903
Spring Inshore	2013	23.5	2.684807358	0	3.624449925	18.08561207
Spring Inshore	2013	24.0	1.668259107	0.101629457	1.859497429	28.27336724
Spring Inshore	2013	24.5	1.103465365	0	2.190182912	35.50324062
Spring Inshore	2013	25.0	0.757880998	0.046515797	2.313004711	38.18558752
Spring Inshore	2013	25.5	0	0	1.861587324	34.34426241
Spring Inshore	2013	26.0	0.677198805	0	1.379340784	31.38906478
Spring Inshore	2013	26.5	0	0	0	28.77257974
Spring Inshore	2013	27.0	0	0	0.203258914	17.82501933
Spring Inshore	2013	27.5	0	0	0.677198805	13.59292712
Spring Inshore	2013	28.0	0	0	0	6.189441011
Spring Inshore	2013	28.5	0	0	0	2.68483075
Spring Inshore	2013	29.0	0	0	0	1.535160014
Spring Inshore	2013	29.5	0	0	0	0.255285343
Spring Inshore	2013	30.0	0	0	0	0.08812879
Spring Inshore	2013	30.5	0	0	0	0
Spring Inshore	2013	31.0	0	0	0	0
Spring Inshore	2013	31.5	0	0	0	0
Spring Inshore	2013	32.0	0	0	0	0
Spring Inshore	2013	32.5	0	0	0	0
Spring Inshore	2013	33.0	0	0	0	0
Spring Inshore	2013	33.5	0	0	0	0
Spring Inshore	2013	34.0	0	0	0	0
Spring Inshore	2013	34.5	0		0	0
Spring Inshore	2013	35.0	0		0	0
Spring Inshore	2014	10.0	7.0458	0.0000	0.0000	0
Spring Inshore	2014	10.5	7.3973	0.0000	0.0000	0
Spring Inshore	2014	11.0	13.2353	0.0000	0.0000	0
Spring Inshore	2014	11.5	14.3922	0.0000	0.0000	0
Spring Inshore	2014	12.0	18.9222	0.0000	0.0000	0
Spring Inshore	2014	12.5	28.1262	0.0000	0.0000	0
Spring Inshore	2014	13.0	35.8724	0.0000	0.0000	0
Spring Inshore	2014	13.5	46.8238	0.0000	0.0000	0
Spring Inshore	2014	14.0	54.5379	0.0000	0.0743	0
Spring Inshore	2014	14.5	66.5185	0.0000	0.1461	0
Spring Inshore	2014	15.0	62.9773	0.0738	0.2203	0
Spring Inshore	2014	15.5	72.8990	0.0000	1.3080	0
Spring Inshore	2014	16.0	76.0444	0.1969	2.5191	0
Spring Inshore	2014	16.5	58.0724	0.2371	2.4517	0
Spring Inshore	2014	17.0	43.6917	0.2806	3.6795	0
Spring Inshore	2014	17.5	23.0304	0.4179	3.1127	0
Spring Inshore	2014	18.0	8.0879	0.0000	3.0732	0
Spring Inshore	2014	18.5	5.0553	0.1476	2.7431	0
Spring Inshore	2014	19.0	1.9992	0.0334	2.2079	0
Spring Inshore	2014	19.5	1.2874	0.0692	1.8542	0
Spring Inshore	2014	20.0	0.4739	0.0743	0.9201	0.12310235
Spring Inshore	2014	20.5	0.2895	0.8650	1.4066	0
Spring Inshore	2014	21.0	0.1590	0.8153	1.0423	0
Spring Inshore	2014	21.5	0.0000	0.0000	1.2065	0.390585922
Spring Inshore	2014	22.0	0.2076	0.0000	0.5980	0.463273871
Spring Inshore	2014	22.5	0.0260	0.2076	0.0652	0.780981842
Spring Inshore	2014	23.0	0.0000	0.0922	0.9301	1.680316194
Spring Inshore	2014	23.5	0.0000	0.0000	0.0000	2.315882696
Spring Inshore	2014	24.0	0.0000	0.3670	0.3643	4.224693914
Spring Inshore	2014	24.5	0.0000	0.1308	0.0743	4.788462361
Spring Inshore	2014	25.0	0.0000	0.0000	0.2184	9.086433237
Spring Inshore	2014	25.5	0.0000	0.0743	0.1002	13.93353414
Spring Inshore	2014	26.0	0.0000	0.0000	0.2335	15.7641356
Spring Inshore	2014	26.5	0.0000	0.2558	0.0000	18.30259726
Spring Inshore	2014	27.0	0.0000	0.0000	0.2335	17.23988471
Spring Inshore	2014	27.5	0.0000	0.0000	0.0000	17.00739928
Spring Inshore	2014	28.0	0.0000	0.0000	0.0000	10.40545153
Spring Inshore	2014	28.5	0.0000	0.0000	0.0000	5.44461323
Spring Inshore	2014	29.0	0.0000	0.0000	0.0000	2.8517467
Spring Inshore	2014	29.5	0.0000	0.0000	0.0000	1.783797178
Spring Inshore	2014	30.0	0.0000	0.0000	0.0000	0.314089175
Spring Inshore	2014	30.5	0.0000	0.0000	0.0000	0.08492729
Spring Inshore	2014	31.0	0.0000	0.0000	0.0000	0
Spring Inshore	2014	31.5	0.0000	0.0000	0.0000	0
Spring Inshore	2014	32.0	0.0000	0.0000	0.0000	0
Spring Inshore	2014	32.5	0.0000	0.0000	0.0000	0
Spring Inshore	2014	33.0	0.0000	0.0000	0.0000	0
Spring Inshore	2014	33.5	0.0000	0.0000	0.0000	0
Spring Inshore	2014	34.0	0.0000	0.0000	0.0000	0
Spring Inshore	2014	34.5	0.0000		0.0000	0
Spring Inshore	2014	35.0	0.0000		0.0000	0
Spring Inshore	2015	10.0	0.696651497	0	0	0
Spring Inshore	2015	10.5	0.989617778	0	0	0
Spring Inshore	2015	11.0	0.788492597	0	0	0
Spring Inshore	2015	11.5	0.872598951	0	0	0
Spring Inshore	2015	12.0	1.308746439	0	0	0
Spring Inshore	2015	12.5	4.360624233	0	0	0
Spring Inshore	2015	13.0	2.673492785	0	0	0
Spring Inshore	2015	13.5	4.272585623	0	0	0
Spring Inshore	2015	14.0	3.986665991	0	0	0
Spring Inshore	2015	14.5	2.708097303	0	0	0
Spring Inshore	2015	15.0	4.07234259	0	0	0
Spring Inshore	2015	15.5	5.221460791	0	0	0
Spring Inshore	2015	16.0	4.05130997	0	0	0
Spring Inshore	2015	16.5	3.360835566	0	0	0
Spring Inshore	2015	17.0	4.995367535	0	0.338500128	0.131027304
Spring Inshore	2015	17.5	11.05096651	0	0.92286749	0.039391564
Spring Inshore	2015	18.0	13.23501926	0	0.729846503	0.214081774
Spring Inshore	2015	18.5	22.33897304	0	3.15700629	0.286505996
Spring Inshore	2015	19.0	29.255939	0.840247561	5.446172851	0.651085812
Spring Inshore	2015	19.5	36.44969864	0.905716213	10.64722195	0.64202313
Spring Inshore	2015	20.0	37.45405975	1.967096742	16.87563284	2.376790505
Spring Inshore	2015	20.5	33.92809907	3.433568142	26.22825576	3.645580311
Spring Inshore	2015	21.0	14.05371891	4.053703051	29.69032504	4.524365006
Spring Inshore	2015	21.5	10.15005391	4.713887164	32.58741529	4.981674808
Spring Inshore	2015	22.0	2.806337362	2.183210975	31.35391049	7.426157262
Spring Inshore	2015	22.5	0.396902396	1.952944739	24.16792298	8.966196768
Spring Inshore	2015	23.0	0.107226678	0.788142114	12.07159962	5.580089454
Spring Inshore	2015	23.5	0	0.261767253	7.492045234	2.582575955
Spring Inshore	2015	24.0	0	0	2.78285857	1.35465419
Spring Inshore	2015	24.5	0	0.154705926	1.197964365	2.74401515
Spring Inshore	2015	25.0	0	0	0	1.391193783
Spring Inshore	2015	25.5	0	0	0	1.369039769
Spring Inshore	2015	26.0	0	0	0	1.221187297
Spring Inshore	2015	26.5	0	0	0	4.46026686
Spring Inshore	2015	27.0	0	0	0	4.357507209
Spring Inshore	2015	27.5	0	0	0	6.888343669
Spring Inshore	2015	28.0	0	0	0	6.144892376
Spring Inshore	2015	28.5	0	0	0	5.668884352
Spring Inshore	2015	29.0	0	0	0	4.449687688
Spring Inshore	2015	29.5	0	0	0	2.194733346
Spring Inshore	2015	30.0	0	0	0	1.308479906
Spring Inshore	2015	30.5	0	0	0	0.042553673
Spring Inshore	2015	31.0	0	0	0	0
Spring Inshore	2015	31.5	0	0	0	0
Spring Inshore	2015	32.0	0	0	0	0
Spring Inshore	2015	32.5	0	0	0	0
Spring Inshore	2015	33.0	0	0	0	0
Spring Inshore	2015	33.5	0	0	0	0
Spring Inshore	2015	34.0	0	0	0	0
Spring Inshore	2015	34.5	0		0	0
Spring Inshore	2015	35.0	0		0	0
Spring Inshore	2016	10.0	0.405618171	0	0	0
Spring Inshore	2016	10.5	0.753060632	0	0	0
Spring Inshore	2016	11.0	1.748349217	0	0	0
Spring Inshore	2016	11.5	3.436694705	0	0	0
Spring Inshore	2016	12.0	7.450720166	0	0	0
Spring Inshore	2016	12.5	11.36323625	0	0	0
Spring Inshore	2016	13.0	21.40868043	0	0	0
Spring Inshore	2016	13.5	29.18468263	0	0	0
Spring Inshore	2016	14.0	36.82203364	0	0	0
Spring Inshore	2016	14.5	47.16466655	0	0	0
Spring Inshore	2016	15.0	59.4761655	0	0	0
Spring Inshore	2016	15.5	60.79272682	0	0.03301818	0
Spring Inshore	2016	16.0	53.26856779	0	0	0
Spring Inshore	2016	16.5	41.3597001	0	0.138882213	0
Spring Inshore	2016	17.0	25.20110177	0	0.162956278	0
Spring Inshore	2016	17.5	15.1090987	0	0.10835948	0
Spring Inshore	2016	18.0	5.561246377	0	0.143113804	0
Spring Inshore	2016	18.5	3.210020771	0	0.277689629	0
Spring Inshore	2016	19.0	2.587782856	0.221494997	0.350042853	0
Spring Inshore	2016	19.5	2.243807066	0.48820124	0.846330073	0.088917934
Spring Inshore	2016	20.0	1.956884012	0	1.48475423	0
Spring Inshore	2016	20.5	1.381821778	0.221470812	1.48229654	0.13960383
Spring Inshore	2016	21.0	2.931630144	0.088934064	1.68981108	0.193606263
Spring Inshore	2016	21.5	2.671331255	1.294309804	1.672783185	0.161332637
Spring Inshore	2016	22.0	1.849872722	0.99519438	2.74961112	1.161143008
Spring Inshore	2016	22.5	4.343848685	2.240657926	3.493391947	2.874518183
Spring Inshore	2016	23.0	2.564126703	2.860527554	6.462825961	5.739375371
Spring Inshore	2016	23.5	1.970660565	1.889731137	7.541365745	13.19982922
Spring Inshore	2016	24.0	1.646890545	1.45485376	6.508245394	19.13215851
Spring Inshore	2016	24.5	0.379643907	2.21124669	5.764425964	31.41724105
Spring Inshore	2016	25.0	0.379643907	1.850364338	6.669666855	31.11564907
Spring Inshore	2016	25.5	0	0.167384858	5.207432187	27.31258067
Spring Inshore	2016	26.0	0	0.379643907	0.664434435	16.86118986
Spring Inshore	2016	26.5	0	0	0.34457396	8.378062663
Spring Inshore	2016	27.0	0	0	0.429849977	0.968875676
Spring Inshore	2016	27.5	0	0	0	3.193832285
Spring Inshore	2016	28.0	0	0	0	2.104185089
Spring Inshore	2016	28.5	0	0	0	2.49928735
Spring Inshore	2016	29.0	0	0	0	2.124782233
Spring Inshore	2016	29.5	0	0	0	1.893478809
Spring Inshore	2016	30.0	0	0	0	0.739996229
Spring Inshore	2016	30.5	0	0	0	0.610997494
Spring Inshore	2016	31.0	0	0	0	0.23728864
Spring Inshore	2016	31.5	0	0	0	0.128969666
Spring Inshore	2016	32.0	0	0	0	0
Spring Inshore	2016	32.5	0	0	0	0
Spring Inshore	2016	33.0	0	0	0	0
Spring Inshore	2016	33.5	0	0	0	0
Spring Inshore	2016	34.0	0	0	0	0
Spring Inshore	2016	34.5	0		0	0
Spring Inshore	2016	35.0	0		0	0
Spring Inshore	2017	10.0	0	0	0	0
Spring Inshore	2017	10.5	0	0	0	0
Spring Inshore	2017	11.0	0	0	0	0
Spring Inshore	2017	11.5	0	0	0	0
Spring Inshore	2017	12.0	0	0	0	0
Spring Inshore	2017	12.5	0	0	0	0
Spring Inshore	2017	13.0	0	0	0.111536425	0
Spring Inshore	2017	13.5	0	0	0	0
Spring Inshore	2017	14.0	0.229310301	0	0	0
Spring Inshore	2017	14.5	0.261494921	0	0	0
Spring Inshore	2017	15.0	0.457396397	0	0	0
Spring Inshore	2017	15.5	1.373327092	0	0	0
Spring Inshore	2017	16.0	2.91557044	0	0	0
Spring Inshore	2017	16.5	1.714333958	0	0	0
Spring Inshore	2017	17.0	5.665349035	0	0.17138809	0
Spring Inshore	2017	17.5	14.75418158	0	0	0
Spring Inshore	2017	18.0	24.46003931	0	0.366995682	0
Spring Inshore	2017	18.5	29.69805839	0.443058802	0.73634598	0
Spring Inshore	2017	19.0	47.03607962	0.166039929	1.139874333	0.398478326
Spring Inshore	2017	19.5	46.08918039	0.452113779	2.07153298	0.286008308
Spring Inshore	2017	20.0	42.25014389	0.136442895	8.024971458	0.653864618
Spring Inshore	2017	20.5	34.01694773	0.840355716	8.083952835	1.835839317
Spring Inshore	2017	21.0	18.36186083	0.935339457	11.15526674	1.394058148
Spring Inshore	2017	21.5	8.758099168	0.506596891	9.846789941	2.152564409
Spring Inshore	2017	22.0	2.20485817	0.354858388	10.474739	3.079608986
Spring Inshore	2017	22.5	1.522628865	0.442036939	6.393182728	2.920151863
Spring Inshore	2017	23.0	0.086456462	0.040626203	5.445122629	3.73317804
Spring Inshore	2017	23.5	0.05656824	0.23831058	1.485964816	4.365317281
Spring Inshore	2017	24.0	0	0	0.608886603	7.657382723
Spring Inshore	2017	24.5	0	0	1.005027579	12.81515773
Spring Inshore	2017	25.0	0	0	0.276488126	23.39361949
Spring Inshore	2017	25.5	0	0	0.560514356	24.78884415
Spring Inshore	2017	26.0	0	0	0.044302495	31.68993646
Spring Inshore	2017	26.5	0	0	0	31.08564622
Spring Inshore	2017	27.0	0	0.044302495	0.117212125	20.82251745
Spring Inshore	2017	27.5	0	0	0	13.30465126
Spring Inshore	2017	28.0	0	0	0	5.369867604
Spring Inshore	2017	28.5	0	0	0	2.922928671
Spring Inshore	2017	29.0	0	0	0	0.187615058
Spring Inshore	2017	29.5	0	0	0	0
Spring Inshore	2017	30.0	0	0	0	0.215690585
Spring Inshore	2017	30.5	0	0	0	0
Spring Inshore	2017	31.0	0	0	0	0
Spring Inshore	2017	31.5	0	0	0	0
Spring Inshore	2017	32.0	0	0	0	0
Spring Inshore	2017	32.5	0	0	0	0
Spring Inshore	2017	33.0	0	0	0	0
Spring Inshore	2017	33.5	0	0	0	0
Spring Inshore	2017	34.0	0	0	0	0
Spring Inshore	2017	34.5	0		0	0
Spring Inshore	2017	35.0	0		0	0
Summer Offshore	2003	10.0	0.00	0.00	0.00	0.00
Summer Offshore	2003	10.5	0.00	0.00	0.00	0.00
Summer Offshore	2003	11.0	0.00	0.00	0.00	0.00
Summer Offshore	2003	11.5	0.05	0.00	0.00	0.00
Summer Offshore	2003	12.0	0.08	0.00	0.00	0.00
Summer Offshore	2003	12.5	0.22	0.00	0.00	0.00
Summer Offshore	2003	13.0	0.33	0.00	0.00	0.00
Summer Offshore	2003	13.5	0.59	0.00	0.00	0.00
Summer Offshore	2003	14.0	0.69	0.00	0.00	0.00
Summer Offshore	2003	14.5	1.31	0.00	0.00	0.00
Summer Offshore	2003	15.0	1.92	0.00	0.00	0.00
Summer Offshore	2003	15.5	0.96	0.00	0.00	0.00
Summer Offshore	2003	16.0	1.94	0.00	0.00	0.00
Summer Offshore	2003	16.5	2.82	0.00	0.00	0.00
Summer Offshore	2003	17.0	6.81	0.00	0.00	0.00
Summer Offshore	2003	17.5	9.58	0.00	0.00	0.00
Summer Offshore	2003	18.0	21.42	0.00	0.42	0.00
Summer Offshore	2003	18.5	35.41	0.00	0.61	0.00
Summer Offshore	2003	19.0	47.13	0.00	1.55	0.00
Summer Offshore	2003	19.5	49.08	0.00	1.72	0.34
Summer Offshore	2003	20.0	55.83	0.00	4.47	0.42
Summer Offshore	2003	20.5	34.27	0.00	7.65	0.62
Summer Offshore	2003	21.0	22.78	0.00	11.52	1.96
Summer Offshore	2003	21.5	9.35	0.00	19.36	1.65
Summer Offshore	2003	22.0	2.85	0.00	28.79	2.78
Summer Offshore	2003	22.5	0.68	0.00	30.44	4.48
Summer Offshore	2003	23.0	0.38	0.00	31.05	5.15
Summer Offshore	2003	23.5	0.26	0.00	22.53	4.87
Summer Offshore	2003	24.0	0.04	0.00	15.54	2.43
Summer Offshore	2003	24.5	0.00	0.00	7.76	3.43
Summer Offshore	2003	25.0	0.00	0.00	3.21	3.74
Summer Offshore	2003	25.5	0.00	0.00	0.95	5.58
Summer Offshore	2003	26.0	0.00	0.00	0.72	6.76
Summer Offshore	2003	26.5	0.00	0.00	0.86	5.56
Summer Offshore	2003	27.0	0.00	0.00	0.22	6.33
Summer Offshore	2003	27.5	0.00	0.00	0.62	3.64
Summer Offshore	2003	28.0	0.00	0.00	0.07	2.99
Summer Offshore	2003	28.5	0.00	0.00	0.20	1.96
Summer Offshore	2003	29.0	0.00	0.00	0.00	1.31
Summer Offshore	2003	29.5	0.00	0.00	0.00	0.41
Summer Offshore	2003	30.0	0.00	0.00	0.00	0.33
Summer Offshore	2003	30.5	0.00	0.00	0.00	0.09
Summer Offshore	2003	31.0	0.00	0.00	0.00	0.29
Summer Offshore	2003	31.5	0.00	0.00	0.00	0.00
Summer Offshore	2003	32.0	0.00	0.00	0.00	0.00
Summer Offshore	2003	32.5	0.00	0.00	0.00	0.00
Summer Offshore	2003	33.0	0.00	0.00	0.00	0.00
Summer Offshore	2003	33.5	0.00	0.00	0.00	0.00
Summer Offshore	2004	10.0	0.05	0.00	0.00	0.00
Summer Offshore	2004	10.5	0.00	0.00	0.00	0.00
Summer Offshore	2004	11.0	0.36	0.00	0.00	0.00
Summer Offshore	2004	11.5	0.47	0.00	0.00	0.00
Summer Offshore	2004	12.0	0.43	0.00	0.00	0.00
Summer Offshore	2004	12.5	0.33	0.00	0.00	0.00
Summer Offshore	2004	13.0	3.58	0.00	0.00	0.00
Summer Offshore	2004	13.5	7.36	0.00	0.00	0.00
Summer Offshore	2004	14.0	17.00	0.00	0.00	0.00
Summer Offshore	2004	14.5	33.55	0.00	0.00	0.00
Summer Offshore	2004	15.0	46.82	0.00	0.09	0.00
Summer Offshore	2004	15.5	56.21	0.00	0.00	0.00
Summer Offshore	2004	16.0	43.92	0.00	0.00	0.00
Summer Offshore	2004	16.5	32.62	0.00	0.00	0.00
Summer Offshore	2004	17.0	21.53	0.00	0.00	0.00
Summer Offshore	2004	17.5	12.81	0.00	0.00	0.00
Summer Offshore	2004	18.0	6.78	0.00	0.00	0.00
Summer Offshore	2004	18.5	5.03	0.00	0.30	0.00
Summer Offshore	2004	19.0	4.67	0.00	0.00	0.00
Summer Offshore	2004	19.5	2.80	0.00	0.00	0.00
Summer Offshore	2004	20.0	4.46	0.00	0.30	0.61
Summer Offshore	2004	20.5	6.93	0.00	0.00	0.00
Summer Offshore	2004	21.0	10.43	0.00	0.02	0.13
Summer Offshore	2004	21.5	21.88	0.00	0.00	0.62
Summer Offshore	2004	22.0	42.43	0.00	0.10	1.11
Summer Offshore	2004	22.5	57.89	0.00	1.45	2.86
Summer Offshore	2004	23.0	59.34	0.00	1.28	6.88
Summer Offshore	2004	23.5	45.23	0.00	3.35	12.39
Summer Offshore	2004	24.0	25.38	0.00	6.29	21.92
Summer Offshore	2004	24.5	12.12	0.00	11.68	28.85
Summer Offshore	2004	25.0	3.07	0.00	15.60	33.36
Summer Offshore	2004	25.5	1.41	0.00	13.50	36.58
Summer Offshore	2004	26.0	0.36	0.00	10.53	25.68
Summer Offshore	2004	26.5	0.33	0.00	6.45	15.34
Summer Offshore	2004	27.0	0.22	0.00	3.67	9.50
Summer Offshore	2004	27.5	0.00	0.00	0.78	7.70
Summer Offshore	2004	28.0	0.00	0.00	0.10	7.18
Summer Offshore	2004	28.5	0.00	0.00	0.09	6.57
Summer Offshore	2004	29.0	0.00	0.00	0.00	2.54
Summer Offshore	2004	29.5	0.00	0.00	0.00	2.34
Summer Offshore	2004	30.0	0.00	0.00	0.00	0.75
Summer Offshore	2004	30.5	0.00	0.00	0.00	0.06
Summer Offshore	2004	31.0	0.00	0.00	0.00	0.16
Summer Offshore	2004	31.5	0.00	0.00	0.00	0.16
Summer Offshore	2004	32.0	0.00	0.00	0.00	0.00
Summer Offshore	2004	32.5	0.00	0.00	0.00	0.00
Summer Offshore	2004	33.0	0.00	0.00	0.00	0.00
Summer Offshore	2004	33.5	0.00	0.00	0.00	0.00
Summer Offshore	2005	10.0	0.02	0.00	0.00	0.00
Summer Offshore	2005	10.5	0.26	0.00	0.00	0.00
Summer Offshore	2005	11.0	1.27	0.00	0.00	0.00
Summer Offshore	2005	11.5	1.74	0.00	0.00	0.00
Summer Offshore	2005	12.0	4.96	0.00	0.00	0.00
Summer Offshore	2005	12.5	15.66	0.00	0.00	0.00
Summer Offshore	2005	13.0	42.57	0.00	0.36	0.00
Summer Offshore	2005	13.5	85.04	0.00	0.00	0.00
Summer Offshore	2005	14.0	150.86	0.00	0.00	0.00
Summer Offshore	2005	14.5	206.85	0.00	0.00	0.00
Summer Offshore	2005	15.0	250.40	0.00	0.00	0.00
Summer Offshore	2005	15.5	259.71	0.00	0.00	0.00
Summer Offshore	2005	16.0	226.74	0.00	0.00	0.00
Summer Offshore	2005	16.5	185.73	0.00	0.09	0.00
Summer Offshore	2005	17.0	140.72	0.00	0.00	0.00
Summer Offshore	2005	17.5	87.27	0.00	0.00	0.00
Summer Offshore	2005	18.0	54.36	0.00	0.00	0.00
Summer Offshore	2005	18.5	42.28	0.00	0.06	0.10
Summer Offshore	2005	19.0	71.61	0.00	0.23	0.29
Summer Offshore	2005	19.5	112.67	0.00	0.00	0.00
Summer Offshore	2005	20.0	172.03	0.00	0.09	0.74
Summer Offshore	2005	20.5	212.83	0.00	1.88	0.23
Summer Offshore	2005	21.0	203.34	0.00	3.16	0.33
Summer Offshore	2005	21.5	149.06	0.00	7.48	0.00
Summer Offshore	2005	22.0	89.71	0.00	8.55	0.80
Summer Offshore	2005	22.5	42.00	0.00	10.80	0.35
Summer Offshore	2005	23.0	17.73	0.00	15.34	1.10
Summer Offshore	2005	23.5	5.59	0.00	15.60	1.93
Summer Offshore	2005	24.0	4.93	0.00	18.93	3.15
Summer Offshore	2005	24.5	4.37	0.00	14.34	5.25
Summer Offshore	2005	25.0	0.62	0.00	23.64	14.39
Summer Offshore	2005	25.5	1.26	0.00	38.14	28.72
Summer Offshore	2005	26.0	0.00	0.00	60.88	47.44
Summer Offshore	2005	26.5	1.08	0.00	85.09	53.23
Summer Offshore	2005	27.0	0.00	0.00	78.85	48.61
Summer Offshore	2005	27.5	0.30	0.00	62.20	38.06
Summer Offshore	2005	28.0	0.00	0.00	40.81	21.51
Summer Offshore	2005	28.5	0.00	0.00	16.63	14.56
Summer Offshore	2005	29.0	0.00	0.00	7.69	9.93
Summer Offshore	2005	29.5	0.00	0.00	0.52	4.44
Summer Offshore	2005	30.0	0.00	0.00	1.04	4.07
Summer Offshore	2005	30.5	0.00	0.00	0.87	1.15
Summer Offshore	2005	31.0	0.00	0.00	0.30	0.47
Summer Offshore	2005	31.5	0.00	0.00	0.30	0.34
Summer Offshore	2005	32.0	0.00	0.00	0.00	0.00
Summer Offshore	2005	32.5	0.00	0.00	0.30	0.30
Summer Offshore	2005	33.0	0.00	0.00	0.00	0.00
Summer Offshore	2005	33.5	0.00	0.00	0.00	0.00
Summer Offshore	2006	10.0	0.00	0.00	0.00	0.00
Summer Offshore	2006	10.5	0.00	0.00	0.00	0.00
Summer Offshore	2006	11.0	0.00	0.00	0.00	0.00
Summer Offshore	2006	11.5	0.00	0.00	0.00	0.00
Summer Offshore	2006	12.0	1.37	0.00	0.00	0.00
Summer Offshore	2006	12.5	3.83	0.00	0.00	0.00
Summer Offshore	2006	13.0	8.59	0.00	0.00	0.00
Summer Offshore	2006	13.5	22.88	0.00	0.00	0.00
Summer Offshore	2006	14.0	37.55	0.00	0.00	0.00
Summer Offshore	2006	14.5	56.53	0.00	0.00	0.00
Summer Offshore	2006	15.0	67.93	0.00	0.00	0.00
Summer Offshore	2006	15.5	52.42	0.00	0.21	0.00
Summer Offshore	2006	16.0	38.58	0.00	0.00	0.00
Summer Offshore	2006	16.5	84.34	0.00	0.00	0.00
Summer Offshore	2006	17.0	153.17	0.00	0.00	0.00
Summer Offshore	2006	17.5	208.64	0.00	0.44	0.00
Summer Offshore	2006	18.0	353.30	0.00	0.21	0.00
Summer Offshore	2006	18.5	686.17	0.00	9.93	0.00
Summer Offshore	2006	19.0	995.87	0.00	4.62	1.68
Summer Offshore	2006	19.5	1215.73	0.00	9.95	0.00
Summer Offshore	2006	20.0	1097.57	0.00	20.99	1.37
Summer Offshore	2006	20.5	916.70	0.00	26.60	4.67
Summer Offshore	2006	21.0	496.83	0.00	70.32	8.22
Summer Offshore	2006	21.5	232.37	0.00	81.07	5.90
Summer Offshore	2006	22.0	137.26	0.00	104.44	4.91
Summer Offshore	2006	22.5	43.18	0.00	118.17	8.20
Summer Offshore	2006	23.0	26.57	0.00	157.08	9.70
Summer Offshore	2006	23.5	7.99	0.00	215.36	15.80
Summer Offshore	2006	24.0	13.83	0.00	293.81	21.63
Summer Offshore	2006	24.5	0.00	0.00	339.62	42.17
Summer Offshore	2006	25.0	1.10	0.00	355.50	50.81
Summer Offshore	2006	25.5	1.43	0.00	225.60	31.66
Summer Offshore	2006	26.0	2.05	0.00	115.19	74.92
Summer Offshore	2006	26.5	0.00	0.00	63.37	49.07
Summer Offshore	2006	27.0	0.00	0.00	16.76	64.94
Summer Offshore	2006	27.5	0.00	0.00	15.47	103.75
Summer Offshore	2006	28.0	0.00	0.00	6.45	91.98
Summer Offshore	2006	28.5	0.00	0.00	7.16	71.49
Summer Offshore	2006	29.0	0.00	0.00	5.13	55.50
Summer Offshore	2006	29.5	0.00	0.00	2.73	22.13
Summer Offshore	2006	30.0	0.00	0.00	1.37	16.23
Summer Offshore	2006	30.5	0.00	0.00	0.00	1.42
Summer Offshore	2006	31.0	0.00	0.00	0.00	5.19
Summer Offshore	2006	31.5	0.00	0.00	0.00	0.00
Summer Offshore	2006	32.0	0.00	0.00	0.00	0.92
Summer Offshore	2006	32.5	0.00	0.00	0.00	0.00
Summer Offshore	2006	33.0	0.00	0.00	0.00	0.00
Summer Offshore	2006	33.5	0.00	0.00	0.00	0.00
Summer Offshore	2007	10.0	0.03	0.00	0.00	0.00
Summer Offshore	2007	10.5	0.20	0.00	0.00	0.00
Summer Offshore	2007	11.0	0.26	0.00	0.00	0.00
Summer Offshore	2007	11.5	0.25	0.00	0.00	0.00
Summer Offshore	2007	12.0	0.37	0.00	0.00	0.00
Summer Offshore	2007	12.5	0.62	0.00	0.00	0.00
Summer Offshore	2007	13.0	1.51	0.00	0.00	0.00
Summer Offshore	2007	13.5	1.05	0.00	0.00	0.00
Summer Offshore	2007	14.0	1.89	0.00	0.00	0.18
Summer Offshore	2007	14.5	1.82	0.00	0.00	0.00
Summer Offshore	2007	15.0	1.85	0.00	0.00	0.00
Summer Offshore	2007	15.5	2.72	0.00	0.00	0.00
Summer Offshore	2007	16.0	4.24	0.00	0.00	0.00
Summer Offshore	2007	16.5	7.30	0.00	0.16	0.00
Summer Offshore	2007	17.0	8.38	0.00	0.13	0.08
Summer Offshore	2007	17.5	10.96	0.00	0.03	0.00
Summer Offshore	2007	18.0	16.40	0.00	0.13	0.00
Summer Offshore	2007	18.5	21.95	0.00	0.33	0.00
Summer Offshore	2007	19.0	27.45	0.00	0.28	0.00
Summer Offshore	2007	19.5	29.14	0.00	0.82	0.02
Summer Offshore	2007	20.0	37.15	0.00	2.09	0.00
Summer Offshore	2007	20.5	43.55	0.00	2.48	0.27
Summer Offshore	2007	21.0	50.49	0.00	6.82	0.21
Summer Offshore	2007	21.5	50.81	0.00	7.18	0.77
Summer Offshore	2007	22.0	40.95	0.00	11.37	2.72
Summer Offshore	2007	22.5	29.89	0.00	20.40	5.44
Summer Offshore	2007	23.0	16.16	0.00	20.34	9.38
Summer Offshore	2007	23.5	7.11	0.00	26.59	11.28
Summer Offshore	2007	24.0	2.21	0.00	20.98	15.36
Summer Offshore	2007	24.5	0.77	0.00	15.84	18.08
Summer Offshore	2007	25.0	0.14	0.00	9.80	19.57
Summer Offshore	2007	25.5	0.06	0.00	5.84	19.54
Summer Offshore	2007	26.0	0.10	0.00	4.82	16.69
Summer Offshore	2007	26.5	0.00	0.00	3.23	12.88
Summer Offshore	2007	27.0	0.19	0.00	1.28	9.78
Summer Offshore	2007	27.5	0.00	0.00	0.81	5.11
Summer Offshore	2007	28.0	0.00	0.00	0.19	6.09
Summer Offshore	2007	28.5	0.00	0.00	0.05	3.88
Summer Offshore	2007	29.0	0.00	0.00	0.06	3.38
Summer Offshore	2007	29.5	0.00	0.00	0.00	0.60
Summer Offshore	2007	30.0	0.00	0.00	0.00	0.08
Summer Offshore	2007	30.5	0.00	0.00	0.00	0.02
Summer Offshore	2007	31.0	0.00	0.00	0.00	0.03
Summer Offshore	2007	31.5	0.00	0.00	0.00	0.00
Summer Offshore	2007	32.0	0.00	0.00	0.00	0.00
Summer Offshore	2007	32.5	0.00	0.00	0.00	0.00
Summer Offshore	2007	33.0	0.00	0.00	0.00	0.00
Summer Offshore	2007	33.5	0.00	0.00	0.00	0.00
Summer Offshore	2008	10.0	0.00	0.00	0.00	0.00
Summer Offshore	2008	10.5	0.23	0.00	0.00	0.00
Summer Offshore	2008	11.0	0.00	0.00	0.00	0.00
Summer Offshore	2008	11.5	0.23	0.00	0.00	0.00
Summer Offshore	2008	12.0	0.94	0.00	0.00	0.00
Summer Offshore	2008	12.5	1.15	0.00	0.00	0.00
Summer Offshore	2008	13.0	1.85	0.00	0.00	0.00
Summer Offshore	2008	13.5	5.35	0.00	0.00	0.00
Summer Offshore	2008	14.0	11.73	0.00	0.00	0.00
Summer Offshore	2008	14.5	23.01	0.00	0.00	0.00
Summer Offshore	2008	15.0	39.80	0.00	0.00	0.00
Summer Offshore	2008	15.5	68.02	0.00	0.00	0.00
Summer Offshore	2008	16.0	76.24	0.00	0.00	0.00
Summer Offshore	2008	16.5	93.40	0.00	0.00	0.00
Summer Offshore	2008	17.0	83.32	0.00	0.00	0.35
Summer Offshore	2008	17.5	50.15	0.00	0.00	0.00
Summer Offshore	2008	18.0	29.89	0.00	0.00	0.00
Summer Offshore	2008	18.5	21.70	0.00	0.23	0.00
Summer Offshore	2008	19.0	9.89	0.00	0.00	0.00
Summer Offshore	2008	19.5	19.26	0.00	0.00	0.00
Summer Offshore	2008	20.0	14.70	0.00	0.00	0.00
Summer Offshore	2008	20.5	26.86	0.00	0.69	0.00
Summer Offshore	2008	21.0	34.97	0.00	0.00	0.00
Summer Offshore	2008	21.5	55.86	0.00	0.00	0.30
Summer Offshore	2008	22.0	71.54	0.00	1.84	0.46
Summer Offshore	2008	22.5	70.55	0.00	1.94	1.26
Summer Offshore	2008	23.0	82.89	0.00	4.61	1.58
Summer Offshore	2008	23.5	82.23	0.00	3.30	3.11
Summer Offshore	2008	24.0	89.14	0.00	4.84	8.71
Summer Offshore	2008	24.5	73.57	0.00	7.02	18.78
Summer Offshore	2008	25.0	44.99	0.00	10.63	23.10
Summer Offshore	2008	25.5	25.09	0.00	19.20	39.96
Summer Offshore	2008	26.0	7.13	0.00	26.11	52.15
Summer Offshore	2008	26.5	5.41	0.00	18.82	62.38
Summer Offshore	2008	27.0	0.91	0.00	13.96	58.48
Summer Offshore	2008	27.5	0.38	0.00	5.85	44.34
Summer Offshore	2008	28.0	0.16	0.00	3.73	31.17
Summer Offshore	2008	28.5	0.00	0.00	1.38	20.58
Summer Offshore	2008	29.0	0.02	0.00	1.84	12.33
Summer Offshore	2008	29.5	0.15	0.00	1.14	5.34
Summer Offshore	2008	30.0	0.00	0.00	0.21	3.29
Summer Offshore	2008	30.5	0.00	0.00	0.11	1.65
Summer Offshore	2008	31.0	0.00	0.00	0.00	1.20
Summer Offshore	2008	31.5	0.00	0.00	0.08	0.66
Summer Offshore	2008	32.0	0.00	0.00	0.00	0.39
Summer Offshore	2008	32.5	0.00	0.00	0.04	0.04
Summer Offshore	2008	33.0	0.00	0.00	0.00	0.00
Summer Offshore	2008	33.5	0.00	0.00	0.00	0.00
Summer Offshore	2009	10.0	0.15	0.00	0.00	0.00
Summer Offshore	2009	10.5	0.27	0.00	0.00	0.00
Summer Offshore	2009	11.0	1.43	0.00	0.00	0.00
Summer Offshore	2009	11.5	0.71	0.00	0.00	0.00
Summer Offshore	2009	12.0	2.07	0.00	0.00	0.00
Summer Offshore	2009	12.5	8.28	0.00	0.00	0.00
Summer Offshore	2009	13.0	19.40	0.00	0.00	0.00
Summer Offshore	2009	13.5	44.65	0.00	0.00	0.00
Summer Offshore	2009	14.0	50.23	0.00	0.00	0.00
Summer Offshore	2009	14.5	59.64	0.00	0.00	0.00
Summer Offshore	2009	15.0	74.44	0.00	0.00	0.00
Summer Offshore	2009	15.5	71.61	0.00	0.00	0.00
Summer Offshore	2009	16.0	64.86	0.00	0.00	0.00
Summer Offshore	2009	16.5	54.99	0.00	0.00	0.00
Summer Offshore	2009	17.0	47.54	0.00	0.00	0.00
Summer Offshore	2009	17.5	34.68	0.00	0.00	0.00
Summer Offshore	2009	18.0	22.26	0.00	0.11	0.00
Summer Offshore	2009	18.5	27.62	0.00	0.00	0.00
Summer Offshore	2009	19.0	23.08	0.00	0.39	0.11
Summer Offshore	2009	19.5	35.62	0.00	1.39	0.00
Summer Offshore	2009	20.0	49.51	0.00	2.35	0.00
Summer Offshore	2009	20.5	53.70	0.00	3.49	0.00
Summer Offshore	2009	21.0	54.19	0.00	3.31	0.00
Summer Offshore	2009	21.5	58.94	0.00	3.20	0.36
Summer Offshore	2009	22.0	45.76	0.00	4.17	0.17
Summer Offshore	2009	22.5	35.85	0.00	3.08	0.87
Summer Offshore	2009	23.0	27.78	0.00	3.79	0.74
Summer Offshore	2009	23.5	22.28	0.00	4.52	1.25
Summer Offshore	2009	24.0	22.02	0.00	9.09	2.61
Summer Offshore	2009	24.5	19.08	0.00	10.98	4.03
Summer Offshore	2009	25.0	15.70	0.00	15.83	6.68
Summer Offshore	2009	25.5	10.55	0.00	22.40	12.70
Summer Offshore	2009	26.0	11.40	0.00	29.91	19.21
Summer Offshore	2009	26.5	4.77	0.00	37.42	22.36
Summer Offshore	2009	27.0	2.77	0.00	39.92	27.76
Summer Offshore	2009	27.5	1.36	0.00	40.70	26.68
Summer Offshore	2009	28.0	1.45	0.00	28.25	25.53
Summer Offshore	2009	28.5	2.05	0.00	23.38	20.33
Summer Offshore	2009	29.0	3.02	0.00	13.39	16.50
Summer Offshore	2009	29.5	2.49	0.00	5.35	8.64
Summer Offshore	2009	30.0	1.70	0.00	3.66	5.76
Summer Offshore	2009	30.5	0.30	0.00	3.61	3.23
Summer Offshore	2009	31.0	1.16	0.00	2.03	1.56
Summer Offshore	2009	31.5	0.63	0.00	1.76	2.01
Summer Offshore	2009	32.0	0.16	0.00	1.12	1.61
Summer Offshore	2009	32.5	0.00	0.00	0.97	0.89
Summer Offshore	2009	33.0	0.16	0.00	0.08	1.10
Summer Offshore	2009	33.5	0.00	0.00	0.40	0.94
Summer Offshore	2009	34.0	0.00	0.00	0.00	0.17
Summer Offshore	2009	34.5	0.00	0.00	0.16	0.17
Summer Offshore	2009	35.0	0.00	0.00	0.00	0.00
Summer Offshore	2010	10.0	0.00	0.00	0.00	0.00
Summer Offshore	2010	10.5	0.10	0.00	0.00	0.00
Summer Offshore	2010	11.0	0.15	0.00	0.00	0.00
Summer Offshore	2010	11.5	0.48	0.00	0.00	0.00
Summer Offshore	2010	12.0	1.11	0.00	0.00	0.00
Summer Offshore	2010	12.5	1.86	0.00	0.00	0.00
Summer Offshore	2010	13.0	4.90	0.00	0.00	0.00
Summer Offshore	2010	13.5	7.56	0.00	0.00	0.00
Summer Offshore	2010	14.0	15.92	0.00	0.00	0.00
Summer Offshore	2010	14.5	33.93	0.00	0.00	0.00
Summer Offshore	2010	15.0	42.86	0.00	0.00	0.00
Summer Offshore	2010	15.5	64.75	0.00	0.52	0.00
Summer Offshore	2010	16.0	68.80	0.00	0.11	0.00
Summer Offshore	2010	16.5	73.45	0.00	0.00	0.00
Summer Offshore	2010	17.0	62.67	0.00	0.00	0.00
Summer Offshore	2010	17.5	59.09	0.00	0.07	0.00
Summer Offshore	2010	18.0	37.20	0.00	0.00	0.00
Summer Offshore	2010	18.5	33.62	0.00	0.20	0.00
Summer Offshore	2010	19.0	37.69	0.00	0.04	0.00
Summer Offshore	2010	19.5	45.51	0.00	0.22	0.00
Summer Offshore	2010	20.0	60.50	0.00	0.53	0.03
Summer Offshore	2010	20.5	73.14	0.00	1.83	0.00
Summer Offshore	2010	21.0	80.81	0.00	2.78	0.08
Summer Offshore	2010	21.5	82.57	0.00	4.25	0.15
Summer Offshore	2010	22.0	56.70	0.00	3.14	0.10
Summer Offshore	2010	22.5	43.48	0.00	2.86	0.91
Summer Offshore	2010	23.0	18.38	0.00	7.95	1.56
Summer Offshore	2010	23.5	13.16	0.00	7.62	1.17
Summer Offshore	2010	24.0	5.68	0.00	8.85	2.44
Summer Offshore	2010	24.5	3.05	0.00	15.82	1.97
Summer Offshore	2010	25.0	2.06	0.00	17.35	3.12
Summer Offshore	2010	25.5	0.57	0.00	21.75	5.27
Summer Offshore	2010	26.0	0.39	0.00	27.54	6.41
Summer Offshore	2010	26.5	0.60	0.00	29.65	6.23
Summer Offshore	2010	27.0	0.38	0.00	23.65	7.30
Summer Offshore	2010	27.5	0.01	0.00	18.24	10.04
Summer Offshore	2010	28.0	0.00	0.00	9.88	11.59
Summer Offshore	2010	28.5	0.00	0.00	10.83	10.58
Summer Offshore	2010	29.0	0.00	0.00	5.47	10.60
Summer Offshore	2010	29.5	0.00	0.00	3.87	11.67
Summer Offshore	2010	30.0	0.00	0.00	2.56	8.53
Summer Offshore	2010	30.5	0.00	0.00	0.41	5.75
Summer Offshore	2010	31.0	0.00	0.00	0.75	2.29
Summer Offshore	2010	31.5	0.00	0.00	0.21	1.62
Summer Offshore	2010	32.0	0.00	0.00	0.08	0.65
Summer Offshore	2010	32.5	0.00	0.00	0.05	0.26
Summer Offshore	2010	33.0	0.00	0.00	0.00	0.16
Summer Offshore	2010	33.5	0.00	0.00	0.00	0.13
Summer Offshore	2010	34.0	0.00	0.00	0.00	0.00
Summer Offshore	2010	34.5	0.00	0.00	0.00	0.00
Summer Offshore	2010	35.0	0.00	0.00	0.00	0.00
Summer Offshore	2011	10.0	0.00	0.00	0.00	0.00
Summer Offshore	2011	10.5	0.00	0.00	0.00	0.00
Summer Offshore	2011	11.0	0.03	0.00	0.00	0.00
Summer Offshore	2011	11.5	0.01	0.00	0.00	0.00
Summer Offshore	2011	12.0	0.01	0.00	0.00	0.00
Summer Offshore	2011	12.5	0.24	0.00	0.00	0.00
Summer Offshore	2011	13.0	0.10	0.00	0.00	0.00
Summer Offshore	2011	13.5	0.42	0.00	0.00	0.00
Summer Offshore	2011	14.0	0.83	0.00	0.00	0.00
Summer Offshore	2011	14.5	3.43	0.00	0.00	0.00
Summer Offshore	2011	15.0	3.19	0.00	0.00	0.00
Summer Offshore	2011	15.5	5.42	0.00	0.00	0.00
Summer Offshore	2011	16.0	5.27	0.00	0.00	0.00
Summer Offshore	2011	16.5	7.78	0.00	0.00	0.00
Summer Offshore	2011	17.0	16.92	0.00	0.06	0.00
Summer Offshore	2011	17.5	39.08	0.00	0.15	0.00
Summer Offshore	2011	18.0	45.64	0.00	0.12	0.00
Summer Offshore	2011	18.5	72.66	0.00	0.12	0.00
Summer Offshore	2011	19.0	83.47	0.00	0.86	0.03
Summer Offshore	2011	19.5	64.29	0.00	1.36	0.00
Summer Offshore	2011	20.0	47.51	0.00	2.09	0.01
Summer Offshore	2011	20.5	24.13	0.00	4.21	0.07
Summer Offshore	2011	21.0	21.89	0.00	7.50	0.07
Summer Offshore	2011	21.5	11.74	0.00	11.11	0.25
Summer Offshore	2011	22.0	11.14	0.00	20.84	0.50
Summer Offshore	2011	22.5	7.24	0.00	23.05	0.72
Summer Offshore	2011	23.0	3.38	0.00	45.18	1.35
Summer Offshore	2011	23.5	1.62	0.00	44.41	1.80
Summer Offshore	2011	24.0	1.39	0.00	45.27	4.20
Summer Offshore	2011	24.5	0.18	0.00	31.75	6.47
Summer Offshore	2011	25.0	0.16	0.00	18.61	7.02
Summer Offshore	2011	25.5	0.04	0.00	13.01	7.05
Summer Offshore	2011	26.0	0.00	0.00	4.09	10.72
Summer Offshore	2011	26.5	0.03	0.00	1.99	7.39
Summer Offshore	2011	27.0	0.03	0.00	2.47	8.44
Summer Offshore	2011	27.5	0.00	0.00	0.85	3.41
Summer Offshore	2011	28.0	0.00	0.00	0.36	3.90
Summer Offshore	2011	28.5	0.00	0.00	0.24	2.04
Summer Offshore	2011	29.0	0.00	0.00	0.09	2.41
Summer Offshore	2011	29.5	0.00	0.00	0.07	0.83
Summer Offshore	2011	30.0	0.00	0.00	0.06	0.50
Summer Offshore	2011	30.5	0.00	0.00	0.03	1.40
Summer Offshore	2011	31.0	0.00	0.00	0.08	0.21
Summer Offshore	2011	31.5	0.00	0.00	0.01	0.01
Summer Offshore	2011	32.0	0.00	0.00	0.00	0.00
Summer Offshore	2011	32.5	0.00	0.00	0.00	0.00
Summer Offshore	2011	33.0	0.00	0.00	0.00	0.00
Summer Offshore	2011	33.5	0.00	0.00	0.00	0.00
Summer Offshore	2011	34.0	0.00	0.00	0.00	0.00
Summer Offshore	2011	34.5	0.00	0.00	0.00	0.00
Summer Offshore	2011	35.0	0.00	0.00	0.00	0.00
Summer Offshore	2012	10.0	0.01	0.00	0.00	0.00
Summer Offshore	2012	10.5	0.02	0.00	0.00	0.00
Summer Offshore	2012	11.0	0.05	0.00	0.00	0.00
Summer Offshore	2012	11.5	0.11	0.00	0.00	0.00
Summer Offshore	2012	12.0	0.10	0.00	0.00	0.00
Summer Offshore	2012	12.5	0.18	0.00	0.00	0.00
Summer Offshore	2012	13.0	0.25	0.00	0.00	0.00
Summer Offshore	2012	13.5	0.64	0.00	0.00	0.00
Summer Offshore	2012	14.0	0.48	0.00	0.00	0.01
Summer Offshore	2012	14.5	0.74	0.00	0.00	0.00
Summer Offshore	2012	15.0	0.75	0.00	0.00	0.00
Summer Offshore	2012	15.5	0.66	0.00	0.00	0.00
Summer Offshore	2012	16.0	0.93	0.00	0.00	0.00
Summer Offshore	2012	16.5	0.84	0.00	0.00	0.00
Summer Offshore	2012	17.0	1.09	0.00	0.00	0.00
Summer Offshore	2012	17.5	2.02	0.00	0.09	0.00
Summer Offshore	2012	18.0	1.68	0.00	0.01	0.00
Summer Offshore	2012	18.5	2.64	0.00	0.08	0.00
Summer Offshore	2012	19.0	3.31	0.00	0.09	0.00
Summer Offshore	2012	19.5	4.02	0.00	0.20	0.00
Summer Offshore	2012	20.0	6.28	0.00	0.36	0.02
Summer Offshore	2012	20.5	6.84	0.00	0.65	0.03
Summer Offshore	2012	21.0	6.75	0.00	0.79	0.09
Summer Offshore	2012	21.5	6.03	0.00	0.86	0.11
Summer Offshore	2012	22.0	5.31	0.00	1.19	0.31
Summer Offshore	2012	22.5	4.01	0.00	2.07	0.61
Summer Offshore	2012	23.0	3.05	0.00	2.96	0.94
Summer Offshore	2012	23.5	1.53	0.00	3.10	1.56
Summer Offshore	2012	24.0	1.08	0.00	3.86	2.40
Summer Offshore	2012	24.5	0.44	0.00	3.58	3.04
Summer Offshore	2012	25.0	0.20	0.00	3.71	5.43
Summer Offshore	2012	25.5	0.09	0.00	2.73	6.21
Summer Offshore	2012	26.0	0.03	0.00	1.77	7.68
Summer Offshore	2012	26.5	0.00	0.00	1.33	5.78
Summer Offshore	2012	27.0	0.00	0.00	0.63	4.02
Summer Offshore	2012	27.5	0.00	0.00	0.41	2.54
Summer Offshore	2012	28.0	0.00	0.00	0.24	1.65
Summer Offshore	2012	28.5	0.00	0.00	0.06	1.32
Summer Offshore	2012	29.0	0.00	0.00	0.06	0.69
Summer Offshore	2012	29.5	0.00	0.00	0.02	0.24
Summer Offshore	2012	30.0	0.00	0.00	0.00	0.16
Summer Offshore	2012	30.5	0.00	0.00	0.00	0.01
Summer Offshore	2012	31.0	0.00	0.00	0.00	0.00
Summer Offshore	2012	31.5	0.00	0.00	0.00	0.00
Summer Offshore	2012	32.0	0.00	0.00	0.00	0.00
Summer Offshore	2012	32.5	0.00	0.00	0.00	0.02
Summer Offshore	2012	33.0	0.00	0.00	0.00	0.00
Summer Offshore	2012	33.5	0.00	0.00	0.00	0.00
Summer Offshore	2012	34.0	0.00	0.00	0.00	0.00
Summer Offshore	2012	34.5	0.00	0.00	0.00	0.00
Summer Offshore	2012	35.0	0.00	0.00	0.00	0.00
Summer Offshore	2013	10.0	0.00	0.00	0.00	0.00
Summer Offshore	2013	10.5	0.00	0.00	0.00	0.00
Summer Offshore	2013	11.0	0.00	0.00	0.00	0.00
Summer Offshore	2013	11.5	0.00	0.00	0.00	0.00
Summer Offshore	2013	12.0	0.01	0.00	0.00	0.00
Summer Offshore	2013	12.5	0.00	0.00	0.00	0.00
Summer Offshore	2013	13.0	0.02	0.00	0.00	0.00
Summer Offshore	2013	13.5	0.03	0.00	0.00	0.00
Summer Offshore	2013	14.0	0.08	0.00	0.00	0.00
Summer Offshore	2013	14.5	0.09	0.00	0.00	0.00
Summer Offshore	2013	15.0	0.13	0.00	0.00	0.00
Summer Offshore	2013	15.5	0.14	0.00	0.00	0.00
Summer Offshore	2013	16.0	0.14	0.00	0.00	0.00
Summer Offshore	2013	16.5	0.17	0.00	0.00	0.00
Summer Offshore	2013	17.0	0.11	0.00	0.00	0.00
Summer Offshore	2013	17.5	0.16	0.00	0.00	0.00
Summer Offshore	2013	18.0	0.17	0.00	0.00	0.00
Summer Offshore	2013	18.5	0.15	0.00	0.00	0.00
Summer Offshore	2013	19.0	0.31	0.00	0.00	0.00
Summer Offshore	2013	19.5	0.29	0.00	0.00	0.00
Summer Offshore	2013	20.0	0.21	0.00	0.00	0.00
Summer Offshore	2013	20.5	0.23	0.00	0.03	0.00
Summer Offshore	2013	21.0	0.35	0.00	0.04	0.00
Summer Offshore	2013	21.5	0.25	0.00	0.00	0.00
Summer Offshore	2013	22.0	0.46	0.00	0.07	0.04
Summer Offshore	2013	22.5	0.52	0.00	0.01	0.01
Summer Offshore	2013	23.0	0.83	0.00	0.30	0.00
Summer Offshore	2013	23.5	0.70	0.00	0.49	0.03
Summer Offshore	2013	24.0	0.91	0.00	0.56	0.07
Summer Offshore	2013	24.5	0.40	0.00	0.97	0.22
Summer Offshore	2013	25.0	0.29	0.00	0.92	0.40
Summer Offshore	2013	25.5	0.22	0.00	1.24	0.77
Summer Offshore	2013	26.0	0.13	0.00	1.25	1.31
Summer Offshore	2013	26.5	0.10	0.00	0.90	1.21
Summer Offshore	2013	27.0	0.06	0.00	0.90	1.74
Summer Offshore	2013	27.5	0.02	0.00	0.61	1.50
Summer Offshore	2013	28.0	0.01	0.00	0.44	1.31
Summer Offshore	2013	28.5	0.01	0.00	0.29	0.77
Summer Offshore	2013	29.0	0.00	0.00	0.09	0.69
Summer Offshore	2013	29.5	0.00	0.00	0.07	0.25
Summer Offshore	2013	30.0	0.00	0.00	0.04	0.08
Summer Offshore	2013	30.5	0.00	0.00	0.02	0.03
Summer Offshore	2013	31.0	0.00	0.00	0.01	0.01
Summer Offshore	2013	31.5	0.00	0.00	0.01	0.01
Summer Offshore	2013	32.0	0.00	0.00	0.00	0.00
Summer Offshore	2013	32.5	0.00	0.00	0.00	0.00
Summer Offshore	2013	33.0	0.00	0.00	0.00	0.00
Summer Offshore	2013	33.5	0.00	0.00	0.00	0.00
Summer Offshore	2013	34.0	0.00	0.00	0.00	0.00
Summer Offshore	2013	34.5	0.00	0.00	0.00	0.00
Summer Offshore	2013	35.0	0.00	0.00	0.00	0.00
Summer Offshore	2014	10.0	0.30	0.00	0.00	0.00
Summer Offshore	2014	10.5	0.46	0.00	0.00	0.00
Summer Offshore	2014	11.0	0.52	0.00	0.00	0.00
Summer Offshore	2014	11.5	0.72	0.00	0.00	0.00
Summer Offshore	2014	12.0	0.53	0.00	0.00	0.00
Summer Offshore	2014	12.5	0.82	0.00	0.00	0.00
Summer Offshore	2014	13.0	0.93	0.00	0.00	0.00
Summer Offshore	2014	13.5	1.62	0.00	0.02	0.00
Summer Offshore	2014	14.0	1.84	0.00	0.00	0.00
Summer Offshore	2014	14.5	2.43	0.00	0.00	0.03
Summer Offshore	2014	15.0	3.81	0.00	0.01	0.00
Summer Offshore	2014	15.5	5.13	0.00	0.03	0.00
Summer Offshore	2014	16.0	6.68	0.00	0.04	0.00
Summer Offshore	2014	16.5	9.17	0.00	0.09	0.03
Summer Offshore	2014	17.0	12.94	0.00	0.22	0.06
Summer Offshore	2014	17.5	13.95	0.00	0.30	0.02
Summer Offshore	2014	18.0	16.68	0.00	0.24	0.03
Summer Offshore	2014	18.5	14.02	0.00	0.65	0.15
Summer Offshore	2014	19.0	9.12	0.00	0.63	0.14
Summer Offshore	2014	19.5	5.48	0.00	1.06	0.15
Summer Offshore	2014	20.0	2.93	0.00	1.19	0.14
Summer Offshore	2014	20.5	1.13	0.00	1.31	0.41
Summer Offshore	2014	21.0	0.76	0.00	0.88	0.27
Summer Offshore	2014	21.5	0.28	0.00	0.90	0.20
Summer Offshore	2014	22.0	0.31	0.00	0.60	0.24
Summer Offshore	2014	22.5	0.11	0.00	0.29	0.14
Summer Offshore	2014	23.0	0.02	0.00	0.17	0.11
Summer Offshore	2014	23.5	0.06	0.00	0.15	0.15
Summer Offshore	2014	24.0	0.04	0.00	0.22	0.12
Summer Offshore	2014	24.5	0.09	0.00	0.17	0.13
Summer Offshore	2014	25.0	0.04	0.00	0.20	0.24
Summer Offshore	2014	25.5	0.08	0.00	0.23	0.18
Summer Offshore	2014	26.0	0.13	0.00	0.34	0.37
Summer Offshore	2014	26.5	0.00	0.00	0.26	0.53
Summer Offshore	2014	27.0	0.00	0.00	0.51	1.07
Summer Offshore	2014	27.5	0.00	0.00	0.40	1.29
Summer Offshore	2014	28.0	0.00	0.00	0.39	1.62
Summer Offshore	2014	28.5	0.00	0.00	0.09	1.37
Summer Offshore	2014	29.0	0.00	0.00	0.08	1.27
Summer Offshore	2014	29.5	0.00	0.00	0.10	1.06
Summer Offshore	2014	30.0	0.00	0.00	0.01	0.74
Summer Offshore	2014	30.5	0.00	0.00	0.01	0.66
Summer Offshore	2014	31.0	0.00	0.00	0.01	0.40
Summer Offshore	2014	31.5	0.00	0.00	0.01	0.09
Summer Offshore	2014	32.0	0.00	0.00	0.01	0.31
Summer Offshore	2014	32.5	0.00	0.00	0.00	0.00
Summer Offshore	2014	33.0	0.00	0.00	0.00	0.04
Summer Offshore	2014	33.5	0.00	0.00	0.00	0.00
Summer Offshore	2014	34.0	0.00	0.00	0.00	0.00
Summer Offshore	2014	34.5	0.00	0.00	0.00	0.00
Summer Offshore	2014	35.0	0.00	0.00	0.00	0.00
Summer Offshore	2015	10.0	0.00	0.00	0.00	0.00
Summer Offshore	2015	10.5	0.00	0.00	0.00	0.00
Summer Offshore	2015	11.0	0.00	0.00	0.00	0.00
Summer Offshore	2015	11.5	0.00	0.00	0.00	0.00
Summer Offshore	2015	12.0	0.08	0.00	0.00	0.00
Summer Offshore	2015	12.5	0.28	0.00	0.00	0.00
Summer Offshore	2015	13.0	0.21	0.00	0.00	0.00
Summer Offshore	2015	13.5	0.00	0.00	0.00	0.00
Summer Offshore	2015	14.0	0.58	0.00	0.00	0.00
Summer Offshore	2015	14.5	0.98	0.00	0.00	0.00
Summer Offshore	2015	15.0	0.35	0.00	0.00	0.00
Summer Offshore	2015	15.5	1.08	0.00	0.01	0.00
Summer Offshore	2015	16.0	1.31	0.00	0.00	0.00
Summer Offshore	2015	16.5	1.70	0.00	0.00	0.00
Summer Offshore	2015	17.0	2.54	0.00	0.00	0.00
Summer Offshore	2015	17.5	2.00	0.00	0.00	0.00
Summer Offshore	2015	18.0	2.06	0.00	0.05	0.00
Summer Offshore	2015	18.5	4.15	0.00	0.01	0.01
Summer Offshore	2015	19.0	4.94	0.00	0.04	0.00
Summer Offshore	2015	19.5	5.06	0.00	0.00	0.04
Summer Offshore	2015	20.0	8.53	0.00	0.06	0.00
Summer Offshore	2015	20.5	10.38	0.00	0.25	0.00
Summer Offshore	2015	21.0	17.82	0.00	0.59	0.01
Summer Offshore	2015	21.5	14.66	0.00	0.68	0.08
Summer Offshore	2015	22.0	10.20	0.00	1.49	0.26
Summer Offshore	2015	22.5	8.83	0.00	2.58	0.47
Summer Offshore	2015	23.0	3.83	0.00	3.97	0.29
Summer Offshore	2015	23.5	2.39	0.00	5.11	0.47
Summer Offshore	2015	24.0	0.35	0.00	4.62	0.85
Summer Offshore	2015	24.5	0.60	0.00	4.12	1.01
Summer Offshore	2015	25.0	0.00	0.00	2.63	1.08
Summer Offshore	2015	25.5	0.35	0.00	1.90	0.63
Summer Offshore	2015	26.0	0.21	0.00	0.84	0.45
Summer Offshore	2015	26.5	0.00	0.00	0.47	0.42
Summer Offshore	2015	27.0	0.00	0.00	0.44	0.51
Summer Offshore	2015	27.5	0.00	0.00	0.33	0.72
Summer Offshore	2015	28.0	0.00	0.00	0.21	0.73
Summer Offshore	2015	28.5	0.00	0.00	0.29	0.94
Summer Offshore	2015	29.0	0.00	0.00	0.06	0.79
Summer Offshore	2015	29.5	0.00	0.00	0.12	0.74
Summer Offshore	2015	30.0	0.00	0.00	0.00	0.56
Summer Offshore	2015	30.5	0.00	0.00	0.00	0.32
Summer Offshore	2015	31.0	0.00	0.00	0.00	0.12
Summer Offshore	2015	31.5	0.00	0.00	0.05	0.16
Summer Offshore	2015	32.0	0.00	0.00	0.00	0.09
Summer Offshore	2015	32.5	0.00	0.00	0.06	0.00
Summer Offshore	2015	33.0	0.00	0.00	0.00	0.04
Summer Offshore	2015	33.5	0.00	0.00	0.00	0.00
Summer Offshore	2015	34.0	0.00	0.00	0.00	0.00
Summer Offshore	2015	34.5	0.00	0.00	0.00	0.00
Summer Offshore	2015	35.0	0.00	0.00	0.00	0.00
Summer Offshore	2016	10.0	0.05	0.00	0.00	0.00
Summer Offshore	2016	10.5	0.00	0.00	0.00	0.00
Summer Offshore	2016	11.0	0.00	0.00	0.00	0.00
Summer Offshore	2016	11.5	0.12	0.00	0.00	0.00
Summer Offshore	2016	12.0	0.30	0.00	0.00	0.00
Summer Offshore	2016	12.5	0.39	0.00	0.00	0.00
Summer Offshore	2016	13.0	0.89	0.00	0.00	0.00
Summer Offshore	2016	13.5	2.02	0.00	0.00	0.00
Summer Offshore	2016	14.0	2.37	0.00	0.00	0.00
Summer Offshore	2016	14.5	4.65	0.00	0.00	0.00
Summer Offshore	2016	15.0	5.83	0.00	0.00	0.00
Summer Offshore	2016	15.5	9.30	0.00	0.05	0.00
Summer Offshore	2016	16.0	13.87	0.00	0.14	0.00
Summer Offshore	2016	16.5	22.28	0.00	0.00	0.00
Summer Offshore	2016	17.0	28.37	0.00	0.11	0.00
Summer Offshore	2016	17.5	30.26	0.00	0.09	0.00
Summer Offshore	2016	18.0	28.90	0.00	0.23	0.00
Summer Offshore	2016	18.5	26.19	0.00	0.36	0.00
Summer Offshore	2016	19.0	17.57	0.00	0.35	0.04
Summer Offshore	2016	19.5	10.92	0.00	0.51	0.09
Summer Offshore	2016	20.0	7.57	0.00	0.53	0.19
Summer Offshore	2016	20.5	3.97	0.00	0.46	0.01
Summer Offshore	2016	21.0	2.65	0.00	0.82	0.15
Summer Offshore	2016	21.5	1.78	0.00	1.02	0.46
Summer Offshore	2016	22.0	1.60	0.00	0.73	0.64
Summer Offshore	2016	22.5	0.62	0.00	0.95	0.57
Summer Offshore	2016	23.0	0.87	0.00	1.93	0.78
Summer Offshore	2016	23.5	0.45	0.00	2.06	1.39
Summer Offshore	2016	24.0	0.21	0.00	2.76	2.26
Summer Offshore	2016	24.5	0.12	0.00	3.11	3.45
Summer Offshore	2016	25.0	0.13	0.00	3.85	4.89
Summer Offshore	2016	25.5	0.10	0.00	3.39	6.28
Summer Offshore	2016	26.0	0.00	0.00	3.63	8.53
Summer Offshore	2016	26.5	0.00	0.00	3.37	9.53
Summer Offshore	2016	27.0	0.02	0.00	2.37	9.51
Summer Offshore	2016	27.5	0.00	0.00	1.59	7.26
Summer Offshore	2016	28.0	0.00	0.00	1.04	5.66
Summer Offshore	2016	28.5	0.00	0.00	0.75	3.20
Summer Offshore	2016	29.0	0.00	0.00	0.49	1.65
Summer Offshore	2016	29.5	0.00	0.00	0.05	0.77
Summer Offshore	2016	30.0	0.02	0.00	0.04	0.95
Summer Offshore	2016	30.5	0.00	0.00	0.00	0.35
Summer Offshore	2016	31.0	0.00	0.00	0.00	0.41
Summer Offshore	2016	31.5	0.00	0.00	0.05	0.27
Summer Offshore	2016	32.0	0.00	0.00	0.00	0.51
Summer Offshore	2016	32.5	0.00	0.00	0.00	0.29
Summer Offshore	2016	33.0	0.00	0.00	0.00	0.00
Summer Offshore	2016	33.5	0.00	0.00	0.00	0.07
Summer Offshore	2016	34.0	0.00	0.00	0.04	0.05
Summer Offshore	2016	34.5	0.00	0.00	0.00	0.00
Summer Offshore	2016	35.0	0.00	0.00	0.00	0.04
Summer Offshore	2017	10.0	0.00	0.00	0.00	0.00
Summer Offshore	2017	10.5	0.00	0.00	0.00	0.00
Summer Offshore	2017	11.0	0.00	0.00	0.00	0.00
Summer Offshore	2017	11.5	0.00	0.00	0.00	0.00
Summer Offshore	2017	12.0	0.00	0.00	0.00	0.00
Summer Offshore	2017	12.5	0.00	0.00	0.00	0.00
Summer Offshore	2017	13.0	0.00	0.00	0.00	0.00
Summer Offshore	2017	13.5	0.00	0.00	0.00	0.00
Summer Offshore	2017	14.0	0.00	0.00	0.00	0.00
Summer Offshore	2017	14.5	0.00	0.00	0.00	0.00
Summer Offshore	2017	15.0	0.00	0.00	0.00	0.00
Summer Offshore	2017	15.5	0.01	0.00	0.00	0.00
Summer Offshore	2017	16.0	0.00	0.00	0.00	0.00
Summer Offshore	2017	16.5	0.01	0.00	0.00	0.00
Summer Offshore	2017	17.0	0.01	0.00	0.01	0.00
Summer Offshore	2017	17.5	0.05	0.00	0.00	0.00
Summer Offshore	2017	18.0	0.04	0.00	0.00	0.00
Summer Offshore	2017	18.5	0.08	0.00	0.00	0.00
Summer Offshore	2017	19.0	0.45	0.00	0.00	0.00
Summer Offshore	2017	19.5	0.57	0.00	0.00	0.00
Summer Offshore	2017	20.0	1.13	0.00	0.00	0.00
Summer Offshore	2017	20.5	2.27	0.00	0.07	0.00
Summer Offshore	2017	21.0	2.49	0.00	0.09	0.00
Summer Offshore	2017	21.5	3.05	0.00	0.33	0.01
Summer Offshore	2017	22.0	1.79	0.00	0.28	0.01
Summer Offshore	2017	22.5	1.09	0.00	0.35	0.01
Summer Offshore	2017	23.0	0.32	0.00	0.55	0.02
Summer Offshore	2017	23.5	0.22	0.00	0.57	0.05
Summer Offshore	2017	24.0	0.12	0.00	0.72	0.17
Summer Offshore	2017	24.5	0.03	0.00	0.53	0.14
Summer Offshore	2017	25.0	0.01	0.00	0.35	0.28
Summer Offshore	2017	25.5	0.01	0.00	0.30	0.21
Summer Offshore	2017	26.0	0.00	0.00	0.18	0.53
Summer Offshore	2017	26.5	0.00	0.00	0.14	0.63
Summer Offshore	2017	27.0	0.00	0.00	0.07	1.29
Summer Offshore	2017	27.5	0.00	0.00	0.19	1.18
Summer Offshore	2017	28.0	0.00	0.00	0.03	1.01
Summer Offshore	2017	28.5	0.00	0.00	0.01	0.89
Summer Offshore	2017	29.0	0.00	0.00	0.00	0.47
Summer Offshore	2017	29.5	0.00	0.00	0.00	0.29
Summer Offshore	2017	30.0	0.00	0.00	0.00	0.14
Summer Offshore	2017	30.5	0.00	0.00	0.00	0.03
Summer Offshore	2017	31.0	0.00	0.00	0.00	0.01
Summer Offshore	2017	31.5	0.00	0.00	0.00	0.08
Summer Offshore	2017	32.0	0.00	0.00	0.01	0.00
Summer Offshore	2017	32.5	0.00	0.00	0.00	0.00
Summer Offshore	2017	33.0	0.00	0.00	0.00	0.00
Summer Offshore	2017	33.5	0.00	0.00	0.00	0.00
Summer Offshore	2017	34.0	0.00	0.00	0.00	0.00
Summer Offshore	2017	34.5	0.00	0.00	0.00	0.00
Summer Offshore	2017	35.0	0.00	0.00	0.00	0.00
Summer offshore
