# Supplementary material for: Northern shrimp Pandalus borealis population collapse linked to climate-driven shifts in predator distribution
Source: PLoS One. 2021 Jul 21;16(7):e0253914. doi: 10.1371/journal.pone.0253914 (PMC8294506; doi:10.1371/journal.pone.0253914)
Supplement: S3 Fig — (CSV) [file pone.0253914.s005.csv]

Data for Fig 4, survey timing, temperatures, and timing of seasonal changes
		Offshore fall	Offshore spring	Inshore spring	Offshore summer
Average yearday of survey	2003	296	111	141	213
Average yearday of survey	2004	296	105	142	214
Average yearday of survey	2005	301	106	142	212
Average yearday of survey	2006	289	103	139	213
Average yearday of survey	2007	296	111	143	213
Average yearday of survey	2008	300	116	142	216
Average yearday of survey	2009	316	113	140	205
Average yearday of survey	2010	320	113	139	203
Average yearday of survey	2011	309	122	138	203
Average yearday of survey	2012	300	116	137	217
Average yearday of survey	2013	313	118	142	214
Average yearday of survey	2014	307	140	141	211
Average yearday of survey	2015	302	119	140	213
Average yearday of survey	2016	303	149	139	203
Average yearday of survey	2017	311	125	140	208
Bottom temperature	2003	6.9	4.8	4.1	5.6
Bottom temperature	2004	5.9	4.2	3.4	4.7
Bottom temperature	2005	7.8	4.9	4.5	4.9
Bottom temperature	2006	8.1	6.3	5.8	7.1
Bottom temperature	2007	6.7	5.2	4.5	5.9
Bottom temperature	2008	7.2	5.7	5.1	5.9
Bottom temperature	2009	7.7	5.5	4.7	6.0
Bottom temperature	2010	8.8	5.9	5.3	7.4
Bottom temperature	2011	8.4	7.3	5.6	7.7
Bottom temperature	2012	9.1	7.2	6.3	7.9
Bottom temperature	2013	8.3	6.3	5.6	7.1
Bottom temperature	2014	8.4	5.7	5.2	6.2
Bottom temperature	2015	7.3	5.1	4.4	5.8
Bottom temperature	2016	9.0	6.6	6.0	7.2
Bottom temperature	2017	7.6	6	5.0	6.9
Surface temperature	2003	11.8	4.9
Surface temperature	2004	11.5	4.0
Surface temperature	2005	11.3	5.2
Surface temperature	2006	13.4	5.7
Surface temperature	2007	12.7	5.3
Surface temperature	2008	11.8	7.1
Surface temperature	2009	10.5	5.8
Surface temperature	2010	10.5	7.1
Surface temperature	2011	11.6	7.1
Surface temperature	2012	13.8	7.5
Surface temperature	2013	11.1	7.5
Surface temperature	2014	12.6	9.0
Surface temperature	2015	12.3	5.9
Surface temperature	2016	12.8	11.0
Surface temperature	2017	13.1	7.5
Bottom temperature anomaly	2003	-0.1	-0.2
Bottom temperature anomaly	2004	-1.1	-0.8
Bottom temperature anomaly	2005	0.5	0.1
Bottom temperature anomaly	2006	1.2	1.3
Bottom temperature anomaly	2007	-0.3	0.5
Bottom temperature anomaly	2008	0.4	0.5
Bottom temperature anomaly	2009	0.7	0.4
Bottom temperature anomaly	2010	1.7	0.9
Bottom temperature anomaly	2011	1.4	2.3
Bottom temperature anomaly	2012	2.0	2.0
Bottom temperature anomaly	2013	1.2	1.3
Bottom temperature anomaly	2014	1.4	0.5
Bottom temperature anomaly	2015	0.3	0.1
Bottom temperature anomaly	2016	2.0	1.4
Bottom temperature anomaly	2017	1.3	1
Surface temperature anomaly	2003	0.1	-0.6
Surface temperature anomaly	2004	-0.4	-0.9
Surface temperature anomaly	2005	0.1	0.2
Surface temperature anomaly	2006	1.0	0.9
Surface temperature anomaly	2007	1.0	0.0
Surface temperature anomaly	2008	0.7	1.2
Surface temperature anomaly	2009	0.5	0.4
Surface temperature anomaly	2010	0.6	1.7
Surface temperature anomaly	2011	1.0	0.9
Surface temperature anomaly	2012	2.1	1.9
Surface temperature anomaly	2013	0.7	1.8
Surface temperature anomaly	2014	1.8	0.5
Surface temperature anomaly	2015	1.0	0.1
Surface temperature anomaly	2016	1.8	1.7
Surface temperature anomaly	2017	2.4	0.9
Yearday of spring onset	2003	160
Yearday of spring onset	2004	160
Yearday of spring onset	2005	157
Yearday of spring onset	2006	147
Yearday of spring onset	2007	149
Yearday of spring onset	2008	150
Yearday of spring onset	2009	147
Yearday of spring onset	2010	140
Yearday of spring onset	2011	147
Yearday of spring onset	2012	136
Yearday of spring onset	2013	133
Yearday of spring onset	2014	141
Yearday of spring onset	2015	145
Yearday of spring onset	2016	143
Yearday of spring onset	2017	146
Duration of summer (days)	2003	159
Duration of summer (days)	2004	151
Duration of summer (days)	2005	163
Duration of summer (days)	2006	170
Duration of summer (days)	2007	164
Duration of summer (days)	2008	174
Duration of summer (days)	2009	182
Duration of summer (days)	2010	186
Duration of summer (days)	2011	189
Duration of summer (days)	2012	207
Duration of summer (days)	2013	192
Duration of summer (days)	2014	193
Duration of summer (days)	2015	194
Duration of summer (days)	2016	199
Duration of summer (days)	2017	192
