# Supplementary material for: Northern shrimp Pandalus borealis population collapse linked to climate-driven shifts in predator distribution
Source: PLoS One. 2021 Jul 21;16(7):e0253914. doi: 10.1371/journal.pone.0253914 (PMC8294506; doi:10.1371/journal.pone.0253914)
Supplement: S4 Fig — (CSV) [file pone.0253914.s006.csv]

Data for Fig 5, center of gravity and inertia estimates
	longitude	latitude
year	xcg	ycg	inertia
2003	90.33293382	217.4175596	5252.162902
2004	97.15665342	213.1582683	3981.15993
2005	96.28396379	220.31752	4680.43604
2006	104.6710427	212.5536934	5270.83142
2007	113.4350744	221.0451588	6733.728193
2008	112.0365425	213.6333144	5310.901851
2009	106.0473825	216.1502833	3846.767242
2010	104.4346558	234.6375854	5227.356513
2011	117.3578434	244.7713077	5923.781373
2012	102.3995775	253.5308921	4557.162143
2013	77.50515907	231.1671063	3223.739422
2014	78.3108652	214.0320093	3902.789593
2015	90.37606414	203.4765116	2533.286612
2016	115.7087169	236.3653528	4006.727221
2017	93.33350485	220.513601	2590.603577
