# Supplementary material for: Northern shrimp Pandalus borealis population collapse linked to climate-driven shifts in predator distribution
Source: PLoS One. 2021 Jul 21;16(7):e0253914. doi: 10.1371/journal.pone.0253914 (PMC8294506; doi:10.1371/journal.pone.0253914)
Supplement: S5 Fig — (CSV) [file pone.0253914.s007.csv]

Data for Fig 6, catch of northern shrimp in offshore fall surveys, entire Gulf of Maine													306=northern shrimp
cruise	stratum	tow	station	year	month	day	EST time	tow quality code	beginning latitude	beginning longitude	bottom temperature �	avg depth (m)	species code	catch weight (kg)	catch number
200306	1220	1	244	2003	10	18	240	111	4148.76	6814.52	5.7	127	306	0	0
200306	1220	2	246	2003	10	18	611	111	4201.51	6757.5	8.01	190	306	0	0
200306	1220	3	245	2003	10	18	415	111	4153.22	6806.62	6.9	168	306	0	0
200306	1220	4	273	2003	10	20	1854	111	4213.39	6705.25	8.62	206	306	0	0
200306	1230	1	117	2003	9	24	1939	111	4104.41	6907.14	7.84	79	306	0	0
200306	1230	2	128	2003	9	25	1815	111	4148.39	6946.77	6.09	111	306	0	0
200306	1230	3	234	2003	10	17	523	111	4128.93	6838.64	6.08	101	306	0	0
200306	1230	4	235	2003	10	17	703	111	4121.74	6835.19	11.25	80	306	0	0
200306	1230	5	127	2003	9	25	1602	111	4141.35	6937.75	6.07	102	306	0	0
200306	1240	1	233	2003	10	17	306	111	4141.64	6850.91	4.99	155	306	0	6
200306	1240	2	231	2003	10	16	2251	111	4141.54	6912.17	5.04	181	306	0	0
200306	1240	3	304	2003	10	24	1653	111	4204.08	6832.14	6.48	170	306	0.435	55
200306	1240	4	305	2003	10	24	1823	111	4201.19	6834.27	6.69	169	306	0.072	7
200306	1240	5	232	2003	10	17	128	111	4145.47	6852.28	6.12	161	306	0	0
200306	1240	6	303	2003	10	24	1420	111	4215.58	6843.73	5.3	202	306	0.672	103
200306	1250	1	123	2003	9	25	732	135	4125.54	6928.35	9.93	37	306	0	0
200306	1250	2	118	2003	9	24	2127	111	4107.39	6914.45	10.53	53	306	0	0
200306	1250	3	126	2003	9	25	1407	111	4133.46	6934.13	7.21	49	306	0	0
200306	1250	4	119	2003	9	24	2317	135	4111.84	6917.67	8.46	53	306	0	0
200306	1260	1	286	2003	10	22	1658	131	4231.76	7034.73	7.75	71	306	0.026	30
200306	1260	2	285	2003	10	22	1412	111	4226.14	7028.47	9.09	52	306	0	0
200306	1260	3	288	2003	10	22	2225	111	4247.84	7020.81	5.4	121	306	13.771	1483
200306	1260	4	287	2003	10	22	2029	111	4239.11	7011.19	6.94	87	306	0	5
200306	1260	6	280	2003	10	22	341	111	4223.63	7018.09	99.9	45	306	0	0
200306	1270	1	229	2003	10	16	1741	111	4206.96	6945.22	5.98	208	306	0.026	3
200306	1270	2	289	2003	10	23	39	111	4254.15	7014.73	4.92	146	306	6.087	718
200306	1270	3	290	2003	10	23	337	111	4303.41	6959.12	5.69	172	306	0.126	20
200306	1270	4	228	2003	10	16	1528	111	4211.17	6952.4	5.97	183	306	0	0
200306	1280	1	300	2003	10	24	811	135	4233.77	6857.75	6.94	213	306	0.152	18
200306	1280	2	302	2003	10	24	1235	111	4221.21	6844.99	7.35	200	306	0.952	129
200306	1280	3	306	2003	10	28	104	111	4228.61	6900.9	7.22	222	306	0	0
200306	1280	4	301	2003	10	24	1020	111	4231.63	6838.46	7.58	195	306	0.043	6
200306	1280	5	298	2003	10	24	321	111	4233.48	6934.69	6.79	271	306	0.359	37
200306	1280	6	299	2003	10	24	618	111	4231.93	6907.72	6.85	215	306	0.293	28
200306	1280	7	230	2003	10	16	2009	111	4159.05	6924.29	6.06	201	306	0.108	10
200306	1290	2	262	2003	10	19	1726	111	4211.72	6618.55	9.14	203	306	0	0
200306	1290	3	269	2003	10	20	1035	111	4216.29	6640.25	8.71	263	306	0	0
200306	1290	4	266	2003	10	20	237	111	4232.03	6630.47	8.92	238	306	0	0
200306	1290	5	265	2003	10	19	2322	111	4225.67	6557.01	9.6	200	306	0	0
200306	1290	7	276	2003	10	21	232	111	4229.64	6744.83	99.9	229	306	0	0
200306	1290	8	268	2003	10	20	804	111	4217.23	6653.64	8.66	285	306	0	0
200306	1290	9	264	2003	10	19	2122	111	4225.09	6603.81	99.9	247	306	0	0
200306	1290	10	278	2003	10	21	651	111	4246.67	6732.61	99.9	234	306	0.015	2
200306	1300	1	267	2003	10	20	606	111	4223.68	6651.66	8.56	344	306	0	0
200306	1300	2	274	2003	10	20	2125	111	4224.12	6718.11	8.62	340	306	0	0
200306	1300	3	275	2003	10	20	2313	111	4228.44	6714.99	8.59	330	306	0	0
200306	1330	1	318	2003	10	29	949	111	4324.44	6620.84	10	61	306	0	0
200306	1330	2	320	2003	10	29	1348	122	4333.37	6619.28	10.11	67	306	0	0
200306	1330	3	325	2003	10	30	619	111	4357.51	6638.04	9.52	118	306	0	0
200306	1330	4	319	2003	10	29	1136	111	4328.8	6626.97	9.42	89	306	0	0
200306	1340	1	324	2003	10	30	333	111	4350.44	6651.36	8.22	134	306	0	0
200306	1340	2	311	2003	10	28	1831	111	4336.14	6706.67	8.34	202	306	0	0
200306	1340	3	323	2003	10	30	124	111	4344.35	6657.71	7.7	150	306	0	0
200306	1340	4	321	2003	10	29	1754	111	4336.86	6650.5	8.4	103	306	0	0
200306	1340	5	322	2003	10	29	2302	122	4338.08	6651	99.9	122	306	0	0
200306	1340	6	326	2003	10	30	822	111	4358.04	6647.08	8.9	108	306	0	0
200306	1351	1	327	2003	10	30	1420	111	4413.61	6654.23	8.72	175	306	0.015	2
200306	1351	2	328	2003	10	30	1626	111	4411.09	6701.39	9.12	151	306	0	0
200306	1360	1	308	2003	10	28	851	111	4306.99	6806.59	7.42	174	306	1.606	257
200306	1360	2	316	2003	10	29	249	111	4311.37	6713.57	8.27	206	306	0	0
200306	1360	4	312	2003	10	28	2024	111	4330.51	6710.68	8.81	221	306	0	0
200306	1360	5	313	2003	10	28	2152	111	4330.69	6706.39	99.9	218	306	0	0
200306	1360	6	309	2003	10	28	1310	111	4326.26	6731.76	99.9	218	306	0.153	17
200306	1360	7	317	2003	10	29	507	111	4315.99	6700.93	8.84	181	306	0	0
200306	1360	8	310	2003	10	28	1613	111	4343.56	6724.38	7.83	199	306	0.011	2
200306	1360	9	315	2003	10	29	42	111	4320.57	6703.68	99.9	206	306	0	0
200306	1370	1	307	2003	10	28	437	111	4246.19	6844.32	7.46	200	306	0.076	11
200306	1370	2	335	2003	10	31	1525	111	4257.46	6905.27	5.95	169	306	0.103	13
200306	1370	3	336	2003	10	31	1815	111	4257	6914.88	6.15	183	306	2.693	282
200306	1370	4	296	2003	10	23	2137	111	4307.95	6942.36	6.32	114	306	0.697	97
200306	1370	5	297	2003	10	24	18	111	4248.85	6932.16	6.08	169	306	1.438	175
200306	1380	1	329	2003	10	30	2033	111	4410.76	6745.1	9.26	201	306	0.011	1
200306	1380	2	293	2003	10	23	1218	135	4331.23	6940.11	8.5	114	306	0.053	5
200306	1380	3	294	2003	10	23	1718	111	4321.11	6928.16	6.32	171	306	4.652	542
200306	1380	4	295	2003	10	23	1915	135	4321.86	6940.69	5.66	165	306	5.254	522
200306	1380	5	331	2003	10	31	232	111	4344.41	6813.71	7.93	198	306	0.456	52
200306	1390	1	330	2003	10	30	2249	111	4409.26	6753.54	9.77	95	306	0	0
200306	1390	2	334	2003	10	31	830	111	4356.61	6834.7	10.25	88	306	0.735	105
200306	1390	3	332	2003	10	31	516	131	4357.13	6824.24	10.06	96	306	1.136	180
200306	1390	4	333	2003	10	31	652	111	4350.62	6826.71	9.26	118	306	3.796	751
200306	1400	1	291	2003	10	23	644	131	4319.31	7010.4	8.19	105	306	0.153	35
200306	1400	2	292	2003	10	23	832	136	4322.58	7009.21	8.44	101	306	0	0
200407	1220	1	210	2004	10	9	731	111	4209.2056	6621.7184	7.42	180	306	0	0
200407	1220	2	251	2004	10	14	730	111	4143.5995	6824.8514	4.74	175	306	0	0
200407	1220	3	230	2004	10	11	303	111	4210.8651	6736.2162	8.09	204	306	0	0
200407	1220	4	232	2004	10	11	802	111	4202.5407	6801.8797	7.41	206	306	0	0
200407	1230	1	237	2004	10	12	2116	111	4157.5058	6948.399	6.38	104	306	0	0
200407	1230	2	248	2004	10	13	2347	111	4115.3848	6835.2904	12.8	63	306	0	0
200407	1230	3	243	2004	10	13	1431	111	4106.0173	6907.3284	7.49	92	306	0	0
200407	1230	4	245	2004	10	13	1805	111	4104.6117	6845.1699	11.44	65	306	0	0
200407	1230	5	244	2004	10	13	1630	111	4101.2407	6852.5556	10.9	70	306	0	0
200407	1240	1	254	2004	10	14	1512	111	4153.1086	6906.6004	4.72	191	306	0.583	79
200407	1240	2	318	2004	10	27	340	111	4213.9764	6840.7357	4.63	196	306	0.443	44
200407	1240	3	249	2004	10	14	217	111	4125.2954	6851.6478	4.72	143	306	0	0
200407	1240	4	253	2004	10	14	1219	111	4156.1035	6844.4904	4.47	142	306	0.435	61
200407	1240	5	250	2004	10	14	448	111	4136.2789	6846.7393	4.47	148	306	0	0
200407	1240	6	257	2004	10	14	2211	111	4144.3045	6921.6358	4.63	172	306	0	0
200407	1250	1	240	2004	10	13	603	135	4126.0439	6936.5645	14.15	27	306	0	0
200407	1250	2	239	2004	10	13	320	123	4128.2558	6927.2886	11.65	42	306	0	0
200407	1250	3	238	2004	10	13	22	136	4135.7686	6944.8114	13.61	32	306	0	0
200407	1250	4	242	2004	10	13	1219	111	4104.2202	6923.0284	13.49	41	306	0	0
200407	1260	1	303	2004	10	25	518	134	4246.327	7016.107	8.91	58	306	0	0
200407	1260	2	298	2004	10	24	1352	111	4300.4861	7002.1624	9.15	56	306	0	0
200407	1260	3	309	2004	10	26	18	121	4223.5823	7020.0759	10.79	38	306	0	0
200407	1260	4	310	2004	10	26	435	135	4235.0851	7011.9142	7.75	73	306	0	0
200407	1260	5	311	2004	10	26	804	111	4231.6422	7004.5758	7.09	118	306	0	0
200407	1270	1	301	2004	10	24	2137	111	4249.4951	7001.0753	5.2	159	306	3.721	552
200407	1270	2	300	2004	10	24	1850	136	4253.0246	7003.4312	6.29	128	306	0	0
200407	1270	3	296	2004	10	24	556	111	4315.1497	7003.0231	4.77	140	306	5.409	958
200407	1270	4	299	2004	10	24	1623	111	4258.8784	7011.7192	4.57	166	306	23.088	4215
200407	1280	1	256	2004	10	14	1926	111	4202.179	6925.158	4.64	206	306	0.727	84
200407	1280	2	312	2004	10	26	1046	111	4218.0079	6948.5854	5.11	232	306	0.85	115
200407	1280	3	313	2004	10	26	1310	111	4211.688	6936.0522	5.08	234	306	1.615	192
200407	1280	4	302	2004	10	25	132	111	4251.106	6950.4566	5.81	254	306	0.265	27
200407	1280	5	255	2004	10	14	1717	111	4154.119	6916.6938	4.59	198	306	0.809	85
200407	1280	6	314	2004	10	26	1443	111	4213.0424	6931.2858	4.85	225	306	3.292	568
200407	1280	7	315	2004	10	26	1829	111	4228.5847	6909.6301	5.91	225	306	0.058	6
200407	1290	1	258	2004	10	19	241	111	4241.5506	6825.0385	6.43	198	306	0.032	3
200407	1290	2	266	2004	10	20	48	111	4243.882	6710.5789	8.3	217	306	0	0
200407	1290	3	213	2004	10	9	1407	111	4231.3687	6631.6703	8.22	247	306	0	0
200407	1290	4	259	2004	10	19	617	111	4221.3394	6801.0119	6.74	169	306	0	0
200407	1290	5	231	2004	10	11	545	111	4209.211	6753.5554	99.9	223	306	0	0
200407	1290	6	261	2004	10	19	1040	111	4241.0062	6754.8618	7.82	182	306	0	0
200407	1290	7	260	2004	10	19	855	111	4236.3552	6756.8862	99.9	188	306	0	0
200407	1290	8	252	2004	10	14	931	111	4152.6505	6819.274	6.02	206	306	0	0
200407	1300	1	215	2004	10	9	1840	111	4218.5374	6655.4619	8.29	294	306	0	0
200407	1300	2	214	2004	10	9	1623	111	4226.1057	6645.4735	8.14	339	306	0	0
200407	1300	3	212	2004	10	9	1215	111	4223.5966	6630.7456	8.17	295	306	0	0
200407	1330	2	275	2004	10	20	2349	111	4341.8324	6628.1553	8.24	86	306	0	0
200407	1330	3	274	2004	10	20	2130	111	4332.0128	6617.1734	9.15	74	306	0	0
200407	1330	4	273	2004	10	20	1844	135	4322.4993	6616.1823	10.51	66	306	0	0
200407	1340	1	270	2004	10	20	1122	111	4336.6257	6639.121	7.34	121	306	0	0
200407	1340	2	276	2004	10	21	344	111	4347.5414	6700.7895	6.39	167	306	0	0
200407	1340	3	271	2004	10	20	1242	122	4331.8089	6638.9514	7.57	107	306	0	0
200407	1340	4	269	2004	10	20	936	111	4333.5116	6650.9424	7.48	145	306	0	0
200407	1340	5	277	2004	10	21	604	111	4351.4767	6657.0782	6.43	175	306	0.023	2
200407	1340	6	267	2004	10	20	358	111	4303.5979	6654.9587	7.69	180	306	0	0
200407	1351	1	278	2004	10	21	1011	121	4412.3459	6656.1154	6.41	174	306	0.038	4
200407	1351	2	279	2004	10	21	1314	111	4418.8186	6715.2733	6.65	182	306	0	0
200407	1360	1	283	2004	10	22	351	111	4330.4601	6737.1174	7.76	228	306	0.009	1
200407	1360	2	265	2004	10	19	2246	111	4248.9844	6713.0563	7.97	207	306	0	0
200407	1360	3	280	2004	10	21	1532	111	4411.8537	6718.192	6.55	201	306	0	0
200407	1360	4	264	2004	10	19	1951	111	4303.4612	6714.9193	7.86	220	306	0	0
200407	1360	5	262	2004	10	19	1418	111	4305.9951	6800.7146	5.75	175	306	0.323	42
200407	1360	6	268	2004	10	20	656	111	4321.0889	6659.3025	99.9	196	306	0	0
200407	1360	7	284	2004	10	22	639	111	4337.8059	6800.1311	6.88	207	306	3.812	445
200407	1360	8	263	2004	10	19	1801	111	4311.1126	6720.6147	6.84	186	306	0	0
200407	1370	1	316	2004	10	26	2105	111	4239.2512	6906.771	5.16	179	306	0.759	108
200407	1370	2	289	2004	10	23	134	111	4310.6223	6846.2588	5.77	172	306	0.913	101
200407	1370	3	295	2004	10	24	139	111	4306.3224	6928.4683	5.44	161	306	0	0
200407	1370	4	288	2004	10	22	2244	111	4310.8741	6835.3503	5.74	179	306	2.039	252
200407	1370	5	317	2004	10	26	2329	111	4241.8039	6856.9381	99.9	166	306	1.12	162
200407	1380	1	282	2004	10	21	2250	134	4401.4703	6742.4487	6.81	170	306	0.538	61
200407	1380	2	294	2004	10	23	2053	111	4322.0507	6940.5325	4.79	155	306	0	0
200407	1380	3	290	2004	10	23	533	111	4325.5974	6914.8416	4.55	163	306	11.89	2257
200407	1380	4	287	2004	10	22	1906	111	4323.9043	6834.9367	6.05	156	306	1.357	129
200407	1390	1	286	2004	10	22	1406	111	4355.675	6848.0169	9.36	91	306	0	0
200407	1390	2	285	2004	10	22	1035	122	4355.1692	6825.2101	8.23	101	306	0.015	2
200407	1390	3	281	2004	10	21	2000	121	4414.2837	6753.7832	9.41	74	306	0	0
200407	1400	1	297	2004	10	24	853	134	4314.0024	7015.1789	7.43	105	306	0.013	2
200510	1220	1	235	2005	10	11	1856	111	4205.752	6737	8.77	169	306	0	0
200510	1220	2	232	2005	10	11	858	111	4212.735	6709.32	8.67	189	306	0	0
200510	1220	3	226	2005	10	10	1958	111	4211.377	6653.893	8.31	187	306	0	0
200510	1220	4	234	2005	10	11	1645	134	4211.238	6733.297	8.49	206	306	0.019	7
200510	1230	1	250	2005	10	18	1322	111	4121.465	6826.691	14.05	68	306	0	0
200510	1230	2	243	2005	10	17	2139	134	4102.475	6857.069	11.24	77	306	0	0
200510	1230	3	299	2005	10	28	213	111	4138.394	6938.872	11.12	65	306	0	0
200510	1230	4	326	2005	11	3	2002	111	4149.509	6948.921	6.28	79	306	0	0
200510	1230	5	251	2005	10	18	1456	111	4128.876	6827.465	10.69	85	306	0	0
200510	1240	1	321	2005	11	3	24	111	4215.953	6853.917	6.49	196	306	0.368	29
200510	1240	2	328	2005	11	4	49	111	4151.314	6935.379	6.1	187	306	0.356	35
200510	1240	3	254	2005	10	18	2204	111	4151.565	6822.655	8.02	200	306	0	0
200510	1240	4	252	2005	10	18	1716	111	4125.988	6846.613	5.51	137	306	0	0
200510	1240	5	329	2005	11	4	231	111	4151.431	6924.008	6.31	190	306	0.333	25
200510	1250	1	295	2005	10	27	1411	111	4125.34	6929.96	11.12	35	306	0	0
200510	1250	2	296	2005	10	27	1915	111	4111.704	6923.74	11.31	48	306	0	0
200510	1250	3	297	2005	10	27	2105	111	4103.22	6922.824	11.86	41	306	0	0
200510	1250	4	294	2005	10	27	1239	111	4124.768	6933.931	10.88	30	306	0	0
200510	1260	1	304	2005	11	1	19	134	4238.101	7015.537	8.31	78	306	0	0
200510	1260	2	323	2005	11	3	905	111	4226.025	7006.738	9.54	79	306	0	0
200510	1260	3	312	2005	11	1	1835	134	4307.183	7003.949	10.44	51	306	0	0
200510	1260	4	306	2005	11	1	419	111	4236.248	7008.466	8.27	81	306	0	0
200510	1260	5	324	2005	11	3	1058	111	4214.568	7012.904	10.25	40	306	0	0
200510	1270	1	305	2005	11	1	229	111	4242.238	7001.53	6.17	151	306	2.422	392
200510	1270	2	311	2005	11	1	1619	111	4301.131	7022.04	8.12	125	306	22.11	5034
200510	1270	3	313	2005	11	1	2053	111	4316.173	7002.941	6.24	145	306	13.025	1649
200510	1270	4	332	2005	11	4	936	111	4211.768	6950.267	7.12	204	306	3.483	746
200510	1280	1	318	2005	11	2	1620	111	4241.171	6938.438	7.37	282	306	0.967	111
200510	1280	2	331	2005	11	4	728	111	4203.899	6940.612	6.78	212	306	3.902	1091
200510	1280	3	330	2005	11	4	430	111	4155.609	6914.687	99.9	201	306	0.47	54
200510	1280	4	322	2005	11	3	607	111	4228.8	6939.921	7.29	258	306	1.048	113
200510	1280	5	319	2005	11	2	1833	122	4233.356	6922.878	7.24	227	306	0.303	27
200510	1280	6	320	2005	11	2	2147	111	4228.938	6851.142	7.41	216	306	0.25	28
200510	1290	1	256	2005	10	19	303	111	4218.289	6806.267	8.34	176	306	0	0
200510	1290	2	255	2005	10	19	5	111	4158.771	6816.486	8.18	195	306	0	0
200510	1290	3	258	2005	10	19	756	111	4226.518	6811.077	8.3	171	306	0.851	253
200510	1290	4	220	2005	10	10	401	135	4206.328	6552.008	8.43	256	306	0	0
200510	1290	5	260	2005	10	19	1128	111	4238.165	6828.777	7.67	199	306	1.889	456
200510	1290	6	257	2005	10	19	533	111	4225.89	6750.963	8.29	197	306	0.158	44
200510	1290	7	225	2005	10	10	1802	111	4213.631	6647.982	7.99	226	306	0	0
200510	1290	8	259	2005	10	19	957	111	4233.957	6822.933	7.3	205	306	1.742	412
200510	1300	1	223	2005	10	10	1325	111	4228.817	6642.446	7.84	305	306	0	0
200510	1300	2	224	2005	10	10	1603	111	4219.095	6652.946	8.03	300	306	0	0
200510	1300	3	233	2005	10	11	1351	111	4221.364	6718.081	8.2	320	306	0.034	10
200510	1330	1	275	2005	10	21	622	111	4347.348	6635.447	10.67	102	306	0	0
200510	1330	2	273	2005	10	20	2331	111	4322.91	6617.087	10.88	68	306	0	0
200510	1330	3	276	2005	10	21	935	111	4408.046	6639.006	10.01	95	306	0	0
200510	1340	1	274	2005	10	21	320	111	4332.746	6631.426	9.62	108	306	0	0
200510	1340	2	281	2005	10	21	2139	111	4340.617	6712.572	8.83	156	306	0.079	20
200510	1340	3	279	2005	10	21	1605	111	4403.713	6708.325	9.46	79	306	0	0
200510	1340	4	270	2005	10	20	1408	111	4315.879	6649.09	9.08	153	306	0.016	6
200510	1340	5	280	2005	10	21	1829	111	4358.763	6655.15	8.05	159	306	0.022	5
200510	1340	6	271	2005	10	20	1635	123	4310.03	6641.804	9.38	104	306	0	0
200510	1351	1	277	2005	10	21	1148	111	4420.886	6642.03	7.98	190	306	0.274	72
200510	1351	2	278	2005	10	21	1432	111	4410.069	6704.318	8.71	100	306	0.058	15
200510	1360	1	269	2005	10	20	1017	111	4301.586	6726.842	8.46	198	306	1.63	442
200510	1360	2	266	2005	10	20	232	111	4308.704	6820.94	7.24	202	306	2.348	261
200510	1360	3	267	2005	10	20	620	111	4304.115	6740.773	7.1	171	306	1.727	523
200510	1360	4	268	2005	10	20	814	111	4256.268	6740.64	7.81	200	306	2.704	939
200510	1360	5	283	2005	10	22	303	111	4330.703	6744.492	8.36	237	306	0.607	49
200510	1360	6	261	2005	10	19	1407	122	4253.191	6820.982	7.18	167	306	1.202	367
200510	1360	7	284	2005	10	22	550	111	4343.525	6748.131	7.81	214	306	1.153	222
200510	1360	8	282	2005	10	21	2337	111	4331.495	6716.337	8.51	218	306	0.255	45
200510	1370	1	262	2005	10	19	1717	111	4258.849	6849.334	7.4	184	306	1.743	186
200510	1370	2	317	2005	11	2	1218	111	4314.402	6932.611	6.5	143	306	19.048	5368
200510	1370	3	263	2005	10	19	1855	111	4301.315	6844.729	7.23	188	306	1.93	189
200510	1370	4	265	2005	10	19	2308	111	4311.291	6857.018	7.15	164	306	12.567	1500
200510	1370	5	264	2005	10	19	2102	111	4306.561	6844.448	7.21	173	306	2.219	237
200510	1380	1	289	2005	10	22	2310	111	4341.215	6819.029	7.48	189	306	2.562	369
200510	1380	2	293	2005	10	24	16	111	4336.284	6857.011	9.44	123	306	2.872	1077
200510	1380	3	292	2005	10	23	515	134	4325.885	6841.409	8.88	106	306	0	0
200510	1380	4	290	2005	10	23	47	111	4334.322	6825.65	99.9	167	306	1.488	140
200510	1380	5	291	2005	10	23	235	123	4328.522	6820.382	99.9	187	306	3.483	448
200510	1390	1	285	2005	10	22	1020	111	4410.912	6754.819	10.24	88	306	0.713	250
200510	1390	2	286	2005	10	22	1232	111	4405.274	6805.343	9.78	106	306	5.087	1708
200510	1390	3	287	2005	10	22	1611	111	4358.423	6818.778	9.51	102	306	6.85	2490
200510	1390	4	288	2005	10	22	1946	136	4354.801	6838.212	10	92	306	0	0
200510	1400	1	314	2005	11	1	2251	136	4316.647	7014.71	8.96	94	306	0.489	276
200510	1400	2	315	2005	11	2	452	134	4334.323	6941.723	10.03	108	306	3.261	1464
200510	1400	3	316	2005	11	2	744	121	4343.174	6930.616	10.12	105	306	0	0
200610	1220	1	257	2006	10	4	331	111	4210.7881	6742.6664	8.33	196	306	0	0
200610	1220	2	248	2006	10	3	539	111	4209.2117	6614.7435	8.97	176	306	0	0
200610	1220	3	258	2006	10	4	553	121	4201.3504	6801.5016	7.92	206	306	0	0
200610	1220	4	253	2006	10	3	1628	111	4211.3156	6637.2878	8.67	209	306	0	0
200610	1230	2	267	2006	10	4	2240	111	4123.6561	6834.2402	9.19	79	306	0	0
200610	1230	4	269	2006	10	5	214	123	4108.4237	6844.0249	13.84	65	306	0	0
200610	1230	5	274	2006	10	11	2154	111	4138.6958	6826.7324	6.92	94	306	0	0
200610	1230	6	363	2006	10	25	1213	111	4138.9874	6933.7949	99.9	85	306	0	0
200610	1240	1	272	2006	10	11	1600	111	4133.3682	6910.4923	6.55	165	306	0.014	1
200610	1240	2	270	2006	10	5	515	111	4115.8678	6906.1835	6.37	144	306	0	0
200610	1240	3	277	2006	10	12	622	111	4148.5297	6843.3817	6.89	163	306	1.305	175
200610	1240	4	273	2006	10	11	1821	111	4133.0766	6850.577	6.4	157	306	0	0
200610	1240	5	278	2006	10	12	844	111	4151.625	6902.8906	6.75	176	306	6.334	726
200610	1240	6	361	2006	10	25	732	122	4148.357	6926.5589	7.1	178	306	3.335	470
200610	1250	1	366	2006	10	25	1812	111	4123.9653	6922.2524	11.51	52	306	0	0
200610	1250	2	199	2006	9	28	1847	111	4105.6702	6914.9189	11.02	55	306	0	0
200610	1250	3	200	2006	9	28	2054	111	4100.7286	6914.1568	13.08	59	306	0	0
200610	1250	4	364	2006	10	25	1401	111	4126.692	6934.9877	12.36	30	306	0	0
200610	1260	1	343	2006	10	19	1917	111	4222.3215	7031.1137	8.18	89	306	3.935	956
200610	1260	2	357	2006	10	24	2045	111	4221.5769	7012.7783	99.9	56	306	0	0
200610	1260	3	323	2006	10	18	4	111	4308.808	6959.819	8.31	98	306	0	0
200610	1260	4	328	2006	10	18	1327	121	4253.8563	7008.758	9.22	60	306	0	0
200610	1260	5	333	2006	10	19	41	134	4233.6866	7008.5075	9.86	79	306	0	0
200610	1260	6	356	2006	10	24	1934	111	4224.4229	7016.9055	10.28	54	306	0	0
200610	1260	7	334	2006	10	19	252	111	4246.6613	7021.3145	8.51	83	306	0	0
200610	1260	8	351	2006	10	24	818	111	4208.6684	7022.6939	10.38	62	306	0	0
200610	1270	1	329	2006	10	18	1515	111	4248.585	7007.2984	9.39	122	306	0	0
200610	1270	2	325	2006	10	18	350	111	4314.5241	7008.0396	7.17	136	306	12.136	2160
200610	1270	3	324	2006	10	18	137	111	4306.3621	7006.8566	6.87	146	306	33.379	5313
200610	1270	4	359	2006	10	25	125	111	4208.7316	6946.802	7.56	172	306	0	0
200610	1270	6	327	2006	10	18	1101	122	4303.1622	7016.1779	6.35	148	306	48.216	6892
200610	1270	7	330	2006	10	18	1719	111	4257.1888	6959.3228	7.55	154	306	15.699	1967
200610	1270	8	336	2006	10	19	510	111	4250.7738	7026.6018	99.9	130	306	14.876	1906
200610	1280	1	279	2006	10	12	1212	111	4213.6308	6925.2458	7.45	204	306	7.415	1083
200610	1280	2	282	2006	10	12	1905	111	4226.6185	6855.0416	8.03	217	306	0.746	78
200610	1280	3	331	2006	10	18	1913	111	4253.6879	6950.705	7.99	247	306	2.097	296
200610	1280	4	281	2006	10	12	1620	111	4215.8442	6910.8791	7.55	208	306	13.293	2060
200610	1280	5	280	2006	10	12	1404	111	4218.2989	6925.3079	7.76	221	306	3.864	501
200610	1280	6	283	2006	10	12	2101	111	4228.2443	6845.4464	7.59	182	306	0.314	41
200610	1280	7	332	2006	10	18	2151	111	4243.7331	6943.0221	8.06	254	306	3.099	409
200610	1290	1	260	2006	10	4	912	111	4156.5473	6812.6426	8.22	216	306	0	0
200610	1290	2	259	2006	10	4	724	111	4203.8605	6808.8321	8.39	224	306	0	0
200610	1290	3	247	2006	10	3	324	111	4211.7202	6607.276	7.34	232	306	0	0
200610	1290	4	295	2006	10	14	909	111	4241.2223	6721.2511	8.69	208	306	0	0
200610	1290	5	288	2006	10	13	1206	111	4230.7805	6829.5523	99.9	213	306	0.786	130
200610	1290	6	289	2006	10	13	1543	111	4221.058	6808.9867	7.81	186	306	0	0
200610	1290	7	276	2006	10	12	325	111	4149.6186	6825.0801	8.2	212	306	0	0
200610	1290	8	290	2006	10	13	1936	136	4243.7597	6752.6072	8.22	189	306	0	0
200610	1300	1	254	2006	10	3	1915	111	4218.8862	6646.5222	8.42	301	306	0	0
200610	1300	2	255	2006	10	3	2157	111	4231.1084	6700.6418	8.34	326	306	0	0
200610	1300	3	256	2006	10	4	59	111	4218.7369	6722.2556	8.08	285	306	0	0
200610	1330	1	303	2006	10	15	906	121	4355.9602	6637.4142	11.26	97	306	0	0
200610	1330	2	304	2006	10	15	1115	111	4358.1198	6631.0158	11.5	94	306	0	0
200610	1330	4	305	2006	10	15	1328	111	4412.1865	6630.4213	11.62	86	306	0	0
200610	1340	1	296	2006	10	14	1314	135	4306.9626	6644.2713	10.54	130	306	0	0
200610	1340	2	300	2006	10	15	126	111	4346.2405	6712.1056	9.51	169	306	0.181	22
200610	1340	3	308	2006	10	15	2104	111	4408.5336	6718.5816	9	142	306	0.678	96
200610	1340	4	301	2006	10	15	416	111	4344.0601	6652.2077	9.69	153	306	0	0
200610	1340	5	297	2006	10	14	1534	111	4313.7052	6648.2322	9.98	146	306	0	0
200610	1340	6	302	2006	10	15	632	111	4343.5927	6645.6114	10.15	114	306	0	0
200610	1351	1	307	2006	10	15	1922	111	4413.8618	6707.9841	9.22	134	306	0	0
200610	1351	2	306	2006	10	15	1748	111	4416.0276	6710.3345	8.93	173	306	0	0
200610	1360	1	299	2006	10	14	2231	111	4329.1138	6700.9289	9.2	214	306	0.005	1
200610	1360	2	287	2006	10	13	919	111	4246.4687	6820.7595	8.11	201	306	0.941	182
200610	1360	3	294	2006	10	14	700	111	4253.0659	6722.8667	8.71	228	306	3.269	566
200610	1360	4	293	2006	10	14	333	111	4313.4118	6746.8884	8.48	216	306	0.384	53
200610	1360	5	292	2006	10	14	155	111	4318.3805	6752.7856	8.76	225	306	0.153	29
200610	1360	6	286	2006	10	13	742	111	4250.6175	6824.0302	8.03	199	306	1.118	232
200610	1360	7	291	2006	10	13	2240	111	4301.2199	6805.8105	8.37	200	306	0.46	61
200610	1360	8	309	2006	10	16	59	111	4347.3624	6742.3918	8.91	222	306	0.144	19
200610	1370	1	320	2006	10	17	1745	121	4309.8235	6937.0161	9.2	79	306	0	0
200610	1370	2	284	2006	10	13	123	123	4253.8357	6901.0373	7.91	130	306	3.925	729
200610	1370	3	321	2006	10	17	2006	111	4306.1888	6925.1786	7.35	165	306	7.878	1029
200610	1370	4	285	2006	10	13	343	111	4302.6599	6855.4877	7.63	138	306	3.208	697
200610	1370	5	322	2006	10	17	2200	111	4306.2319	6942.661	7.66	135	306	3.954	569
200610	1380	1	314	2006	10	16	1631	111	4331.6893	6840.8342	9.05	148	306	21.434	3868
200610	1380	2	317	2006	10	17	936	131	4336.9045	6933.4439	99.9	133	306	15.38	3179
200610	1380	3	310	2006	10	16	513	111	4403.3817	6752.4131	10.41	108	306	0	0
200610	1380	4	319	2006	10	17	1518	111	4316.9563	6938.4641	7.09	160	306	36.162	6986
200610	1380	5	316	2006	10	17	617	111	4331.0482	6924.7454	8.21	132	306	14.087	3568
200610	1390	1	312	2006	10	16	1010	111	4400.1083	6815.9983	10.52	98	306	0	0
200610	1390	2	313	2006	10	16	1244	111	4355.8328	6824.063	10.9	106	306	0.481	57
200610	1390	3	311	2006	10	16	741	111	4410.8082	6755.387	11.03	86	306	0	0
200610	1390	4	315	2006	10	16	2319	131	4348.2807	6837.4644	10.04	113	306	0.056	5
200610	1400	1	326	2006	10	18	731	134	4311.8399	7010.4697	7.81	112	306	2.246	723
200610	1400	2	318	2006	10	17	1227	131	4333.0474	6942.2835	10.15	111	306	10.865	2349
200610	1400	3	337	2006	10	19	728	111	4252.5597	7037.3288	8.21	78	306	0.278	78
200709	1220	1	274	2007	10	17	2245	111	4151.8764	6814.5764	6.82	204	306	0.056	7
200709	1220	2	236	2007	10	10	605	111	4211.0661	6704.9939	6.74	173	306	0	0
200709	1220	3	275	2007	10	18	122	136	4203.4507	6759.2073	6.69	198	306	0	0
200709	1220	4	228	2007	10	9	1030	111	4208.8182	6616.0286	7.08	167	306	0	0
200709	1230	1	267	2007	10	17	511	111	4121.1114	6837.097	7.43	80	306	0	0
200709	1230	2	255	2007	10	11	1731	135	4109.6688	6844.1364	12.04	67	306	0	0
200709	1230	3	268	2007	10	17	712	111	4128.6327	6822.5902	11.99	50	306	0	0
200709	1230	4	270	2007	10	17	1031	111	4133.742	6829.9883	6.17	106	306	0	0
200709	1230	5	254	2007	10	11	1556	111	4116.2736	6836.3259	10.94	63	306	0	0
200709	1240	1	259	2007	10	16	419	111	4136.263	6914.503	5.67	157	306	0	0
200709	1240	2	272	2007	10	17	1643	111	4203.548	6909.8018	6.03	190	306	2.857	365
200709	1240	3	271	2007	10	17	1234	111	4136.0865	6846.4039	5.48	157	306	0.996	194
200709	1240	4	257	2007	10	15	2357	111	4149.276	6937.4073	6.02	176	306	0.138	11
200709	1240	5	273	2007	10	17	1939	111	4201.4131	6843.1809	5.57	159	306	0.174	18
200709	1240	6	258	2007	10	16	146	111	4149.3839	6926.8924	5.75	186	306	0.209	21
200709	1250	1	262	2007	10	16	1219	134	4129.3528	6938.8861	13.04	29	306	0	0
200709	1250	3	329	2007	10	25	58	131	4153.2629	6951.0816	7.69	61	306	0	0
200709	1250	4	266	2007	10	17	57	111	4115.5918	6925.8105	12.64	41	306	0	0
200709	1250	5	261	2007	10	16	720	135	4129.0238	6931.905	99.9	38	306	0	0
200709	1260	1	323	2007	10	24	1043	136	4229.4679	7032.0631	7.04	64	306	0	0
200709	1260	2	338	2007	10	30	646	135	4221.4546	7019.9441	11.51	27	306	0	0
200709	1260	3	341	2007	10	30	1538	111	4245.7736	7014.6753	7.67	113	306	0	0
200709	1260	4	340	2007	10	30	1245	111	4230.5015	7022.3201	7.06	138	306	38.624	7340
200709	1260	5	339	2007	10	30	1049	111	4226.0254	7014.4155	7.25	68	306	0	0
200709	1270	1	343	2007	10	30	2059	111	4257.1722	6959.0755	5.84	168	306	5.338	658
200709	1270	2	349	2007	10	31	2017	111	4248.6969	6959.3079	6.46	186	306	1.25	169
200709	1270	3	318	2007	10	23	2042	111	4318.6168	7006.0596	5.76	136	306	9.357	1853
200709	1270	4	342	2007	10	30	1809	111	4256.0206	7017.0346	5.59	141	306	15.204	2124
200709	1280	1	344	2007	10	30	2314	111	4258.7359	6949.5023	6.53	210	306	3.511	364
200709	1280	2	280	2007	10	18	1522	111	4228.0183	6845.8349	6.71	192	306	1.516	196
200709	1280	3	348	2007	10	31	1714	111	4249.106	6938.36	6.3	183	306	3.106	380
200709	1280	4	336	2007	10	30	57	111	4215.8689	6941.7876	6.64	244	306	1.206	131
200709	1280	5	283	2007	10	18	2221	111	4241.5034	6920.8647	6.56	216	306	1.532	192
200709	1280	6	281	2007	10	18	1717	111	4233.5895	6839.0389	7.04	197	306	0.167	18
200709	1280	7	337	2007	10	30	334	122	4220.541	6946.2636	6.7	256	306	0.956	110
200709	1290	1	237	2007	10	10	820	111	4215.9972	6711.0591	7.38	271	306	0	0
200709	1290	2	278	2007	10	18	840	111	4221.3569	6739.9402	7.47	235	306	0	0
200709	1290	3	277	2007	10	18	701	134	4218.7667	6744.5353	7.46	227	306	0	0
200709	1290	4	291	2007	10	19	2128	134	4238.6039	6659.1748	7.85	267	306	0	0
200709	1290	5	229	2007	10	9	1312	111	4223.8091	6607.7823	8.21	249	306	0	0
200709	1290	6	276	2007	10	18	357	111	4208.2591	6812.7079	7.49	193	306	0	0
200709	1290	7	279	2007	10	18	1158	111	4234.1546	6811.9775	6.93	193	306	0.163	16
200709	1290	8	232	2007	10	9	2207	111	4216.1518	6646.6862	7.45	267	306	0	0
200709	1300	1	238	2007	10	10	1008	111	4221.6761	6715.1815	7.37	313	306	0	0
200709	1300	2	231	2007	10	9	1939	111	4228.9853	6657.0531	7.41	333	306	0	0
200709	1300	3	230	2007	10	9	1727	111	4228.7816	6649.6332	7.35	316	306	0	0
200709	1330	1	304	2007	10	21	1747	111	4346.6988	6630.5586	8.28	100	306	0	0
200709	1330	2	297	2007	10	20	1819	135	4317.4732	6628.7617	8.9	68	306	0	0
200709	1330	3	296	2007	10	20	1445	135	4313.5439	6622.7283	8.42	70	306	0	0
200709	1330	4	305	2007	10	21	2047	111	4353.623	6638.4088	7.79	101	306	0	0
200709	1340	1	298	2007	10	20	2133	136	4315.6312	6641.6301	7.5	113	306	0	0
200709	1340	2	302	2007	10	21	947	111	4356.643	6710.7809	7.12	138	306	0	0
200709	1340	3	306	2007	10	21	2323	133	4401.2452	6644.837	7.52	115	306	0	0
200709	1340	4	295	2007	10	20	943	135	4305.8882	6637.9873	7.65	119	306	0	0
200709	1340	5	299	2007	10	21	21	111	4329.2524	6650.7636	7.11	164	306	0	0
200709	1340	6	303	2007	10	21	1300	111	4349.489	6659.9274	7.09	187	306	0.683	89
200709	1351	1	307	2007	10	22	228	111	4420.9488	6645.8525	7.58	191	306	0	0
200709	1351	2	308	2007	10	22	556	111	4419.0064	6718.7985	7.13	173	306	0.154	16
200709	1360	1	300	2007	10	21	433	111	4329.1629	6729.1198	6.94	225	306	0.116	12
200709	1360	2	309	2007	10	22	830	111	4406.2953	6725.033	7.1	193	306	0.293	33
200709	1360	3	294	2007	10	20	357	111	4258.8703	6716.7361	7.68	218	306	0	0
200709	1360	4	301	2007	10	21	656	111	4343.825	6728.9024	7.37	232	306	0.676	80
200709	1360	5	290	2007	10	19	1644	111	4253.3229	6743.0837	99.9	224	306	0.87	102
200709	1360	6	292	2007	10	19	2357	111	4248.5896	6656.4816	7.98	196	306	0	0
200709	1360	7	293	2007	10	20	207	111	4256.5836	6712.9493	7.58	265	306	0	0
200709	1360	8	289	2007	10	19	1400	111	4304.2709	6803.4681	6.62	191	306	3.405	487
200709	1370	1	282	2007	10	18	2028	111	4238.004	6906.0178	6.32	184	306	0.859	85
200709	1370	2	285	2007	10	19	257	111	4300.1711	6855.8501	6.66	139	306	0.721	95
200709	1370	3	284	2007	10	19	109	111	4255.5574	6906.4055	6.1	171	306	1.619	251
200709	1370	4	286	2007	10	19	555	111	4315.6962	6835.8285	6.43	179	306	5.864	793
200709	1370	5	345	2007	10	31	200	111	4310.6293	6933.7459	6.19	91	306	0.012	1
200709	1380	1	347	2007	10	31	1132	111	4323.6324	6902.3133	6.92	156	306	7.216	905
200709	1380	2	312	2007	10	22	1719	111	4401.5553	6753.5051	7.91	118	306	1.189	201
200709	1380	3	287	2007	10	19	807	111	4316.2412	6822.8436	7.05	167	306	7.997	1092
200709	1380	4	288	2007	10	19	1023	111	4328.845	6812.7633	6.61	176	306	9.283	1486
200709	1380	5	346	2007	10	31	845	111	4330.385	6904.0314	7.52	134	306	23.957	4316
200709	1390	1	310	2007	10	22	1226	121	4417.0553	6739.3016	8.35	89	306	0	0
200709	1390	2	313	2007	10	22	2159	111	4352.0272	6827.503	8.15	124	306	13.739	1984
200709	1390	3	315	2007	10	23	348	135	4347.9568	6839.0284	8.27	107	306	0	0
200709	1390	4	311	2007	10	22	1422	111	4414.2091	6750.6684	9.41	86	306	0	0
200709	1390	5	314	2007	10	23	107	131	4350.8084	6836.1345	8.63	110	306	1.27	178
200709	1400	1	317	2007	10	23	1710	134	4330.8166	6954.9887	7.58	117	306	5.761	805
200709	1400	2	316	2007	10	23	1037	111	4345.6492	6923.4984	8.76	89	306	0	0
200709	1400	3	319	2007	10	24	103	111	4257.2903	7026.8484	5.95	103	306	0.106	21
200807	1220	1	244	2008	10	12	933	111	4206.3284	6604.4806	99.9	158	306	0	0
200807	1220	2	245	2008	10	12	1230	111	4208.9353	6623.7811	99.9	171	306	0	0
200807	1220	3	257	2008	10	13	2033	111	4201.3404	6801.2399	99.9	198	306	0	0
200807	1220	4	256	2008	10	13	1806	111	4208.8782	6746.505	99.9	204	306	0	0
200807	1230	1	202	2008	10	8	601	111	4100.5728	6852.7968	99.9	71	306	0	0
200807	1230	2	346	2008	11	8	1329	111	4122.903	6920.3856	99.9	58	306	0	0
200807	1230	3	191	2008	10	7	118	111	4156.3511	6950.7324	7.69	72	306	0	0
200807	1230	4	283	2008	10	16	1904	111	4130.4175	6924.944	8.08	61	306	0	0
200807	1230	5	204	2008	10	8	1114	111	4118.6337	6846.3766	99.9	89	306	0	0
200807	1240	1	270	2008	10	15	500	111	4155.7868	6838.0477	99.9	168	306	0.895	105
200807	1240	2	271	2008	10	15	646	111	4203.8437	6834.9879	99.9	172	306	0.822	109
200807	1240	3	274	2008	10	15	1335	134	4216.0302	6828.7513	99.9	178	306	0.148	19
200807	1240	4	282	2008	10	16	1401	136	4143.6655	6922.7604	99.9	171	306	0.099	6
200807	1240	5	281	2008	10	16	1006	111	4201.3834	6854.8889	99.9	134	306	0.013	2
200807	1240	6	272	2008	10	15	856	123	4206.4012	6826.643	99.9	188	306	0.672	75
200807	1250	1	196	2008	10	7	1452	122	4106.658	6916.2371	13.48	55	306	0	0
200807	1250	2	194	2008	10	7	1005	111	4121.9687	6921.0076	9.23	53	306	0	0
200807	1250	3	195	2008	10	7	1159	123	4111.6579	6924.8925	11.89	42	306	0	0
200807	1250	4	284	2008	10	16	2044	111	4128.2478	6924.5631	9.62	54	306	0	0
200807	1260	1	332	2008	11	3	2240	111	4218.7436	7014.3666	99.9	29	306	0	0
200807	1260	2	334	2008	11	4	227	123	4221.2304	7018.259	99.9	27	306	0	0
200807	1260	3	338	2008	11	4	1421	111	4303.5914	7004.7349	99.9	102	306	0	0
200807	1260	4	331	2008	10	30	1917	111	4233.1881	7026.1204	9.2	112	306	4.29	634
200807	1260	5	333	2008	11	4	12	111	4216.9516	7020.032	99.9	79	306	5.952	834
200807	1270	1	337	2008	11	4	1155	111	4250.2998	7002.5464	99.9	144	306	10.19	1677
200807	1270	2	293	2008	10	23	1809	111	4210.1205	6955.5831	99.9	176	306	0.013	1
200807	1270	3	327	2008	10	30	753	134	4301.0117	7018.8048	6.08	131	306	7.093	1335
200807	1270	4	339	2008	11	4	1545	111	4304.8435	7006.5809	99.9	112	306	0.988	98
200807	1280	1	336	2008	11	4	1008	111	4244.0822	6956.8538	99.9	194	306	2.17	244
200807	1280	2	280	2008	10	16	537	111	4219.8811	6939.3658	6.6	246	306	0.821	76
200807	1280	3	277	2008	10	15	2123	122	4223.6634	6842.5849	99.9	205	306	0.37	31
200807	1280	4	278	2008	10	15	2320	111	4226.8944	6851.7818	99.9	222	306	0.429	33
200807	1280	5	279	2008	10	16	253	111	4226.5972	6924.1625	6.76	245	306	0.76	68
200807	1280	6	276	2008	10	15	1851	111	4236.6807	6842.6638	99.9	193	306	0.3	26
200807	1280	7	294	2008	10	23	2309	111	4233.1497	6916.9823	99.9	223	306	1.806	153
200807	1290	1	275	2008	10	15	1629	111	4232.6642	6825.9207	99.9	209	306	0.72	103
200807	1290	2	250	2008	10	13	142	111	4238.8972	6700.7756	99.9	289	306	0	0
200807	1290	3	254	2008	10	13	1224	111	4230.5584	6741.4643	99.9	227	306	0	0
200807	1290	4	273	2008	10	15	1115	111	4213.7407	6818.7188	99.9	200	306	0.473	50
200807	1290	5	269	2008	10	15	147	111	4201.5693	6814.6812	99.9	210	306	0	0
200807	1290	6	249	2008	10	12	2314	111	4241.0967	6652.7897	99.9	207	306	0	0
200807	1290	7	255	2008	10	13	1457	111	4228.9911	6754.8181	7.51	215	306	0	0
200807	1290	8	252	2008	10	13	734	111	4233.8091	6722.4422	7.38	289	306	0	0
200807	1300	1	251	2008	10	13	422	111	4228.7698	6714.8044	7.35	335	306	0	0
200807	1300	2	253	2008	10	13	946	111	4225.9787	6728.5812	99.9	312	306	0	0
200807	1300	3	248	2008	10	12	1945	122	4221.2244	6700.8362	7.33	337	306	0	0
200807	1330	1	312	2008	10	26	823	111	4348.2509	6635.8739	99.9	112	306	0	0
200807	1330	2	314	2008	10	26	2320	111	4406.2151	6638.7133	99.9	97	306	0	0
200807	1330	3	306	2008	10	25	1430	111	4320.5184	6635.0492	99.9	102	306	0	0
200807	1330	4	305	2008	10	25	1146	135	4313.1762	6622.112	99.9	75	306	0	0
200807	1340	1	310	2008	10	26	202	111	4348.3539	6701.4021	99.9	157	306	0	0
200807	1340	2	307	2008	10	25	1711	111	4324.0295	6650.3471	99.9	213	306	0	0
200807	1340	3	318	2008	10	27	1241	111	4359.5569	6724.1541	99.9	184	306	0.639	57
200807	1340	4	313	2008	10	26	1108	111	4356.7032	6651.2175	99.9	119	306	0	0
200807	1340	5	309	2008	10	25	2253	136	4337.6717	6700.279	99.9	168	306	0	0
200807	1340	6	311	2008	10	26	458	111	4350.3867	6649.5912	99.9	136	306	0	0
200807	1351	1	316	2008	10	27	510	111	4423.0457	6706.4519	99.9	145	306	0	0
200807	1351	2	315	2008	10	27	147	111	4406.6234	6651.3984	99.9	154	306	0	0
200807	1360	1	300	2008	10	24	1740	111	4317.1461	6756.8793	99.9	229	306	0.111	7
200807	1360	2	319	2008	10	27	1519	111	4401.6099	6736.5176	99.9	210	306	0.679	67
200807	1360	3	304	2008	10	25	729	134	4256.148	6647.1635	99.9	197	306	0	0
200807	1360	4	302	2008	10	24	2352	111	4249.7336	6751.6717	99.9	199	306	0	0
200807	1360	5	301	2008	10	24	2052	136	4259.8441	6812.036	99.9	190	306	0.772	65
200807	1360	6	299	2008	10	24	1452	111	4334.5068	6741.9189	7.6	244	306	0.249	25
200807	1360	7	303	2008	10	25	332	111	4309.0981	6729.7094	99.9	190	306	0	0
200807	1360	8	308	2008	10	25	2010	111	4328.8284	6710.5438	7.44	227	306	0.021	2
200807	1370	1	295	2008	10	24	132	111	4244.7543	6918.065	99.9	71	306	0	0
200807	1370	3	296	2008	10	24	558	111	4300.4605	6836.8225	99.9	193	306	6.419	789
200807	1370	4	342	2008	11	5	55	111	4313.6249	6905.5589	99.9	175	306	5.691	608
200807	1370	5	297	2008	10	24	801	111	4311.0879	6837.3058	99.9	180	306	10.135	1225
200807	1370	6	345	2008	11	5	725	111	4310.3587	6944.1299	99.9	127	306	10.501	2511
200807	1380	1	322	2008	10	28	358	111	4339.0791	6824.6895	99.9	178	306	8.131	713
200807	1380	2	298	2008	10	24	1041	111	4320.6805	6817.9046	99.9	178	306	10.944	1289
200807	1380	3	340	2008	11	4	1846	111	4321.2577	6954.8975	99.9	155	306	3.759	354
200807	1380	4	343	2008	11	5	322	111	4316.3362	6923.7305	99.9	157	306	0	0
200807	1380	5	341	2008	11	4	2215	111	4323.9654	6923.0879	99.9	172	306	5.954	606
200807	1390	1	321	2008	10	28	44	111	4400.6319	6814.528	99.9	100	306	0	0
200807	1390	2	323	2008	10	28	817	111	4350.5997	6830.8016	99.9	127	306	1.665	156
200807	1390	3	324	2008	10	28	1055	111	4348.0855	6838.2186	9.93	112	306	0	0
200807	1390	4	317	2008	10	27	958	111	4420.7621	6729.0982	9.57	100	306	0	0
200807	1390	5	320	2008	10	27	2120	111	4409.7981	6753.3388	10.08	98	306	0.111	7
200807	1400	1	326	2008	10	30	340	136	4327.018	7004.8966	7.74	113	306	8.518	885
200807	1400	2	328	2008	10	30	1153	123	4252.4394	7037.5596	8.84	78	306	0	0
200807	1400	3	325	2008	10	29	2147	111	4342.532	6931.4125	9.46	107	306	0	0
200904	1220	1	286	2009	11	3	1704	111	4211.5528	6650.8922	7.88	209	306	0	0
200904	1220	2	299	2009	11	4	2348	111	4145.4668	6821.3267	9.96	114	306	0	0
200904	1220	3	290	2009	11	4	27	111	4211.4498	6707.2176	6.86	179	306	0	0
200904	1220	4	292	2009	11	4	430	111	4211.2192	6713.422	6.11	178	306	0	0
200904	1230	1	234	2009	10	27	2355	111	4114.1004	6837.3815	12.4	62	306	0	0
200904	1230	2	233	2009	10	22	1754	111	4120.0982	6916.2887	6.74	98	306	0	0
200904	1230	5	231	2009	10	22	1310	111	4103.4226	6905.7227	10.43	80	306	0	0
200904	1230	6	235	2009	10	28	220	134	4128.3449	6829.3471	8.52	89	306	0	0
200904	1230	7	232	2009	10	22	1558	122	4115.6453	6909.455	7.98	98	306	0	0
200904	1240	1	327	2009	11	12	617	111	4154.4862	6900.9531	5.93	179	306	2.556	371
200904	1240	2	301	2009	11	5	511	111	4209.9712	6835.163	5.67	185	306	3.885	413
200904	1240	3	325	2009	11	12	38	111	4142.8712	6907.1078	6.02	171	306	0	0
200904	1240	4	324	2009	11	11	2049	122	4128.1291	6904.0296	6.63	147	306	0	0
200904	1240	5	302	2009	11	5	810	111	4159.7162	6843.3483	5.53	153	306	0.514	39
200904	1240	6	303	2009	11	5	1130	111	4204.8259	6853.0805	5.39	140	306	0	0
200904	1240	7	326	2009	11	12	341	111	4145.3393	6851.5066	5.44	161	306	0.066	5
200904	1240	8	304	2009	11	5	1410	111	4215.9379	6859.1935	5.8	198	306	8.575	891
200904	1250	1	317	2009	11	10	2335	111	4159.529	6954.9356	9.88	53	306	0	0
200904	1250	2	323	2009	11	11	1630	111	4121.4831	6928.603	10.64	34	306	0	0
200904	1260	2	369	2009	11	17	1116	111	4241.1703	7022.5558	9.89	54	306	0	0
200904	1260	3	314	2009	11	10	1725	111	4211.115	7009.7107	10.31	42	306	0	0
200904	1260	4	368	2009	11	17	924	111	4239.0801	7009.8961	9.2	98	306	0	0
200904	1260	5	312	2009	11	10	305	122	4220.4615	7018.1888	10.39	34	306	0	0
200904	1270	1	315	2009	11	10	2009	111	4214.2883	6952.7864	6.33	193	306	6.752	615
200904	1270	2	316	2009	11	10	2205	111	4206.603	6951.3672	6.46	136	306	0.025	2
200904	1270	3	365	2009	11	17	137	111	4250.4048	7001.5465	8.03	157	306	17.225	2195
200904	1270	4	366	2009	11	17	339	111	4257.5593	7007.7415	7.59	136	306	1.994	358
200904	1280	1	331	2009	11	12	1831	111	4236.9844	6922.8233	6.84	235	306	2.89	244
200904	1280	3	328	2009	11	12	952	111	4159.8726	6909.2325	6.16	205	306	4.399	379
200904	1280	4	330	2009	11	12	1545	111	4229.7539	6933.3431	7.02	265	306	1.733	162
200904	1280	5	306	2009	11	5	1824	111	4223.156	6855.2775	7.11	217	306	2.695	217
200904	1280	6	305	2009	11	5	1649	111	4223.1676	6849.5799	7.25	204	306	1.079	86
200904	1290	1	274	2009	11	2	603	111	4230.7177	6620.7383	8.87	226	306	0	0
200904	1290	2	294	2009	11	4	1253	111	4216.1306	6726.3182	8.62	282	306	0	0
200904	1290	3	300	2009	11	5	155	111	4155.3767	6815.0175	7.2	227	306	0	0
200904	1290	4	275	2009	11	2	842	122	4231.2348	6638.8168	8.86	260	306	0	0
200904	1290	5	283	2009	11	3	656	111	4239.4876	6713.1934	8.84	269	306	0	0
200904	1290	6	273	2009	11	2	403	111	4223.0531	6615.2515	8.84	246	306	0	0
200904	1290	7	272	2009	11	2	228	111	4221.2	6613.2269	8.85	242	306	0	0
200904	1290	8	281	2009	11	3	247	134	4243.8221	6719.3851	8.51	212	306	0	0
200904	1300	1	284	2009	11	3	1006	111	4228.2224	6710.6234	8.71	351	306	0	0
200904	1300	2	293	2009	11	4	903	136	4220.8112	6722.8788	8.7	325	306	0	0
200904	1300	3	285	2009	11	3	1324	111	4226.1373	6708.3027	8.63	361	306	0	0
200904	1340	1	344	2009	11	14	1118	111	4339.9398	6711.3655	8.36	147	306	0	0
200904	1340	2	342	2009	11	14	554	122	4321.5773	6653.7496	8.57	210	306	0.019	2
200904	1340	4	345	2009	11	14	1346	111	4341.9483	6709.2895	8.8	141	306	0	0
200904	1340	5	346	2009	11	14	1648	111	4358.4154	6702.1295	8.66	167	306	0	0
200904	1340	6	279	2009	11	2	1941	111	4304.822	6700.0875	99.9	189	306	0.015	3
200904	1351	1	347	2009	11	14	1925	111	4411.2787	6707.2532	9.91	124	306	0.25	17
200904	1351	2	348	2009	11	14	2144	111	4414.4692	6658.6834	9.45	171	306	0.043	3
200904	1351	3	349	2009	11	15	22	136	4419.2061	6711.4682	9.02	166	306	0.308	26
200904	1360	1	350	2009	11	15	222	111	4413.4221	6721.0321	8.59	223	306	0.137	11
200904	1360	2	356	2009	11	15	2125	111	4351.9507	6739.3578	7.82	209	306	1.235	102
200904	1360	3	341	2009	11	14	16	111	4319.4529	6754.2498	7.83	235	306	0.246	18
200904	1360	4	336	2009	11	13	1128	111	4308.1611	6819.35	7.06	208	306	16.973	2271
200904	1360	5	343	2009	11	14	851	111	4329.5538	6710.6929	99.9	225	306	0.48	41
200904	1360	6	340	2009	11	13	2118	111	4333.2222	6804.3812	7.77	189	306	2.193	284
200904	1360	7	276	2009	11	2	1202	111	4246.4105	6652.0496	9.01	208	306	0	0
200904	1360	8	280	2009	11	2	2231	111	4303.243	6714.6675	8.94	231	306	0	0
200904	1360	9	339	2009	11	13	1925	111	4326.2895	6809.9569	7.26	187	306	0.855	68
200904	1360	10	351	2009	11	15	416	111	4409.6873	6718.9589	8.63	184	306	0.222	21
200904	1360	11	357	2009	11	15	2317	111	4345.0318	6746.5126	8.09	226	306	0.59	45
200904	1370	1	332	2009	11	12	2157	111	4251.4148	6935.5513	6.47	178	306	33.082	3109
200904	1370	2	334	2009	11	13	332	111	4300.4127	6858.8241	7.72	91	306	0	0
200904	1370	3	335	2009	11	13	817	134	4256.6249	6832.703	99.9	195	306	0.999	114
200904	1370	4	307	2009	11	5	2120	121	4238.5604	6904.1175	6.67	185	306	4.873	407
200904	1370	5	363	2009	11	16	2155	111	4311.5731	6950.2794	5.92	177	306	30.409	2976
200904	1370	6	333	2009	11	13	39	111	4256.722	6918.7053	7.15	156	306	37.518	3055
200904	1380	1	362	2009	11	16	1927	111	4324.2728	6933.7974	6.89	168	306	60.326	6916
200904	1380	2	358	2009	11	16	517	111	4331.7186	6856.7081	10.09	109	306	0.374	26
200904	1380	3	337	2009	11	13	1431	111	4318.7464	6841.1362	9.84	140	306	12.313	1460
200904	1380	4	355	2009	11	15	1856	111	4357.0346	6755.1371	9.32	151	306	7.885	618
200904	1380	5	352	2009	11	15	929	134	4409.9971	6747.4316	10.01	147	306	2.774	247
200904	1380	6	338	2009	11	13	1610	111	4323.6412	6840.3223	10.06	142	306	12.499	1917
200904	1380	7	361	2009	11	16	1653	136	4323.4629	6947.6603	9.56	145	306	21.786	1970
200904	1390	1	354	2009	11	15	1314	111	4405.0874	6753.0253	10.11	103	306	2.739	246
200904	1390	2	353	2009	11	15	1131	111	4408.7384	6754.5405	10.13	99	306	0.752	60
200904	1400	1	359	2009	11	16	1200	111	4331.7499	6948.1237	99.9	125	306	0	0
200904	1400	2	367	2009	11	17	603	111	4257.5431	7024.4	9.64	111	306	0.136	38
200904	1400	3	360	2009	11	16	1407	111	4330.7002	6955.3963	9.95	111	306	3.308	711
201004	1220	1	277	2010	10	30	2153	111	4206.0163	6600.9361	7.81	199	306	0	0
201004	1220	2	293	2010	11	1	1816	123	4211.1753	6738.5751	8.85	200	306	0	0
201004	1220	3	284	2010	10	31	1743	122	4210.831	6638.3712	8.78	201	306	0	0
201004	1220	4	294	2010	11	1	2103	111	4206.0618	6744.7435	8.67	188	306	0	0
201004	1230	2	249	2010	10	27	1510	136	4103.7957	6846.2479	13.54	68	306	0	0
201004	1230	3	314	2010	11	4	521	111	4154.8127	6947.5651	7.53	106	306	0	0
201004	1230	4	304	2010	11	3	542	111	4113.9884	6857.0425	7.5	109	306	0	0
201004	1230	5	251	2010	10	27	2252	111	4126.7084	6820.7344	13.25	55	306	0	0
201004	1230	7	308	2010	11	3	1543	111	4123.7284	6917.1563	8.25	110	306	0	0
201004	1240	1	298	2010	11	2	1126	111	4209.1319	6847.2199	7.41	184	306	1.238	170
201004	1240	2	297	2010	11	2	830	111	4215.0806	6838.9542	7.6	196	306	0.548	64
201004	1240	3	253	2010	10	28	557	111	4141.1654	6832.5882	8.45	177	306	0	0
201004	1240	4	299	2010	11	2	1421	111	4211.309	6904.3459	7.63	159	306	0	0
201004	1240	5	303	2010	11	3	259	111	4125.9297	6904.5974	7.02	152	306	0	0
201004	1240	6	301	2010	11	2	2051	111	4156.2818	6850.8019	6.63	135	306	0.703	82
201004	1240	7	302	2010	11	3	6	111	4138.2173	6907.2906	7.21	163	306	0.163	31
201004	1250	1	305	2010	11	3	857	111	4106.4784	6917.641	11.2	57	306	0	0
201004	1250	3	306	2010	11	3	1045	111	4110.6141	6922.5377	11.23	50	306	0	0
201004	1250	4	315	2010	11	4	709	111	4159.2632	6955.0944	10.51	52	306	0	0
201004	1260	1	369	2010	12	2	1646	111	4211.394	7025.8172	9.08	65	306	0.669	80
201004	1260	4	352	2010	11	18	603	134	4308.8024	7001.9377	10.11	58	306	0	0
201004	1260	5	372	2010	12	3	40	111	4219.8143	7007.7211	9.5	79	306	0	0
201004	1260	6	370	2010	12	2	1854	111	4210.6031	7007.4701	9.19	50	306	0	0
201004	1270	2	371	2010	12	2	2134	111	4219.3301	6958.4779	9.39	209	306	4.913	454
201004	1270	3	364	2010	12	1	1422	111	4241.1743	7001.8529	8.91	117	306	0	0
201004	1270	4	354	2010	11	18	1336	111	4256.9333	7007.9319	99.9	131	306	0	0
201004	1270	5	351	2010	11	18	404	111	4316.1792	7007.8898	8.34	129	306	14.255	1687
201004	1280	1	363	2010	12	1	1141	111	4243.2692	6956.5598	8.03	205	306	3.091	451
201004	1280	2	359	2010	12	1	2	111	4237.9504	6935.6061	8.42	280	306	0.188	20
201004	1280	3	296	2010	11	2	536	111	4229.2689	6836.6436	8.8	192	306	0.421	98
201004	1280	4	300	2010	11	2	1644	111	4214.7368	6913.4426	8.04	205	306	2.937	263
201004	1280	6	317	2010	11	12	2219	111	4213.3474	6932.4132	8.23	229	306	0.154	11
201004	1280	7	353	2010	11	18	1019	111	4304.2087	6955.042	7.8	196	306	18.064	3451
201004	1290	1	281	2010	10	31	856	111	4234.1308	6640.8057	8.39	222	306	0	0
201004	1290	2	319	2010	11	13	1306	111	4246.8368	6720.2477	9.12	194	306	0	0
201004	1290	3	295	2010	11	2	144	111	4223.4195	6821.9093	8.83	208	306	0	0
201004	1290	4	288	2010	11	1	418	111	4213.9905	6713.7539	8.64	217	306	0	0
201004	1290	5	291	2010	11	1	1437	111	4216.2081	6741.8834	99.9	231	306	0	0
201004	1290	6	280	2010	10	31	418	111	4224.1789	6603.3082	9.57	251	306	0	0
201004	1290	10	279	2010	10	31	113	111	4209.7972	6558.6802	99.9	225	306	0	0
201004	1300	1	290	2010	11	1	1121	111	4226.2829	6730.813	8.46	297	306	0	0
201004	1300	3	289	2010	11	1	721	134	4220.4853	6716.453	8.28	300	306	0	0
201004	1300	4	283	2010	10	31	1312	111	4226.6518	6646.7543	7.77	335	306	0	0
201004	1340	1	324	2010	11	14	700	111	4335.9991	6705.5492	9.72	198	306	0	0
201004	1340	2	321	2010	11	13	2126	111	4313.5167	6648.6418	11.2	147	306	0	0
201004	1340	3	326	2010	11	14	1241	111	4351.2043	6708.4968	11.19	155	306	0	0
201004	1340	4	323	2010	11	14	427	111	4338.1295	6652.0583	11.28	128	306	0	0
201004	1340	5	330	2010	11	15	29	111	4408.3274	6716.7513	10.92	140	306	0.708	77
201004	1340	7	322	2010	11	14	53	123	4339.5325	6633.2981	10.05	101	306	0	0
201004	1351	2	329	2010	11	14	2145	111	4410.6256	6701.2784	10.95	158	306	0.495	49
201004	1351	3	328	2010	11	14	1818	111	4416.3353	6638.2378	10.9	196	306	0	0
201004	1351	4	327	2010	11	14	1542	111	4406.6912	6644.6751	10.92	92	306	0	0
201004	1360	1	318	2010	11	13	916	111	4256.6332	6736.8237	8.94	212	306	0.357	53
201004	1360	2	325	2010	11	14	929	111	4337.9299	6721.7871	9.95	214	306	0.469	63
201004	1360	3	320	2010	11	13	1631	134	4258.1197	6707.5018	9.52	223	306	0	0
201004	1360	4	335	2010	11	15	1514	111	4334.8205	6735.5284	8.95	237	306	0.972	152
201004	1360	5	341	2010	11	16	1203	111	4346.2915	6757.5653	9.71	157	306	15.285	1957
201004	1360	6	340	2010	11	16	903	111	4331.1574	6806.781	8.73	193	306	5.714	904
201004	1360	7	337	2010	11	15	2152	111	4314.6579	6808.654	8.7	209	306	0.417	57
201004	1360	8	336	2010	11	15	1857	111	4319.3671	6806.7778	8.72	214	306	0.13	16
201004	1360	9	334	2010	11	15	1159	111	4351.6707	6739.7851	9.46	204	306	0	0
201004	1370	2	361	2010	12	1	531	111	4250.7364	6909.8379	8.38	174	306	2.742	460
201004	1370	4	362	2010	12	1	755	111	4253.5707	6920.2135	8.32	148	306	1.214	217
201004	1370	5	348	2010	11	17	1642	111	4308.8035	6920.4855	8.12	202	306	3.367	398
201004	1370	6	360	2010	12	1	321	111	4246.6663	6912.088	8.36	154	306	0.814	145
201004	1370	7	347	2010	11	17	1403	111	4305.27	6910.2832	8.14	173	306	4.914	832
201004	1380	1	339	2010	11	16	452	111	4333.1784	6836.5717	10.39	136	306	0	0
201004	1380	2	332	2010	11	15	623	111	4413.7683	6740.798	10.69	109	306	0	0
201004	1380	4	338	2010	11	16	55	111	4318.5774	6827.9703	8.58	183	306	0	0
201004	1380	5	342	2010	11	16	1404	111	4345.9141	6803.7284	10.25	172	306	43.55	5811
201004	1380	6	343	2010	11	16	1719	111	4352.2378	6811.8356	9.95	178	306	5.779	587
201004	1380	7	345	2010	11	17	527	111	4331.3523	6918.0193	10.47	140	306	27.161	2636
201004	1380	8	346	2010	11	17	852	111	4323.8553	6901.5613	9.94	146	306	12.593	1842
201004	1390	4	333	2010	11	15	837	111	4413.7532	6744.3474	10.5	111	306	0	0
201004	1390	5	331	2010	11	15	436	111	4415.3848	6739.9066	10.69	103	306	0	0
201004	1390	6	344	2010	11	16	2038	134	4400.5424	6814.5738	10.57	99	306	1.339	108
201004	1400	1	349	2010	11	17	2300	134	4319.5326	7010.2757	9.95	112	306	17.436	2440
201004	1400	3	350	2010	11	18	122	134	4317.6762	7012.0266	9.95	106	306	11.818	1406
201004	1400	4	355	2010	11	18	1609	111	4257.4438	7025.0578	8.85	109	306	24.755	2697
201105	1220	1	256	2011	10	17	1500	111	4208.9427	6616.6758	8.62	182	306	0	0
201105	1220	2	304	2011	10	28	1250	111	4144.2123	6823.3799	7.53	159	306	0	0
201105	1220	3	266	2011	10	18	1854	111	4151.5407	6807.3733	7.32	150	306	0	0
201105	1220	4	257	2011	10	17	1742	111	4210.1908	6624.2198	8.4	194	306	0	0
201105	1230	1	331	2011	11	3	425	111	4136.9953	6927.086	8.9	100	306	0	0
201105	1230	2	290	2011	10	26	1400	111	4108.9813	6849.4303	11.13	82	306	0	0
201105	1230	4	289	2011	10	26	1200	111	4112.2993	6851.2787	10.12	96	306	0	0
201105	1230	5	302	2011	10	28	650	111	4127.8126	6826.9202	11.84	78	306	0	0
201105	1230	6	334	2011	11	3	1152	111	4140.1307	6938.919	8.92	83	306	0	0
201105	1240	1	288	2011	10	26	747	111	4120.3346	6910.6306	7.85	140	306	0	0
201105	1240	3	268	2011	10	19	211	111	4203.6549	6847.1149	7.23	155	306	0.227	26
201105	1240	4	267	2011	10	18	2320	111	4154.3246	6823.5335	8.18	207	306	0	0
201105	1240	5	329	2011	11	2	2327	122	4142.2779	6914.5579	7.86	196	306	0	0
201105	1240	6	330	2011	11	3	157	111	4137.0058	6911.1417	7.73	175	306	0.028	2
201105	1240	7	269	2011	10	19	409	111	4157.0637	6849.7221	7.21	132	306	0	0
201105	1240	8	328	2011	11	2	1558	121	4221.0411	6828.6058	8	201	306	0.18	26
201105	1250	1	287	2011	10	26	506	111	4114.1418	6921.8481	9.96	53	306	0	0
201105	1250	2	391	2011	11	14	501	111	4159.3513	6954.5225	9.28	56	306	0	0
201105	1250	4	286	2011	10	26	200	135	4108.2369	6914.279	9.91	56	306	0	0
201105	1260	1	356	2011	11	9	329	123	4251.5196	7011.6843	10.48	57	306	0	0
201105	1260	3	347	2011	11	8	825	111	4232.7468	7028.06	9.74	93	306	9.755	1160
201105	1260	5	388	2011	11	13	2050	111	4223.1021	7012.3366	10.29	68	306	0	0
201105	1260	6	274	2011	10	19	2058	136	4222.3063	7035.2292	9.14	84	306	0	0
201105	1270	1	387	2011	11	13	1824	111	4233.6809	7003.8089	8.13	122	306	0	0
201105	1270	2	271	2011	10	19	1145	136	4214.6581	6958.7829	7.98	111	306	0	0
201105	1270	3	359	2011	11	9	1341	111	4259.1364	7004.7417	8.12	131	306	0	0
201105	1270	4	272	2011	10	19	1423	111	4216.9925	7000.8833	8	184	306	2.246	300
201105	1270	5	386	2011	11	13	1523	111	4233.1827	7001.5538	7.99	145	306	0.839	96
201105	1280	1	270	2011	10	19	933	111	4216.6933	6948.1204	8.21	237	306	0	0
201105	1280	2	383	2011	11	13	600	111	4223.6652	6907.3167	8.09	225	306	0.654	79
201105	1280	3	384	2011	11	13	926	111	4224.9568	6939.6534	8.21	255	306	0.591	60
201105	1280	4	357	2011	11	9	901	122	4247.4835	6957.4801	8.17	224	306	16.706	2380
201105	1280	5	358	2011	11	9	1107	111	4248.059	6957.5542	8.17	217	306	3.988	733
201105	1280	6	385	2011	11	13	1204	111	4233.8352	6935.8356	8.18	267	306	0	0
201105	1280	7	382	2011	11	13	335	122	4230.6427	6900.1624	8.11	214	306	1.443	160
201105	1290	1	307	2011	10	28	2350	111	4239.0057	6753.945	8.88	201	306	0	0
201105	1290	3	327	2011	11	2	1234	111	4214.6001	6807.0807	8.06	186	306	0	0
201105	1290	4	255	2011	10	17	1127	111	4214.0465	6605.848	9.02	264	306	0	0
201105	1290	5	326	2011	11	2	841	111	4212.7639	6756.8918	8.63	235	306	0	0
201105	1290	6	306	2011	10	28	1837	111	4203.0447	6808.5757	8.26	226	306	0	0
201105	1290	8	318	2011	11	1	1108	111	4232.5389	6635.9288	9.32	242	306	0	0
201105	1290	9	325	2011	11	2	539	136	4222.3933	6743.2495	8.77	218	306	0	0
201105	1300	1	322	2011	11	1	2015	111	4233.2466	6707.1602	8.55	314	306	0	0
201105	1300	2	319	2011	11	1	1413	111	4224.3436	6644.1613	8.22	348	306	0	0
201105	1300	3	320	2011	11	1	1704	111	4220.5467	6658.5154	8.15	318	306	0	0
201105	1340	2	316	2011	11	1	325	111	4313.9621	6644.7472	9.64	111	306	0	0
201105	1340	3	317	2011	11	1	611	111	4304.5641	6633.8255	9.85	124	306	0	0
201105	1340	6	314	2011	10	31	2035	111	4327.0193	6635.3938	9.6	101	306	0	0
201105	1340	7	313	2011	10	31	1608	122	4403.9977	6707.2663	10.08	97	306	0	0
201105	1351	2	312	2011	10	31	1418	111	4409.8156	6704.473	9.27	101	306	0	0
201105	1351	3	311	2011	10	31	1134	111	4424.3378	6657.7088	9.36	114	306	0	0
201105	1360	1	315	2011	11	1	26	111	4322.6064	6702.9303	8.61	218	306	0.069	6
201105	1360	3	308	2011	10	29	719	111	4338.5318	6749.4865	8.38	243	306	0.347	32
201105	1360	7	323	2011	11	2	17	111	4248.5687	6740.6188	99.9	224	306	0	0
201105	1370	1	363	2011	11	10	229	111	4309.7548	6912.6963	8.03	194	306	7.601	860
201105	1370	2	364	2011	11	10	520	111	4316.3997	6908.5529	8.91	164	306	3.827	424
201105	1370	3	379	2011	11	12	1416	111	4301.7243	6835.3608	8.11	185	306	7.455	857
201105	1370	6	362	2011	11	9	2347	111	4303.195	6928.9249	8.05	162	306	9.264	1031
201105	1370	7	380	2011	11	12	1808	111	4249.2325	6843.3002	8.12	203	306	1.784	207
201105	1380	3	370	2011	11	10	2204	111	4332.9124	6930.8441	8.96	144	306	5.349	552
201105	1380	4	378	2011	11	12	952	111	4319.2544	6826.9609	8.09	188	306	4.505	623
201105	1380	6	365	2011	11	10	807	111	4322.6256	6904.1692	9.05	170	306	5.758	691
201105	1380	7	376	2011	11	11	1433	111	4334.8667	6823.8115	8.16	184	306	1.185	142
201105	1380	8	377	2011	11	11	1703	111	4331.4311	6812.3515	8.06	171	306	5.226	494
201105	1380	9	367	2011	11	10	1319	136	4322.9791	6949.2605	7.77	146	306	20.268	2552
201105	1390	2	310	2011	10	31	757	136	4416.4468	6738.8867	10.32	97	306	0	0
201105	1390	4	375	2011	11	11	1141	136	4351.507	6825.1798	9.9	130	306	44.778	5691
201105	1390	5	372	2011	11	11	349	136	4351.3291	6835.0247	10.42	108	306	7.414	996
201105	1400	2	369	2011	11	10	1810	111	4328.4227	7002.236	9.04	115	306	9.588	1094
201105	1400	3	368	2011	11	10	1614	111	4330.9363	6955.1123	9.79	110	306	44.384	5976
201105	1400	4	353	2011	11	8	2104	136	4250.4644	7029.6674	7.75	117	306	27.046	2879
201204	1220	1	309	2012	10	19	1525	111	4205.9066	6738.7716	8.77	173	306	0	0
201204	1220	2	308	2012	10	19	1329	111	4209.3958	6733.0337	8.79	187	306	0	0
201204	1220	3	294	2012	10	18	122	111	4210.1709	6635.1915	10.24	163	306	0	0
201204	1220	4	293	2012	10	17	2312	111	4211.3872	6640.1705	8.95	210	306	0	0
201204	1230	1	207	2012	10	2	835	111	4146.5943	6949.2382	9.77	78	306	0	0
201204	1230	2	320	2012	10	20	2053	111	4128.8684	6831.4218	8.76	94	306	0	0
201204	1230	3	200	2012	10	1	1329	111	4110.552	6858.9616	9.58	103	306	0	0
201204	1230	5	201	2012	10	1	1551	111	4115.8937	6914.825	8.04	87	306	0	0
201204	1230	6	219	2012	10	3	1706	111	4117.3234	6850.8592	8.28	108	306	0	0
201204	1230	7	199	2012	10	1	1007	111	4109.1415	6909.6571	9.29	96	306	0	0
201204	1240	1	213	2012	10	3	240	111	4153.5164	6931.8268	8.26	198	306	0.123	11
201204	1240	2	323	2012	10	21	440	111	4156.8979	6824.3438	8.28	199	306	0	0
201204	1240	3	214	2012	10	3	600	111	4151.3926	6858.0797	7.62	162	306	0	0
201204	1240	4	206	2012	10	2	522	122	4138.8301	6921.2031	7.54	177	306	0	0
201204	1240	5	215	2012	10	3	925	111	4136.8827	6908.8052	7.41	169	306	0	0
201204	1240	6	217	2012	10	3	1322	111	4126.1207	6859.061	7.16	152	306	0	0
201204	1240	7	216	2012	10	3	1120	111	4132.4489	6905.277	7.35	162	306	0	0
201204	1240	8	218	2012	10	3	1454	111	4122.2507	6859.7263	7.16	151	306	0	0
201204	1250	1	203	2012	10	1	2103	111	4120.0174	6927.3622	13.17	33	306	0	0
201204	1250	2	204	2012	10	1	2348	121	4122.6026	6923.4976	11.93	41	306	0	0
201204	1250	3	205	2012	10	2	236	111	4124.5515	6930.9084	12.69	35	306	0	0
201204	1260	1	396	2012	11	6	2215	111	4217.6857	7022.2462	9.31	87	306	0.327	64
201204	1260	2	362	2012	11	2	655	111	4214.2285	7014.135	11.99	30	306	0	0
201204	1260	3	407	2012	11	10	836	111	4235.6107	7018.0365	10.46	72	306	0	0
201204	1260	4	408	2012	11	10	1055	111	4225.4287	7024.0446	11.22	43	306	0	0
201204	1260	6	363	2012	11	2	810	111	4211.8702	7010.5693	11.97	40	306	0	0
201204	1260	8	406	2012	11	10	608	111	4228.9786	7029.0175	11.01	87	306	0.022	3
201204	1270	1	389	2012	11	5	2216	111	4301.0854	7013.0677	7.43	159	306	0.227	30
201204	1270	2	368	2012	11	2	2138	111	4249.1818	7001.2632	7.8	155	306	0.895	108
201204	1270	3	387	2012	11	5	1635	111	4316.0162	7010.1503	10.52	123	306	2.536	354
201204	1270	4	386	2012	11	5	1426	111	4310.8796	7003.4206	7.6	126	306	0.038	10
201204	1270	5	367	2012	11	2	1843	111	4234.8723	6959.1813	8.21	140	306	0	0
201204	1280	1	370	2012	11	3	410	111	4245.5323	6936.4682	8.3	232	306	4.653	430
201204	1280	2	366	2012	11	2	1601	111	4229.8946	6940.6139	8.3	260	306	0.044	4
201204	1280	3	210	2012	10	2	1907	111	4202.0412	6940.2174	8.21	215	306	0.085	8
201204	1280	4	373	2012	11	3	1336	111	4234.283	6842.4167	8.33	199	306	0.957	88
201204	1280	5	211	2012	10	2	2149	111	4205.8236	6922.0778	8.23	214	306	0.597	49
201204	1280	6	372	2012	11	3	943	111	4237.4856	6915.3301	8.3	217	306	0.384	58
201204	1280	7	212	2012	10	3	17	111	4200.4921	6931.7804	8.28	222	306	0.163	15
201204	1290	1	307	2012	10	19	1126	111	4218.926	6737.7447	8.73	253	306	0	0
201204	1290	2	325	2012	10	21	1246	111	4227.8574	6823.1984	99.9	218	306	0	0
201204	1290	4	324	2012	10	21	951	134	4224.4405	6809.0815	8.43	181	306	0	0
201204	1290	5	305	2012	10	19	434	111	4239.4255	6730.5997	9.03	202	306	0	0
201204	1290	7	326	2012	10	21	1442	111	4230.9354	6822.2855	8.5	206	306	0	0
201204	1290	8	306	2012	10	19	728	111	4235.672	6753.6025	8.87	226	306	0	0
201204	1290	11	304	2012	10	19	12	111	4233.5528	6656.3823	8.8	300	306	0	0
201204	1290	14	289	2012	10	17	1249	111	4227.3192	6620.5281	9.29	253	306	0	0
201204	1290	15	300	2012	10	18	1525	111	4215.8847	6704.2927	8.42	249	306	0	0
201204	1300	1	302	2012	10	18	2130	111	4229.9851	6702.745	8.88	337	306	0	0
201204	1300	2	292	2012	10	17	2046	111	4218.6967	6639.127	8.49	290	306	0	0
201204	1300	3	301	2012	10	18	1852	111	4225.6959	6658.8142	8.45	365	306	0	0
201204	1340	1	334	2012	10	22	1737	122	4331.1978	6644.5684	11.52	160	306	0	0
201204	1340	2	333	2012	10	22	1546	111	4326.3141	6643.1779	11.84	156	306	0	0
201204	1340	3	339	2012	10	23	715	111	4354.8865	6706.7355	9.38	156	306	0	0
201204	1340	4	340	2012	10	23	949	111	4400.4319	6710.182	99.9	145	306	0	0
201204	1340	5	335	2012	10	22	2037	111	4346.281	6653.5677	10.55	151	306	0	0
201204	1340	7	336	2012	10	22	2234	111	4348.3979	6704.6971	9.39	174	306	0	0
201204	1351	1	343	2012	10	23	1711	111	4410.8802	6653.3014	9.57	184	306	0	0
201204	1351	2	342	2012	10	23	1425	122	4411.26	6705.0539	10.85	136	306	0	0
201204	1351	3	344	2012	10	23	1842	111	4415.3408	6652.8538	9.68	181	306	0	0
201204	1351	4	341	2012	10	23	1225	111	4410.1871	6708.1572	10.08	126	306	0	0
201204	1360	1	327	2012	10	21	2056	111	4313.0729	6741.4444	8.48	210	306	0.084	7
201204	1360	2	332	2012	10	22	1120	111	4301.8167	6713.3369	9.87	240	306	0	0
201204	1360	3	330	2012	10	22	515	134	4323.9232	6732.3387	9.02	232	306	0.61	54
201204	1360	4	331	2012	10	22	821	134	4312.5436	6717.3866	9.48	214	306	0.595	62
201204	1360	5	347	2012	10	24	1134	111	4402.664	6733.4688	9.45	220	306	0	0
201204	1360	6	328	2012	10	21	2328	111	4314.9814	6752.8968	8.66	226	306	0.048	4
201204	1360	7	349	2012	10	24	1726	111	4340.9468	6747.3233	9.32	235	306	0.069	5
201204	1360	8	348	2012	10	24	1438	111	4339.344	6731.1551	9.12	230	306	0.048	4
201204	1360	9	329	2012	10	22	206	111	4322.1869	6753.0829	8.65	252	306	0	0
201204	1370	1	377	2012	11	4	308	111	4305.1961	6839.0097	8.56	184	306	3.411	370
201204	1370	3	369	2012	11	3	128	111	4254.6501	6936.2065	8.06	163	306	0.694	70
201204	1370	4	371	2012	11	3	648	111	4246.9118	6930.0517	8.3	173	306	0.744	73
201204	1370	5	376	2012	11	4	14	111	4255.0968	6841.6144	8.34	195	306	0.34	28
201204	1370	6	353	2012	10	25	811	111	4316.9236	6901.0075	8.66	165	306	2.15	248
201204	1370	7	375	2012	11	3	2210	111	4255.2514	6844.7614	99.9	201	306	0.634	66
201204	1370	8	374	2012	11	3	1842	111	4249.4115	6850.8889	99.9	168	306	0.873	98
201204	1380	1	378	2012	11	4	750	111	4323.8685	6845.6881	11.25	100	306	0	0
201204	1380	2	382	2012	11	4	1918	111	4333.67	6848.7578	10.78	139	306	0.275	31
201204	1380	3	379	2012	11	4	1042	111	4328.6132	6843.871	11.34	144	306	0.228	22
201204	1380	4	385	2012	11	5	1155	111	4323.032	6949.4465	10.91	144	306	1.266	138
201204	1380	5	352	2012	10	25	339	111	4321.5559	6817.8712	8.49	176	306	0.664	81
201204	1380	6	380	2012	11	4	1409	111	4338.3697	6828.9269	9.8	178	306	14.295	1450
201204	1380	7	351	2012	10	24	2357	121	4347.8664	6821.5912	10.05	151	306	32.454	2935
201204	1380	8	381	2012	11	4	1616	111	4338.7446	6829.505	10.04	174	306	15.847	1910
201204	1390	1	345	2012	10	23	2309	111	4419.708	6731.394	11.39	101	306	0	0
201204	1390	4	350	2012	10	24	2115	111	4353.0845	6823.702	11.29	120	306	0.864	142
201204	1390	5	346	2012	10	24	848	111	4415.0632	6740.7419	11.02	104	306	0	0
201204	1400	1	388	2012	11	5	2013	111	4307.9522	7021.3613	10.62	106	306	47.983	6159
201204	1400	2	384	2012	11	5	912	111	4330.7584	6955.5362	11.81	110	306	26.875	2939
201204	1400	3	383	2012	11	5	618	111	4333.8526	6946.9412	11.19	107	306	46.995	5377
201304	1220	1	318	2013	11	3	319	111	4151.3797	6813.5602	8.71	188	306	0	0
201304	1220	2	339	2013	11	5	1119	111	4210.004	6614.2743	9.12	201	306	0	0
201304	1220	3	316	2013	11	2	2217	111	4159.0926	6754.2897	8.42	181	306	0	0
201304	1220	4	341	2013	11	5	1435	111	4210.209	6615.2754	9.11	197	306	0	0
201304	1230	1	263	2013	10	25	2157	111	4120.981	6824.0911	14.96	63	306	0	0
201304	1230	2	262	2013	10	25	1930	111	4117.5313	6840.4851	13.24	75	306	0	0
201304	1230	3	261	2013	10	25	1657	111	4110.421	6854.3474	10.72	99	306	0	0
201304	1230	4	247	2013	10	22	1741	111	4120.7614	6919.5568	8.82	81	306	0	0
201304	1230	5	259	2013	10	25	1230	111	4117.5872	6909.482	8.06	106	306	0	0
201304	1230	6	251	2013	10	23	148	111	4135.1426	6932.359	10.59	66	306	0	0
201304	1240	1	257	2013	10	25	551	111	4146.4339	6942.9114	7.73	133	306	0	0
201304	1240	3	304	2013	10	30	1822	111	4144.5697	6852.1486	7.1	165	306	0	0
201304	1240	4	302	2013	10	30	1345	111	4127.2744	6900.3662	6.65	153	306	0	0
201304	1240	5	260	2013	10	25	1454	111	4118.4176	6854.9243	7.63	133	306	0	0
201304	1240	6	303	2013	10	30	1555	111	4134.7737	6854.168	6.81	114	306	0	0
201304	1240	7	258	2013	10	25	1034	122	4121.3837	6913.5432	7.48	124	306	0	0
201304	1240	8	314	2013	11	2	1519	111	4155.7501	6836.0743	7.33	169	306	0	0
201304	1250	1	248	2013	10	22	1921	136	4119.2819	6927.4033	12.41	33	306	0	0
201304	1250	2	250	2013	10	22	2302	111	4126.8827	6932.9063	99.9	32	306	0	0
201304	1250	3	245	2013	10	22	1245	111	4100.6951	6913.688	14.76	64	306	0	0
201304	1250	4	246	2013	10	22	1528	111	4113.3576	6920.9875	10.48	56	306	0	0
201304	1260	1	412	2013	11	17	1758	123	4241.1934	7011.2841	8.35	92	306	0.009	1
201304	1260	2	309	2013	11	2	17	111	4213.3359	7002.2722	7.42	135	306	0	0
201304	1260	3	403	2013	11	16	2005	111	4310.1273	7000.9811	10.3	79	306	0.006	1
201304	1260	4	253	2013	10	24	2042	111	4204.4445	6957.4065	9.03	80	306	0	0
201304	1260	5	411	2013	11	17	1507	123	4239.7421	7020.8866	9.41	76	306	0	0
201304	1260	6	413	2013	11	17	2130	134	4223.4545	7020.1946	9.9	38	306	0	0
201304	1270	1	402	2013	11	16	1810	122	4314.3632	7005.8196	7.78	159	306	0.469	42
201304	1270	2	310	2013	11	2	257	111	4212.4278	6950.0221	7.92	221	306	0	0
201304	1270	3	406	2013	11	17	330	136	4256.4295	7022.0962	8.09	129	306	5.585	479
201304	1270	4	401	2013	11	16	1608	111	4315.9624	7009.1252	8.55	127	306	0.527	58
201304	1270	5	391	2013	11	14	525	111	4228.1658	6956.3529	7.39	170	306	0.082	6
201304	1280	1	388	2013	11	13	1920	111	4222.5576	6844.2432	7.58	206	306	0.002	2
201304	1280	2	390	2013	11	14	145	111	4220.8361	6930.3956	8.08	233	306	0	0
201304	1280	3	393	2013	11	14	1124	121	4243.1829	6932.2427	7.88	250	306	0.046	10
201304	1280	4	389	2013	11	13	2316	111	4222.0722	6910.5173	8.16	239	306	0.013	2
201304	1280	5	311	2013	11	2	555	111	4204.7657	6931.6448	8.06	214	306	0.002	2
201304	1280	6	392	2013	11	14	849	111	4232.8689	6932.0739	8.23	287	306	0.047	9
201304	1280	7	305	2013	10	30	2216	111	4201.28	6911.6409	7.35	204	306	0	0
201304	1290	1	348	2013	11	6	1022	111	4245.0422	6712.4755	9.6	233	306	0	0
201304	1290	2	352	2013	11	7	51	111	4245.3199	6753.2312	8.81	204	306	0	0
201304	1290	3	343	2013	11	5	2023	123	4218.0204	6620.2474	9.06	242	306	0	0
201304	1290	5	342	2013	11	5	1758	111	4218.3033	6609.2595	8.9	249	306	0	0
201304	1290	6	351	2013	11	6	2136	111	4235.2755	6803.884	99.9	187	306	0	0
201304	1290	7	350	2013	11	6	1704	111	4227.4577	6736.6723	9.26	257	306	0	0
201304	1290	8	317	2013	11	3	37	122	4159.3787	6805.3433	9.08	215	306	0	0
201304	1290	9	344	2013	11	5	2312	111	4215.362	6634.3278	9.16	256	306	0	0
201304	1290	10	315	2013	11	2	1855	111	4210.9281	6817.7487	8.77	196	306	0	0
201304	1300	1	347	2013	11	6	616	111	4222.5904	6652.4099	8.99	341	306	0	0
201304	1300	2	349	2013	11	6	1334	111	4229.8417	6717.5544	9.12	331	306	0	0
201304	1300	3	346	2013	11	6	309	136	4228.5008	6639.3804	8.78	304	306	0	0
201304	1340	1	362	2013	11	8	517	111	4355.488	6656.1786	99.9	157	306	0	0
201304	1340	2	369	2013	11	11	601	111	4404.9357	6713.9347	9.23	206	306	0.011	1
201304	1340	5	361	2013	11	8	311	111	4354.4374	6647.3889	9.85	112	306	0	0
201304	1340	6	360	2013	11	8	139	111	4352.0155	6648.5023	9.68	129	306	0	0
201304	1340	7	359	2013	11	7	2309	111	4337.992	6645.344	99.9	115	306	0	0
201304	1351	1	365	2013	11	10	2325	123	4408.926	6651.2937	9.16	173	306	0	0
201304	1351	2	363	2013	11	10	1911	122	4415.0065	6652.8088	9.19	181	306	0	0
201304	1351	3	366	2013	11	11	154	111	4410.0906	6708.0629	9.79	128	306	0	0
201304	1351	4	364	2013	11	10	2122	111	4413.9024	6646.0569	9.12	184	306	0	0
201304	1360	1	356	2013	11	7	1352	111	4317.1383	6728.1933	8.84	204	306	0.173	13
201304	1360	2	353	2013	11	7	350	111	4255.7679	6736.0672	9.18	217	306	0	0
201304	1360	3	375	2013	11	11	2245	111	4352.3	6756.8376	9.4	173	306	1.111	79
201304	1360	4	370	2013	11	11	834	111	4409.1226	6724.8001	9.26	232	306	0.001	1
201304	1360	5	376	2013	11	12	103	134	4349.9678	6748.8551	9.25	210	306	1.312	131
201304	1360	7	358	2013	11	7	2007	111	4328.132	6656.8683	9.74	209	306	0	0
201304	1360	8	354	2013	11	7	756	111	4300.2431	6749.4819	8.41	196	306	0.016	1
201304	1360	11	357	2013	11	7	1718	111	4331.8396	6716.0147	9.46	217	306	0	0
201304	1360	12	355	2013	11	7	1020	111	4302.9938	6756.5918	8.03	199	306	0.548	50
201304	1370	1	387	2013	11	13	1556	111	4240.5627	6844.0887	7.92	179	306	0.003	3
201304	1370	2	394	2013	11	14	1507	134	4256.0255	6922.0661	7.53	167	306	0.397	48
201304	1370	3	396	2013	11	14	2136	111	4310.8344	6912.5297	7.54	195	306	1.059	109
201304	1370	4	395	2013	11	14	1756	111	4256.956	6937.1466	7.3	162	306	2.011	177
201304	1370	5	385	2013	11	13	945	111	4259.7609	6834.6846	99.9	191	306	0.445	51
201304	1370	6	386	2013	11	13	1242	111	4249.7996	6837.0688	8.01	185	306	0.105	11
201304	1370	7	384	2013	11	13	545	111	4315.4666	6902.3233	8.24	166	306	1.687	146
201304	1380	1	383	2013	11	13	241	111	4320.0041	6858.2736	8.5	141	306	0.056	7
201304	1380	2	380	2013	11	12	1557	111	4336.7595	6839.2125	9.42	152	306	1.4	142
201304	1380	3	382	2013	11	12	2326	111	4327.9198	6902.7929	8.74	142	306	0.067	8
201304	1380	4	379	2013	11	12	1250	111	4336.6644	6837.2927	9.57	147	306	1.998	169
201304	1380	5	398	2013	11	15	240	111	4321.3606	6927.1936	7.55	183	306	4.734	492
201304	1380	6	397	2013	11	15	4	111	4320.3858	6918.4899	7.77	168	306	3.11	442
201304	1380	7	374	2013	11	11	2026	111	4400.306	6801.8366	10.07	164	306	0.243	20
201304	1380	8	381	2013	11	12	2040	111	4329.9871	6902.5557	9.23	139	306	0.065	13
201304	1390	1	372	2013	11	11	1401	136	4413.7258	6756.6218	10.74	74	306	0.003	1
201304	1390	2	371	2013	11	11	1134	111	4421.0529	6742.5476	10.56	65	306	0	0
201304	1390	4	373	2013	11	11	1744	136	4410.6308	6801.8159	10.69	89	306	0	0
201304	1400	2	404	2013	11	16	2252	111	4310.2256	7017.8687	9.33	118	306	4.803	534
201304	1400	3	405	2013	11	17	102	111	4308.7853	7019.4414	9.08	112	306	29.462	2680
201304	1400	4	400	2013	11	16	1351	111	4322.8583	7006.2814	8.89	123	306	10.35	1050
201404	1220	1	378	2014	10	30	1315	111	4204.9604	6754.9009	9.32	208	306	0	0
201404	1220	2	277	2014	10	15	1243	111	4209.8859	6614.2683	8.99	202	306	0	0
201404	1220	3	413	2014	11	6	1128	111	4206.7197	6744.1237	6.16	191	306	0.008	2
201404	1220	4	410	2014	11	6	406	111	4212.8932	6706.0697	9.32	199	306	0	0
201404	1230	1	352	2014	10	21	1447	111	4130.2337	6919.9255	7.88	88	306	0	0
201404	1230	2	347	2014	10	21	157	111	4121.7169	6832.5517	13.67	77	306	0	0
201404	1230	3	353	2014	10	21	1705	111	4132.0563	6922.3047	8.24	85	306	0	0
201404	1230	6	247	2014	10	12	1548	136	4101.1912	6845.2058	16.54	64	306	0	0
201404	1230	7	246	2014	10	12	1353	111	4101.42	6852.91	16.3	69	306	0	0
201404	1230	8	359	2014	10	22	557	122	4143.57	6945.17	8.01	82	306	0	0
201404	1240	1	375	2014	10	30	440	122	4159.3646	6832.0898	6.8	174	306	0.005	1
201404	1240	2	349	2014	10	21	655	111	4124.7695	6900.0179	5.83	152	306	0	0
201404	1240	3	374	2014	10	30	218	111	4201.16	6835.76	5.69	174	306	0	0
201404	1240	4	373	2014	10	30	19	111	4202.54	6838.58	5.79	171	306	0	0
201404	1240	5	348	2014	10	21	410	111	4121.667	6846.3656	6.68	116	306	0	0
201404	1240	6	350	2014	10	21	931	111	4133.2946	6910.6996	5.97	169	306	0.004	1
201404	1240	7	372	2014	10	29	2158	111	4208.6035	6843.4627	6.04	193	306	0	0
201404	1240	8	351	2014	10	21	1206	136	4141.8925	6907.7945	5.75	180	306	0	0
201404	1250	1	356	2014	10	22	27	111	4132.9416	6942.8152	12.36	29	306	0	0
201404	1250	2	357	2014	10	22	155	111	4135.78	6943.74	11.3	34	306	0	0
201404	1260	2	457	2014	11	11	2225	111	4203.2531	6954.4269	9.62	82	306	0	0
201404	1260	3	436	2014	11	9	1217	111	4246.723	7012.2118	11.95	114	306	0.017	8
201404	1260	6	435	2014	11	9	1100	123	4247.79	7013.67	11.93	64	306	0.006	2
201404	1260	7	446	2014	11	10	1119	111	4232.3166	7027.4491	11.7	95	306	0	0
201404	1260	8	438	2014	11	9	1620	111	4246.3846	7027.3119	11.27	99	306	0.692	242
201404	1260	9	452	2014	11	11	635	135	4215.03	7022.07	11.07	76	306	0	0
201404	1270	1	434	2014	11	9	907	122	4256.88	7008.61	10.94	135	306	0.096	18
201404	1270	2	456	2014	11	11	2033	111	4209.3535	6957.4594	8.43	140	306	0.01	2
201404	1270	3	433	2014	11	9	659	111	4249.1802	7005.6665	8.24	132	306	0.108	11
201404	1270	4	431	2014	11	9	341	122	4240.4376	6957.2697	6.52	181	306	1.381	482
201404	1270	5	432	2014	11	9	518	136	4244.2265	6959.0812	6.9	183	306	8.725	1959
201404	1280	1	370	2014	10	29	1551	111	4218.3606	6852.9506	6.07	217	306	0.186	45
201404	1280	2	430	2014	11	9	42	111	4256.8806	6943.5468	7.31	182	306	21.782	3628
201404	1280	3	369	2014	10	29	1141	111	4200.4992	6922.5481	7.03	212	306	0.071	12
201404	1280	4	367	2014	10	29	416	122	4230.07	6928.65	7.61	270	306	0	0
201404	1280	5	366	2014	10	29	115	111	4220.5957	6940.954	7.54	251	306	0	0
201404	1280	6	371	2014	10	29	1834	111	4224.6402	6840.227	8.02	201	306	0.04	9
201404	1280	7	368	2014	10	29	718	111	4228.58	6919.27	7.26	227	306	0.051	12
201404	1290	1	276	2014	10	15	940	111	4222.3556	6602.509	9.61	257	306	0	0
201404	1290	2	415	2014	11	6	1553	111	4228.2794	6742.4773	9.55	188	306	0	0
201404	1290	3	379	2014	10	30	1652	111	4225.1195	6803.506	9.01	184	306	0.008	2
201404	1290	4	416	2014	11	6	1753	111	4233.302	6754.2745	9.48	225	306	0	0
201404	1290	5	406	2014	11	5	1821	122	4237.6628	6649.8501	10.32	222	306	0	0
201404	1290	6	414	2014	11	6	1321	111	4215.4854	6742.469	9.28	228	306	0	0
201404	1290	7	407	2014	11	5	2023	111	4233.8251	6643.6604	7.64	238	306	0	0
201404	1290	8	275	2014	10	15	653	111	4216.3831	6545.4641	11.26	218	306	0	0
201404	1290	10	278	2014	10	15	1456	111	4214.4771	6624.6938	9.65	237	306	0	0
201404	1300	1	408	2014	11	5	2300	111	4232.1228	6656.7555	8.78	306	306	0	0
201404	1300	3	409	2014	11	6	105	122	4227.8161	6657.281	7.86	327	306	0	0
201404	1340	1	395	2014	11	4	1444	111	4339.5428	6639.35	11.97	133	306	0	0
201404	1340	2	392	2014	11	4	751	111	4400.7236	6649.3976	10.59	122	306	0	0
201404	1340	3	393	2014	11	4	953	123	4357.4	6647.46	10.95	109	306	0	0
201404	1340	4	394	2014	11	4	1217	136	4346.8996	6647.8344	11.34	126	306	0	0
201404	1340	5	397	2014	11	4	1837	111	4336.6334	6652.7378	11.7	133	306	0	0
201404	1340	6	396	2014	11	4	1633	111	4335.5669	6639.2496	11.91	118	306	0	0
201404	1351	2	387	2014	11	1	349	111	4420.8295	6717.4375	11.32	145	306	0.011	3
201404	1351	3	390	2014	11	4	143	111	4421.2976	6701.9829	10.83	137	306	0.005	1
201404	1351	5	389	2014	11	3	2317	111	4420.9388	6708.0788	10.82	156	306	0.049	8
201404	1360	1	381	2014	10	31	49	111	4255.52	6815.69	7.39	170	306	0.011	3
201404	1360	2	405	2014	11	5	1514	111	4250.4833	6708.001	9.72	229	306	0	0
201404	1360	4	417	2014	11	6	2052	136	4248.1305	6757.2143	9.19	210	306	0	0
201404	1360	5	402	2014	11	5	824	111	4310.4906	6720.943	9.75	184	306	0.013	3
201404	1360	6	403	2014	11	5	1043	111	4302.7286	6710.7527	9.84	228	306	0	0
201404	1360	9	398	2014	11	4	2128	111	4318.7301	6700.2474	9.88	200	306	0	0
201404	1360	10	400	2014	11	5	314	111	4324.4883	6725.5527	9.06	188	306	0.005	1
201404	1360	11	404	2014	11	5	1326	111	4250.3224	6705.2199	9.81	203	306	0	0
201404	1360	12	399	2014	11	5	20	111	4312.6769	6715.6708	9.67	219	306	0.028	4
201404	1370	1	418	2014	11	7	245	111	4248.5908	6904.6913	6.98	175	306	0.405	90
201404	1370	2	428	2014	11	8	2028	111	4308.3256	6954.7096	6.59	177	306	0.689	66
201404	1370	3	419	2014	11	7	458	123	4246.433	6920.699	9.02	83	306	0	0
201404	1370	4	420	2014	11	7	725	111	4252.46	6925.55	7.41	153	306	0.276	55
201404	1370	5	421	2014	11	7	1121	111	4310.0087	6858.2308	8.1	170	306	3.435	633
201404	1370	6	429	2014	11	8	2235	111	4303.3999	6946.4562	6.56	163	306	1.391	185
201404	1370	7	380	2014	10	30	2120	111	4244.861	6837.1423	8	174	306	0.049	10
201404	1380	1	383	2014	10	31	754	111	4332.2434	6833.6559	9.32	136	306	0.051	12
201404	1380	2	385	2014	10	31	1244	111	4339.5873	6813.3851	8.57	192	306	1.216	186
201404	1380	3	386	2014	10	31	1747	111	4402.9329	6745.3799	10.37	154	306	0.291	37
201404	1380	4	382	2014	10	31	524	111	4328.2229	6830.2709	8.12	175	306	1.961	342
201404	1380	5	427	2014	11	8	1703	111	4321.8522	6928.8337	8.94	169	306	3.49	405
201404	1380	6	384	2014	10	31	1008	111	4338.7397	6829.46	9.06	175	306	2.418	420
201404	1380	7	422	2014	11	7	1412	111	4323.1522	6854.9054	11.24	127	306	0.131	32
201404	1380	8	426	2014	11	8	1405	111	4333.5591	6937.0879	11.04	142	306	5.231	520
201404	1390	3	423	2014	11	7	2301	126	4355.4068	6846.4503	11.93	89	306	0.012	7
201404	1390	7	425	2014	11	8	928	132	4339.495	6901.6422	12.26	114	306	0.019	6
201404	1400	1	439	2014	11	9	1820	111	4249.2477	7024.8759	10.77	122	306	0.673	84
201404	1400	3	441	2014	11	9	2217	111	4251.9224	7031.8844	11.72	93	306	3.14	562
201404	1400	4	440	2014	11	9	2013	111	4255.5947	7029.8239	11.78	104	306	41.009	3488
201504	1220	1	292	2015	10	12	2358	111	4150.8001	6812.1743	6.18	164	306	0	0
201504	1220	2	304	2015	10	14	751	111	4212.0855	6652.046	9.15	212	306	0	0
201504	1220	3	302	2015	10	14	401	111	4211.9075	6702.6585	9.13	191	306	0	0
201504	1220	4	293	2015	10	13	145	111	4155.0993	6808.6433	8.48	198	306	0	0
201504	1230	1	234	2015	9	29	133	123	4101.4315	6901.3438	17.11	80	306	0	0
201504	1230	2	235	2015	9	29	338	111	4100.4774	6906.8887	17.17	72	306	0	0
201504	1230	3	233	2015	9	28	2208	111	4109.5341	6856.1918	10.51	102	306	0	0
201504	1230	4	242	2015	9	29	2127	111	4143.4515	6945.2832	8.43	82	306	0	0
201504	1230	5	232	2015	9	28	1912	111	4101.6878	6841.993	16.76	67	306	0	0
201504	1240	1	348	2015	10	19	2108	111	4204.8343	6828.0796	5.88	180	306	0	0
201504	1240	2	355	2015	10	20	1716	136	4142.1075	6924.7221	5.7	164	306	0	0
201504	1240	4	354	2015	10	20	1322	111	4136.3098	6900.2011	6.09	147	306	0	0
201504	1240	5	347	2015	10	19	1816	136	4213.1636	6834.1265	5.67	182	306	0.034	5
201504	1240	6	350	2015	10	20	325	111	4139.1498	6832.3208	6.47	172	306	0	0
201504	1240	7	349	2015	10	20	18	111	4151.3151	6829.6093	8.01	202	306	0	0
201504	1240	8	351	2015	10	20	548	111	4134.6651	6846.2207	6.38	155	306	0	0
201504	1240	9	353	2015	10	20	1019	111	4122.8092	6906.7731	6.34	159	306	0	0
201504	1250	3	236	2015	9	29	547	111	4105.6649	6913.0813	9.95	55	306	0	0
201504	1250	5	238	2015	9	29	1125	133	4113.1764	6922.5224	11.83	51	306	0	0
201504	1260	2	429	2015	11	5	435	111	4217.4842	7022.1785	9.44	89	306	0.074	6
201504	1260	3	362	2015	10	28	114	111	4211.695	7003.0129	99.9	109	306	0	0
201504	1260	4	424	2015	11	4	1628	111	4241.6727	7009.959	8.02	108	306	0	0
201504	1260	5	365	2015	10	28	653	111	4205.6349	7018.7302	12.13	61	306	0	0
201504	1260	6	428	2015	11	5	149	136	4224.4104	7003.4165	9.57	89	306	0	0
201504	1260	7	427	2015	11	5	0	111	4229.2556	7009.3414	99.9	109	306	0.009	3
201504	1270	2	387	2015	10	30	1603	111	4257.1444	7009.8599	6.68	150	306	0.636	77
201504	1270	3	420	2015	11	4	114	111	4319.3406	7000.4939	5.88	159	306	2.752	275
201504	1270	4	360	2015	10	21	912	111	4223.696	6959.7637	6.38	194	306	0.021	2
201504	1270	5	361	2015	10	21	1209	111	4208.4219	6946.7432	5.99	170	306	0	0
201504	1270	7	425	2015	11	4	2008	111	4234.2573	6954.5844	6.21	180	306	0.386	42
201504	1280	1	359	2015	10	21	717	111	4232.2438	6953.142	6.6	192	306	3.135	539
201504	1280	2	357	2015	10	20	2356	111	4215.76	6917.6147	6.66	211	306	0.182	17
201504	1280	3	388	2015	10	30	1933	111	4301.8344	6948.6437	6.06	180	306	4.897	428
201504	1280	4	389	2015	10	30	2250	111	4251.6057	6942.9947	6.69	196	306	3.174	255
201504	1280	5	356	2015	10	20	2044	111	4159.1395	6912.2079	5.67	214	306	0.029	3
201504	1280	6	393	2015	10	31	920	111	4236.1863	6843.4592	7.73	190	306	0.001	1
201504	1280	7	358	2015	10	21	251	111	4229.7938	6912.6806	6.96	236	306	0	0
201504	1290	1	322	2015	10	16	932	111	4216.1094	6703.6807	8.93	266	306	0	0
201504	1290	3	305	2015	10	14	941	111	4212.6149	6645.6726	9.18	224	306	0	0
201504	1290	4	325	2015	10	16	1956	111	4239.7649	6706.9151	9.08	275	306	0	0
201504	1290	5	346	2015	10	19	1459	111	4230.2862	6829.4501	8.48	221	306	0	0
201504	1290	6	324	2015	10	16	1655	121	4242.4618	6722.5316	9.19	204	306	0	0
201504	1290	8	345	2015	10	19	1101	111	4239.5668	6804.5419	8.41	203	306	0	0
201504	1290	9	318	2015	10	15	2147	111	4218.7827	6604.8587	9.46	271	306	0	0
201504	1290	10	321	2015	10	16	731	111	4216.4568	6658.1011	8.94	280	306	0	0
201504	1290	11	327	2015	10	17	35	111	4239.3435	6701.8468	9.13	284	306	0	0
201504	1290	12	344	2015	10	19	839	111	4242.0606	6801.2798	8.75	179	306	0	0
201504	1300	1	326	2015	10	16	2215	111	4235.6787	6701.4746	8.94	305	306	0	0
201504	1300	2	320	2015	10	16	430	111	4218.6102	6644.7938	8.85	294	306	0	0
201504	1300	3	323	2015	10	16	1249	111	4226.949	6719.6873	9.04	341	306	0	0
201504	1340	1	334	2015	10	18	138	111	4350.0723	6644.1386	10.73	136	306	0	0
201504	1340	2	329	2015	10	17	907	136	4300.2013	6658.9295	99.9	179	306	0	0
201504	1340	3	331	2015	10	17	1535	111	4320.1646	6640.3932	10.84	111	306	0	0
201504	1340	4	333	2015	10	17	2253	111	4342.0426	6659.2067	99.9	157	306	0	0
201504	1340	5	340	2015	10	18	1730	111	4353.2413	6712.45	9.95	155	306	0	0
201504	1340	6	330	2015	10	17	1121	111	4259.0936	6649.3344	99.9	168	306	0	0
201504	1340	7	339	2015	10	18	1447	111	4402.0062	6656.7261	10.13	173	306	0	0
201504	1351	1	337	2015	10	18	1103	111	4415.7159	6655.3734	10.04	173	306	0.009	1
201504	1351	2	335	2015	10	18	525	111	4407.5413	6647.2999	10.44	144	306	0	0
201504	1351	3	338	2015	10	18	1250	111	4410.0729	6654.7805	10.09	176	306	0	0
201504	1351	4	336	2015	10	18	831	136	4416.3814	6642.0524	10.42	186	306	0	0
201504	1360	1	328	2015	10	17	410	111	4249.6204	6653.3254	9.51	196	306	0	0
201504	1360	2	399	2015	11	1	106	111	4306.5199	6810.202	6.72	203	306	0.138	15
201504	1360	3	402	2015	11	1	838	111	4318.9785	6801.4895	8.31	234	306	0.106	11
201504	1360	4	403	2015	11	1	1352	111	4353.4596	6745.8788	8.45	218	306	0.014	3
201504	1360	5	332	2015	10	17	1924	111	4332.5893	6700.6642	10.07	212	306	0	0
201504	1360	6	401	2015	11	1	612	111	4314.7366	6809.7824	7.03	206	306	2.029	427
201504	1360	7	341	2015	10	18	2054	111	4336.569	6719.2449	9.62	215	306	0	0
201504	1360	8	398	2015	10	31	2301	111	4308.1549	6817.8213	6.81	209	306	0.088	8
201504	1360	9	343	2015	10	19	450	111	4251.3497	6736.7503	9.16	228	306	0	0
201504	1360	10	342	2015	10	19	206	111	4302.509	6742.1216	7.49	195	306	0	0
201504	1360	11	400	2015	11	1	325	111	4301.3625	6802.3045	7.15	189	306	2.059	208
201504	1360	12	404	2015	11	1	1539	111	4355.9312	6737.2855	8.93	210	306	0	0
201504	1370	1	391	2015	10	31	343	111	4255.6959	6911.1968	6.05	170	306	2.354	195
201504	1370	2	397	2015	10	31	1921	111	4309.147	6841.4065	6.75	175	306	0.093	9
201504	1370	3	396	2015	10	31	1720	111	4304.7753	6843.7057	6.76	184	306	0.84	88
201504	1370	4	394	2015	10	31	1154	111	4250.0553	6843.2935	7.17	206	306	0.876	90
201504	1370	5	392	2015	10	31	555	111	4252.1992	6904.5247	6.08	187	306	0.179	20
201504	1370	6	395	2015	10	31	1441	111	4256.1416	6841.5706	6.93	197	306	0.973	104
201504	1370	7	390	2015	10	31	21	111	4254.9732	6940.3299	5.97	153	306	6.271	622
201504	1380	1	405	2015	11	1	1818	111	4406.207	6745.4545	99.9	139	306	0	0
201504	1380	2	413	2015	11	3	34	111	4331.0275	6842.9684	99.9	144	306	0.235	19
201504	1380	3	412	2015	11	2	2138	111	4340.3525	6822.5807	7.05	184	306	0.806	78
201504	1380	4	414	2015	11	3	235	111	4338.5023	6840.1681	9.38	152	306	0.473	45
201504	1380	5	417	2015	11	3	1604	111	4330.9878	6929.5175	6.97	142	306	0.814	110
201504	1380	6	415	2015	11	3	702	111	4332.3148	6904.937	99.9	108	306	0.203	28
201504	1380	7	419	2015	11	3	2253	111	4328.7457	6947.1056	7.63	133	306	1.121	110
201504	1380	8	416	2015	11	3	914	111	4333.5499	6911.1494	8.44	136	306	0.269	43
201504	1390	1	409	2015	11	2	1317	111	4358.0997	6817.3245	10.4	108	306	0.003	3
201504	1390	3	406	2015	11	1	2317	111	4409.9246	6748.683	99.9	134	306	0.007	1
201504	1390	6	408	2015	11	2	810	136	4410.0689	6801.5469	11.14	86	306	0.01	1
201504	1390	7	407	2015	11	2	417	121	4408.1556	6753.5132	10.86	102	306	0.005	1
201504	1390	8	411	2015	11	2	1831	136	4350.6624	6834.9416	10.46	106	306	0.041	5
201504	1400	3	418	2015	11	3	2010	111	4333.7011	6941.7849	8.91	115	306	0.515	49
201504	1400	5	422	2015	11	4	916	111	4313.4806	7010.8189	7.5	116	306	0.011	2
201504	1400	6	423	2015	11	4	1325	111	4245.918	7033.1271	7	97	306	0.45	124
201604	1220	1	247	2016	10	14	1444	111	4200.9075	6752.3016	7.5	185	306	0	0
201604	1220	2	300	2016	10	19	2146	111	4211.1693	6648.0763	9.17	208	306	0	0
201604	1220	4	245	2016	10	14	911	111	4145.4747	6821.0621	99.9	110	306	0	0
201604	1220	5	303	2016	10	20	442	111	4208.8332	6619.6113	9	181	306	0	0
201604	1230	2	211	2016	10	5	959	111	4118.4453	6916.7704	9.28	91	306	0	0
201604	1230	3	209	2016	10	5	517	111	4110.2499	6856.5735	7.88	107	306	0	0
201604	1230	4	208	2016	10	5	256	111	4108.6188	6906.42	8.23	104	306	0	0
201604	1230	5	369	2016	11	2	1643	111	4152.3595	6947.2674	8.68	115	306	0	0
201604	1230	6	368	2016	11	2	1413	111	4149.6428	6946.8513	9.11	116	306	0	0
201604	1230	7	244	2016	10	14	605	111	4137.1835	6827.0084	99.9	78	306	0	0
201604	1240	1	362	2016	10	27	1006	111	4225.2806	6836.0339	8.43	197	306	0.033	5
201604	1240	2	379	2016	11	3	2107	111	4208.3807	6843.3297	8.08	194	306	0	0
201604	1240	3	374	2016	11	3	740	111	4209.2433	6911.59	7.52	199	306	0.032	4
201604	1240	4	378	2016	11	3	1719	111	4156.4073	6843.0749	6.83	153	306	0.007	1
201604	1240	5	377	2016	11	3	1453	122	4153.9794	6856.7587	6.89	171	306	0	0
201604	1240	6	376	2016	11	3	1231	111	4152.4523	6907.4152	7.64	207	306	0	0
201604	1240	7	212	2016	10	5	1321	111	4129.9778	6910.8672	6.56	165	306	0.005	1
201604	1240	8	210	2016	10	5	732	111	4116.3804	6905.4749	6.6	158	306	0.006	2
201604	1250	1	367	2016	11	2	1220	136	4144.2998	6950.5018	12.34	44	306	0	0
201604	1250	3	216	2016	10	6	18	111	4133.9977	6941.0469	14.13	33	306	0	0
201604	1250	4	213	2016	10	5	1520	111	4126.2989	6922.7639	10.54	56	306	0	0
201604	1250	5	215	2016	10	5	2151	122	4134.343	6933.9297	10.31	53	306	0	0
201604	1260	1	343	2016	10	24	1732	111	4245.0428	7017.1797	9.77	65	306	0	0
201604	1260	2	319	2016	10	22	719	111	4213.4882	7013.0484	14.72	36	306	0	0
201604	1260	3	341	2016	10	24	1341	111	4245.0736	7024.0391	11.6	92	306	0.004	1
201604	1260	4	317	2016	10	22	237	111	4224.7661	7005.6585	99.9	90	306	0	0
201604	1260	5	344	2016	10	24	1942	121	4251.1491	7011.6483	11.72	60	306	0	0
201604	1260	6	342	2016	10	24	1545	111	4240.0767	7017.6727	10.06	148	306	0.018	2
201604	1270	1	370	2016	11	2	1947	111	4209.4876	6945.8266	7.77	215	306	0.01	2
201604	1270	2	318	2016	10	22	443	111	4218.8745	7000.0426	99.9	191	306	0.04	5
201604	1270	3	345	2016	10	24	2236	111	4242.2573	7001.2681	7.79	182	306	0.756	94
201604	1270	4	316	2016	10	22	55	111	4230.8149	6957.6814	7.49	169	306	0.654	80
201604	1270	5	416	2016	11	9	11	111	4319.1551	7001.2843	99.9	162	306	2.762	225
201604	1280	1	371	2016	11	2	2334	111	4233.4161	6941.6058	8.73	259	306	0.124	17
201604	1280	2	373	2016	11	3	443	111	4212.7387	6931.0636	99.9	232	306	0.077	8
201604	1280	3	380	2016	11	4	49	111	4220.2748	6850.7418	8.62	215	306	0.036	5
201604	1280	5	375	2016	11	3	948	111	4201.2108	6911.3367	99.9	208	306	0.016	2
201604	1280	6	372	2016	11	3	214	111	4223.2658	6931.1059	8.46	246	306	0.021	2
201604	1280	7	346	2016	10	25	250	122	4250.8011	6943.7516	8.29	224	306	0.163	18
201604	1280	8	418	2016	11	9	437	111	4302.0291	6956.9758	8.21	214	306	0.095	9
201604	1290	1	385	2016	11	4	2034	136	4240.934	6653.4525	9.42	202	306	0	0
201604	1290	2	301	2016	10	20	110	111	4216.4151	6624.1184	9.17	254	306	0	0
201604	1290	3	249	2016	10	14	2054	111	4218.3158	6757.2025	9.01	199	306	0	0
201604	1290	4	252	2016	10	15	605	111	4221.5474	6735.3313	9.03	279	306	0	0
201604	1290	5	309	2016	10	20	1857	111	4210.4276	6547.9668	8.08	249	306	0	0
201604	1290	6	383	2016	11	4	1543	111	4244.287	6712.3595	9.4	236	306	0	0
201604	1290	8	248	2016	10	14	1730	111	4202.7878	6807.5644	8.98	231	306	0	0
201604	1290	9	251	2016	10	15	206	122	4238.826	6754.6776	99.9	204	306	0	0
201604	1290	10	250	2016	10	14	2353	111	4231.2058	6758.4447	9.22	207	306	0	0
201604	1290	12	384	2016	11	4	1748	111	4238.0839	6712.3673	9.52	286	306	0	0
201604	1300	1	253	2016	10	15	820	111	4220.4448	6730.3244	8.98	309	306	0.01	1
201604	1300	2	312	2016	10	21	343	111	4226.8142	6641.0041	9.15	335	306	0	0
201604	1300	3	314	2016	10	21	1217	111	4228.1759	6709.9821	9.23	356	306	0	0
201604	1340	1	388	2016	11	5	726	111	4318.7806	6651.414	10.06	192	306	0	0
201604	1340	2	394	2016	11	5	2249	111	4400.3937	6704.082	10.84	154	306	0	0
201604	1340	3	390	2016	11	5	1324	111	4353.9691	6706.023	10.88	161	306	0	0
201604	1340	4	393	2016	11	5	2029	111	4404.0203	6717.7481	10.55	159	306	0.004	1
201604	1340	5	387	2016	11	5	453	111	4320.4402	6637.8737	99.9	99	306	0	0
201604	1340	6	392	2016	11	5	1824	111	4353.7079	6721.431	10.67	225	306	0.006	1
201604	1340	7	389	2016	11	5	1042	111	4340.4439	6653.9302	11.26	151	306	0	0
201604	1351	1	395	2016	11	6	136	111	4406.643	6647.0012	99.9	146	306	0	0
201604	1351	2	396	2016	11	6	417	111	4416.141	6640.9654	11.31	192	306	0	0
201604	1351	3	397	2016	11	6	641	111	4417.9734	6637.6928	11.7	199	306	0	0
201604	1351	4	398	2016	11	6	1042	122	4414.696	6714.9562	10.39	191	306	0	0
201604	1360	1	405	2016	11	7	754	134	4354.8899	6750.0335	10.11	179	306	0.087	10
201604	1360	2	386	2016	11	4	2331	111	4250.8191	6657.5591	99.9	215	306	0	0
201604	1360	3	402	2016	11	6	2121	111	4403.6195	6736.0947	99.9	200	306	0.008	2
201604	1360	4	358	2016	10	26	1746	111	4322.2091	6811.4188	9.44	198	306	0.168	18
201604	1360	5	382	2016	11	4	1213	111	4252.4754	6735.1327	99.9	228	306	0	0
201604	1360	6	381	2016	11	4	930	111	4256.9993	6737.7318	99.9	216	306	0.014	3
201604	1360	7	391	2016	11	5	1554	111	4348.6935	6723.6639	10.58	210	306	0	0
201604	1360	8	360	2016	10	27	147	111	4259.5972	6756.2997	8.79	194	306	0.026	2
201604	1360	9	361	2016	10	27	622	111	4248.3128	6822.4252	8.88	213	306	0.987	148
201604	1360	10	359	2016	10	26	2114	111	4316.0034	6750.692	10.02	242	306	0.106	12
201604	1360	11	401	2016	11	6	1825	111	4411.2757	6731.6071	10.07	194	306	0	0
201604	1360	12	406	2016	11	7	1028	111	4351.3969	6757.9063	10.06	175	306	0.417	50
201604	1370	1	355	2016	10	26	806	111	4311.7805	6856.1598	9.31	168	306	0.627	82
201604	1370	2	347	2016	10	25	801	111	4248.9116	6918.6197	8.46	77	306	0.003	1
201604	1370	5	354	2016	10	26	335	111	4313.7638	6910.5169	8.59	182	306	0.6	59
201604	1370	6	352	2016	10	25	2207	122	4304.1975	6908.9787	99.9	189	306	1.488	120
201604	1370	7	351	2016	10	25	1918	136	4256.9106	6916.5338	7.52	172	306	1.694	156
201604	1370	8	349	2016	10	25	1107	111	4246.9245	6919.6971	8.7	72	306	0	0
201604	1370	9	353	2016	10	26	102	111	4308.6586	6912.5606	7.48	213	306	1.296	101
201604	1380	1	413	2016	11	8	1546	111	4336.1312	6927.3573	10.63	152	306	2.231	240
201604	1380	2	357	2016	10	26	1441	111	4324.3623	6824.6127	8.64	188	306	2.039	257
201604	1380	3	407	2016	11	7	1240	111	4343.2926	6803.6212	9.51	175	306	2.995	332
201604	1380	4	410	2016	11	8	257	111	4336.9552	6855.8208	12.17	129	306	0	1
201604	1380	5	415	2016	11	8	2100	111	4317.8046	6931.3692	99.9	164	306	2.173	182
201604	1380	6	414	2016	11	8	1805	111	4331.5926	6934.4703	9.36	157	306	1.395	204
201604	1380	7	400	2016	11	6	1625	111	4416.8836	6731.3225	99.9	112	306	0	0
201604	1380	8	356	2016	10	26	1223	111	4327.6998	6831.506	9.07	166	306	1.168	152
201604	1390	3	404	2016	11	7	503	111	4403.2999	6800.4283	11.53	127	306	0	0
201604	1390	4	403	2016	11	7	49	136	4414.4524	6755.9214	11.99	74	306	0	0
201604	1390	8	399	2016	11	6	1415	136	4420.4246	6729.7867	11.78	101	306	0	0
201604	1390	9	409	2016	11	7	1830	136	4350.3648	6835.8219	12.12	109	306	0.014	1
201604	1400	1	339	2016	10	24	852	111	4252.1157	7036.2541	9.22	85	306	0.134	26
201604	1400	3	340	2016	10	24	1121	111	4257.6897	7027.2646	8.66	101	306	0.377	60
201604	1400	6	412	2016	11	8	1308	136	4341.6517	6931.3112	11.59	121	306	0.924	84
201704	1220	1	130	2017	11	9	2152	111	4209.2575	6723.042	9.59	179	306	0	0
201704	1220	2	51	2017	10	23	657	123	4205.4524	6601.5554	9.86	177	306	0	0
201704	1220	3	53	2017	10	23	1131	111	4209.0146	6621.673	10.03	174	306	0	0
201704	1220	4	132	2017	11	10	132	136	4212.0851	6716.2962	9.24	197	306	0	0
201704	1230	2	121	2017	11	8	2022	111	4120.5664	6836.5944	10.68	77	306	0	0
201704	1230	3	122	2017	11	8	2324	111	4129.6364	6828.3759	8.77	86	306	0	0
201704	1230	4	120	2017	11	8	1710	111	4108.7321	6853.1406	9.12	92	306	0	0
201704	1240	1	167	2017	11	15	1925	111	4206.6857	6847.828	6.55	169	306	0	0
201704	1240	2	169	2017	11	16	49	111	4144.2116	6852.7382	7.15	163	306	0	0
201704	1240	3	165	2017	11	15	1450	111	4217.4473	6836.4443	99.9	168	306	0	0
201704	1240	4	168	2017	11	15	2200	111	4155.0388	6844.8612	6.5	149	306	0	0
201704	1240	6	170	2017	11	16	423	111	4120.9564	6905.7402	6.4	160	306	0	0
201704	1240	8	166	2017	11	15	1705	111	4213.1047	6838.9131	7.18	192	306	0	0
201704	1250	2	173	2017	11	16	2049	136	4158.9282	6954.9494	10.74	52	306	0	0
201704	1250	4	175	2017	11	18	833	111	4146.6089	6951.7091	10.42	41	306	0	0
201704	1260	1	117	2017	11	2	1509	111	4224.9725	7011.9444	99.9	67	306	0	0
201704	1260	2	111	2017	11	1	2149	136	4306.0272	7003.7102	10.93	52	306	0	0
201704	1260	3	75	2017	10	26	1018	111	4212.5973	7023.1207	8.53	64	306	0	0
201704	1260	4	115	2017	11	2	1023	111	4230.2536	7030.011	99.9	86	306	0.008	1
201704	1260	5	114	2017	11	2	723	111	4239.0904	7019.1751	99.9	79	306	0	0
201704	1260	6	118	2017	11	2	2032	111	4233.5578	7007.7095	7.9	100	306	0	0
201704	1270	2	68	2017	10	25	1055	134	4208.9102	6959.0069	99.9	110	306	0	0
201704	1270	3	172	2017	11	16	1839	111	4205.3773	6949.4689	99.9	178	306	0.039	3
201704	1270	5	112	2017	11	2	101	111	4257.7661	7015.2221	6.59	156	306	4.485	345
201704	1280	3	164	2017	11	15	1045	111	4232.4947	6844.0315	8.53	197	306	0	0
201704	1280	4	106	2017	11	1	843	122	4254.1284	6950.9477	8.4	248	306	0.901	83
201704	1280	6	66	2017	10	24	2241	111	4221.033	6904.6516	8.34	223	306	0.011	1
201704	1280	8	119	2017	11	2	2312	111	4235.6139	6953.1341	7.91	191	306	0.47	57
201704	1290	1	147	2017	11	12	2356	111	4239.5509	6804.6123	9.41	200	306	0	0
201704	1290	2	64	2017	10	24	1740	111	4218.0703	6819.6815	9.6	208	306	0	0
201704	1290	3	48	2017	10	22	2055	126	4217.42	6545.3335	11.14	212	306	0	0
201704	1290	4	47	2017	10	22	1747	111	4204.4154	6552.7124	8.34	253	306	0	0
201704	1290	5	50	2017	10	23	245	123	4223.0468	6559.3965	10.02	238	306	0	0
201704	1290	6	148	2017	11	13	230	111	4236.4494	6750.5536	99.9	218	306	0	0
201704	1290	7	63	2017	10	24	1348	111	4207.395	6755.7398	9.5	222	306	0	0
201704	1290	8	55	2017	10	23	1615	111	4213.2413	6634.8538	9.8	229	306	0	0
201704	1290	9	135	2017	11	10	748	111	4220.6314	6735.1075	99.9	268	306	0	0
201704	1300	1	133	2017	11	10	417	111	4219.8915	6728.4249	99.9	304	306	0	0
201704	1300	2	56	2017	10	23	1839	111	4220.7648	6642.7315	9.59	317	306	0	0
201704	1300	3	57	2017	10	23	2034	111	4222.7216	6649.8219	9.6	342	306	0	0
201704	1340	1	154	2017	11	13	2208	111	4349.5069	6717.3902	10.04	188	306	0	0
201704	1340	3	151	2017	11	13	1135	111	4303.6728	6657.2458	11.1	172	306	0	0
201704	1340	4	150	2017	11	13	943	111	4306.8406	6703.0322	10.08	180	306	0	0
201704	1340	5	152	2017	11	13	1358	111	4305.6823	6651.1371	11.26	167	306	0	0
201704	1340	7	155	2017	11	14	101	111	4400.0595	6719.2086	10.5	208	306	0	0
201704	1351	1	157	2017	11	14	609	111	4420.4689	6711.7448	10.37	173	306	0	0
201704	1351	2	156	2017	11	14	336	111	4411.9676	6711.492	10.56	140	306	0	0
201704	1351	4	158	2017	11	14	854	111	4419.6018	6720.6988	10.29	163	306	0	0
201704	1360	2	149	2017	11	13	706	111	4259.6638	6716.8856	10.16	207	306	0	0
201704	1360	3	138	2017	11	11	2025	111	4354.2207	6741.5639	10.37	202	306	0	0
201704	1360	4	144	2017	11	12	1453	122	4312.4076	6818.7817	8.52	193	306	0.794	101
201704	1360	5	153	2017	11	13	1727	111	4319.4929	6704.3741	10.63	212	306	0	0
201704	1360	8	145	2017	11	12	1829	111	4255.1241	6824.9435	8.41	171	306	0.015	2
201704	1360	9	146	2017	11	12	2123	111	4248.5494	6808.4978	8.53	189	306	0	0
201704	1360	11	137	2017	11	11	1719	111	4359.2414	6737.7535	10.39	208	306	0	0
201704	1360	12	141	2017	11	12	647	111	4333.4295	6756.7898	99.9	229	306	0.023	3
201704	1370	1	163	2017	11	15	503	111	4306.1483	6903.155	99.9	160	306	4.233	300
201704	1370	2	162	2017	11	15	201	111	4314.8095	6902.8602	7.01	162	306	0.049	4
201704	1370	3	102	2017	10	31	2012	111	4304.5933	6924.3835	7.09	174	306	1.29	128
201704	1370	4	107	2017	11	1	1213	111	4309.8571	6944.9949	6.92	153	306	1.03	106
201704	1370	5	105	2017	11	1	636	111	4258.9735	6941.7069	6.68	140	306	2.089	240
201704	1380	3	142	2017	11	12	904	111	4336.4973	6809.6372	9.7	186	306	0.547	71
201704	1380	4	139	2017	11	11	2318	111	4356.3521	6758.3803	10.53	155	306	0.017	2
201704	1380	5	108	2017	11	1	1529	111	4325.2417	6955.9253	6.68	156	306	4.667	468
201704	1380	6	143	2017	11	12	1059	111	4335.6666	6812.6734	9.43	178	306	0.871	114
201704	1380	7	140	2017	11	12	355	111	4345.0072	6803.2526	9.61	172	306	0.123	16
201704	1380	8	136	2017	11	11	1455	111	4402.3882	6745.5105	10.26	152	306	0.014	1
201704	1390	1	160	2017	11	14	1553	136	4407.52	6755.29	99.9	100	306	0.023	4
201704	1390	2	161	2017	11	14	2015	136	4353.6377	6825.2546	11.33	109	306	0.02	2
201704	1390	4	159	2017	11	14	1220	111	4416.565	6738.9647	11.38	96	306	0	0
201704	1400	1	110	2017	11	1	1945	111	4312.1989	7011.6418	99.9	111	306	0.167	30
201704	1400	2	101	2017	10	31	1416	136	4347.3889	6904.7868	11.34	84	306	0	0
201704	1400	3	113	2017	11	2	404	123	4255.1583	7025.8064	8.1	75	306	0	0
