# Supplementary material for: Northern shrimp Pandalus borealis population collapse linked to climate-driven shifts in predator distribution
Source: PLoS One. 2021 Jul 21;16(7):e0253914. doi: 10.1371/journal.pone.0253914 (PMC8294506; doi:10.1371/journal.pone.0253914)
Supplement: S7 Fig — (CSV) [file pone.0253914.s009.csv]

Data for Fig 8, diet data - Pandalids in fish stomachs
Species	Year	Season	PW (% of diet by wt)	PFO (% frequency of occurrence in stomachs)
Acadian redfish	2003	Fall	1	1.1
Acadian redfish	2004	Fall	47.7	10.6
Acadian redfish	2005	Fall	66.1	15
Acadian redfish	2006	Fall	7.2	19.8
Acadian redfish	2007	Fall	32.9	5.4
Acadian redfish	2008	Fall	43.5	2.9
Acadian redfish	2009	Fall	36.8	7.1
Acadian redfish	2010	Fall	0.4	1
Acadian redfish	2011	Fall	1.3	2.4
Acadian redfish	2012	Fall	0	0
Acadian redfish	2013	Fall	1.4	3.2
Acadian redfish	2014	Fall	0	0
Acadian redfish	2015	Fall	0	0
White hake	2003	Fall	1.1	5
White hake	2004	Fall	6	27.3
White hake	2005	Fall	13.1	27.3
White hake	2006	Fall	15.7	30.3
White hake	2007	Fall	2.1	10.9
White hake	2008	Fall	9.3	19.2
White hake	2009	Fall	19.6	23.3
White hake	2010	Fall	0.9	4.7
White hake	2011	Fall	7.4	12.8
White hake	2012	Fall	1	5.4
White hake	2013	Fall	0.1	1.8
White hake	2014	Fall	13.6	5
White hake	2015	Fall	3.6	6.2
Spiny dogfish	2003	Fall	0	0
Spiny dogfish	2004	Fall	0.1	3.1
Spiny dogfish	2005	Fall	2.6	20
Spiny dogfish	2006	Fall	10.5	9.3
Spiny dogfish	2007	Fall	0.5	1.1
Spiny dogfish	2008	Fall	0.9	7
Spiny dogfish	2009	Fall	2.7	6.3
Spiny dogfish	2010	Fall	3.1	3.4
Spiny dogfish	2011	Fall	1	4.1
Spiny dogfish	2012	Fall	1.6	2.4
Spiny dogfish	2013	Fall	0	0
Spiny dogfish	2014	Fall	0.4	2
Spiny dogfish	2015	Fall	0	0
Atlantic cod	2003	Fall	0.2	8.2
Atlantic cod	2004	Fall	0	2.6
Atlantic cod	2005	Fall	3.9	15.1
Atlantic cod	2006	Fall	2.2	18.4
Atlantic cod	2007	Fall	3.6	6.7
Atlantic cod	2008	Fall	1.2	10.2
Atlantic cod	2009	Fall	0.3	14.9
Atlantic cod	2010	Fall	0	0
Atlantic cod	2011	Fall	7.1	18.9
Atlantic cod	2012	Fall	0.1	3
Atlantic cod	2013	Fall	0	0
Atlantic cod	2014	Fall	0	0
Atlantic cod	2015	Fall	0	0
Silver hake	2003	Fall	3.4	5.6
Silver hake	2004	Fall	12.4	16.9
Silver hake	2005	Fall	16.3	12.9
Silver hake	2006	Fall	4	10.8
Silver hake	2007	Fall	0.8	2.9
Silver hake	2008	Fall	21.2	9.6
Silver hake	2009	Fall	8.7	8.5
Silver hake	2010	Fall	6.6	5.1
Silver hake	2011	Fall	2.4	1.5
Silver hake	2012	Fall	6.4	3.5
Silver hake	2013	Fall	7.8	2.2
Silver hake	2014	Fall	1.5	1.3
Silver hake	2015	Fall	0	2
Thorny skate	2003	Fall	0.663343	8.6957
Thorny skate	2004	Fall	8.010252	7.6923
Thorny skate	2005	Fall	5.109188	20
Thorny skate	2006	Fall	3.372024	15.7895
Thorny skate	2007	Fall	0	0
Thorny skate	2008	Fall	0	0
Thorny skate	2009	Fall	19.317623	13.5135
Thorny skate	2010	Fall	1.080495	12.9032
Thorny skate	2011	Fall	4.340788	6.4516
Thorny skate	2012	Fall	9.137581	11.1111
Thorny skate	2013	Fall	1.418674	4
Thorny skate	2014	Fall	0.495813	2.9412
Thorny skate	2015	Fall	1.678858	9.0909
Red hake	2003	Fall	0.367763	2
Red hake	2004	Fall	49.601824	23.0769
Red hake	2005	Fall	75.988147	16.6667
Red hake	2006	Fall	47.209661	20.9677
Red hake	2007	Fall	0.620283	4.1667
Red hake	2008	Fall	53.858655	14.5455
Red hake	2009	Fall	37.390558	30
Red hake	2010	Fall	0	0
Red hake	2011	Fall	8.818971	7.1429
Red hake	2012	Fall	4.481362	4.4776
Red hake	2013	Fall	5.679552	3.3898
Red hake	2014	Fall	3.515205	5
Red hake	2015	Fall	0	0
Pollock	2003	Fall	2.07219	3.0303
Pollock	2004	Fall	16.608223	8.6957
Pollock	2005	Fall	11.614213	24.3243
Pollock	2006	Fall	0.176508	9.0909
Pollock	2007	Fall	0	0
Pollock	2008	Fall	0.14205	4.7619
Pollock	2009	Fall	55.555532	12.5
Pollock	2010	Fall	0	0
Pollock	2011	Fall	9.041645	5.2632
Pollock	2012	Fall	0	0
Pollock	2013	Fall	0	0
Pollock	2014	Fall	0	0
Pollock	2015	Fall	0	0
Haddock	2003	Fall		2
Haddock	2004	Fall		3.4483
Haddock	2005	Fall		9.0909
Haddock	2006	Fall		5.0505
Haddock	2007	Fall		5.1282
Haddock	2008	Fall		4.1667
Haddock	2009	Fall		2.7778
Haddock	2010	Fall		0
Haddock	2011	Fall		0
Haddock	2012	Fall		0
Haddock	2013	Fall		0
Haddock	2014	Fall		0
Haddock	2015	Fall		0
Atlantic herring	2003	Fall	30.894835	1.5873
Atlantic herring	2004	Fall	2.407419	3.6145
Atlantic herring	2005	Fall	6.516201	6.7416
Atlantic herring	2006	Fall	0	0
Atlantic herring	2007	Fall	0.173367	1.1494
Atlantic herring	2008	Fall	0	0
Atlantic herring	2009	Fall	6.564086	1.087
Atlantic herring	2010	Fall	0	0
Atlantic herring	2011	Fall	0	0
Atlantic herring	2012	Fall	0	0
Atlantic herring	2013	Fall	0	0
Atlantic herring	2014	Fall	0	0
Atlantic herring	2015	Fall	0	0
American plaice	2003	Fall	0.162781	0.4608
American plaice	2004	Fall	3.818636	1.9481
American plaice	2005	Fall	10.770452	3.4286
American plaice	2006	Fall	26.863717	2.7397
American plaice	2007	Fall	20.329721	2.1429
American plaice	2008	Fall	15.528754	6.4286
American plaice	2009	Fall	0	0
American plaice	2010	Fall	0.309245	0.8
American plaice	2011	Fall	2.726825	1.7964
American plaice	2012	Fall	7.186269	0.5464
American plaice	2013	Fall	0	0
American plaice	2014	Fall	0	0
American plaice	2015	Fall	0	0
Monkfish	2003	Fall	0	0
Monkfish	2004	Fall	2.068596	5
Monkfish	2005	Fall	0	0
Monkfish	2006	Fall	27.292573	13.6364
Monkfish	2007	Fall	2.141914	2.9412
Monkfish	2008	Fall	0	0
Monkfish	2009	Fall	2.534972	7.6923
Monkfish	2010	Fall	0.060671	1.7544
Monkfish	2011	Fall	0.562396	2.9412
Monkfish	2012	Fall	0.738413	3.4884
Monkfish	2013	Fall	0.99293	3.8462
Monkfish	2014	Fall	0.073731	2.3529
Monkfish	2015	Fall	0.09032	1.3158
Smooth skate	2003	Fall	8.611688	21.7391
Smooth skate	2004	Fall	36.984181	20
Smooth skate	2005	Fall	88.284926	50
Smooth skate	2006	Fall	51.127561	52.381
Smooth skate	2007	Fall	22.079774	20
Smooth skate	2008	Fall	0	0
Smooth skate	2009	Fall	34.217461	19.6721
Smooth skate	2010	Fall	14.770608	14.2857
Smooth skate	2011	Fall	20.352496	13.2743
Smooth skate	2012	Fall	14.099944	8.5106
Smooth skate	2013	Fall	23.94173	14.7541
Smooth skate	2014	Fall	13.274319	10.101
Smooth skate	2015	Fall	3.196419	7.2727
Longhorn sculpin	2003	Fall	2.691336	5.2632
Longhorn sculpin	2004	Fall	12.766647	13.3333
Longhorn sculpin	2005	Fall	59.35513	27.2727
Longhorn sculpin	2006	Fall	67.542048	17.6471
Longhorn sculpin	2007	Fall	0	0
Longhorn sculpin	2008	Fall	70.385391	4.5455
Longhorn sculpin	2009	Fall	88.205565	21.0526
Longhorn sculpin	2010	Fall	66.335551	15.3846
Longhorn sculpin	2011	Fall	0	0
Longhorn sculpin	2012	Fall	14.656958	7.6923
Longhorn sculpin	2013	Fall	0.468785	3.7037
Longhorn sculpin	2014	Fall	49.689417	16.6667
Longhorn sculpin	2015	Fall	0	0
Winter skate	2003	Fall
Winter skate	2004	Fall
Winter skate	2005	Fall
Winter skate	2006	Fall
Winter skate	2007	Fall
Winter skate	2008	Fall
Winter skate	2009	Fall
Winter skate	2010	Fall
Winter skate	2011	Fall
Winter skate	2012	Fall	0.338593	11.1111
Winter skate	2013	Fall	0	0
Winter skate	2014	Fall
Winter skate	2015	Fall
Atlantic halibut	2003	Fall	38.461535	16.6667
Atlantic halibut	2004	Fall	5.839417	40
Atlantic halibut	2005	Fall	0	0
Atlantic halibut	2006	Fall	75.640177	33.3333
Atlantic halibut	2007	Fall	16.260163	33.3333
Atlantic halibut	2008	Fall	1.021545	10
Atlantic halibut	2009	Fall	66.197185	40
Atlantic halibut	2010	Fall	23.255814	8.3333
Atlantic halibut	2011	Fall	0	0
Atlantic halibut	2012	Fall	0	0
Atlantic halibut	2013	Fall
Atlantic halibut	2014	Fall
Atlantic halibut	2015	Fall	0	0
Sea raven	2003	Fall	0	0
Sea raven	2004	Fall	0	0
Sea raven	2005	Fall	22.626683	18.1818
Sea raven	2006	Fall	4.586936	16.6667
Sea raven	2007	Fall	0	0
Sea raven	2008	Fall	0	0
Sea raven	2009	Fall	0	0
Sea raven	2010	Fall	0	0
Sea raven	2011	Fall	0	0
Sea raven	2012	Fall	90.90916	10
Sea raven	2013	Fall	0	0
Sea raven	2014	Fall	100	25
Sea raven	2015	Fall	0	0
Little skate	2003	Fall
Little skate	2004	Fall
Little skate	2005	Fall
Little skate	2006	Fall
Little skate	2007	Fall
Little skate	2008	Fall
Little skate	2009	Fall
Little skate	2010	Fall
Little skate	2011	Fall	0	0
Little skate	2012	Fall	0	0
Little skate	2013	Fall	0	0
Little skate	2014	Fall
Little skate	2015	Fall
Fourspot flounder	2003	Fall
Fourspot flounder	2004	Fall
Fourspot flounder	2005	Fall
Fourspot flounder	2006	Fall
Fourspot flounder	2007	Fall
Fourspot flounder	2008	Fall	14.705882	20
Fourspot flounder	2009	Fall	42.857008	14.2857
Fourspot flounder	2010	Fall
Fourspot flounder	2011	Fall	31.633271	11.1111
Fourspot flounder	2012	Fall	10.909086	9.0909
Fourspot flounder	2013	Fall	0	0
Fourspot flounder	2014	Fall	0	0
Fourspot flounder	2015	Fall	0	0
Windowpane	2003	Fall
Windowpane	2004	Fall
Windowpane	2005	Fall
Windowpane	2006	Fall
Windowpane	2007	Fall
Windowpane	2008	Fall	0	0
Windowpane	2009	Fall
Windowpane	2010	Fall	0	0
Windowpane	2011	Fall
Windowpane	2012	Fall	0	0
Windowpane	2013	Fall	0	0
Windowpane	2014	Fall	0	0
Windowpane	2015	Fall
Acadian redfish	2003	Spring	0	0
Acadian redfish	2004	Spring	0.7	7.1
Acadian redfish	2005	Spring	3	13.6
Acadian redfish	2006	Spring	13.3	4
Acadian redfish	2007	Spring	17.2	7.5
Acadian redfish	2008	Spring	2.2	1.5
Acadian redfish	2009	Spring	34.2	6
Acadian redfish	2010	Spring	11.5	5.5
Acadian redfish	2011	Spring	0	0
Acadian redfish	2012	Spring	0.7	2.1
Acadian redfish	2013	Spring	0.2	1.5
Acadian redfish	2014	Spring	0	1
Acadian redfish	2015	Spring	2.4	1.5
White hake	2003	Spring	5.3	13.8
White hake	2004	Spring	0.3	5.9
White hake	2005	Spring	15.6	12
White hake	2006	Spring	53.1	19.2
White hake	2007	Spring	29.1	18.2
White hake	2008	Spring	4.8	2.5
White hake	2009	Spring	3.7	8.7
White hake	2010	Spring	1.5	7.8
White hake	2011	Spring	23.8	9.4
White hake	2012	Spring	3.4	6
White hake	2013	Spring	0	0
White hake	2014	Spring	0	0
White hake	2015	Spring	0.6	11.4
Spiny dogfish	2003	Spring	3.5	15.8
Spiny dogfish	2004	Spring	38.3	8.8
Spiny dogfish	2005	Spring	23.6	15.6
Spiny dogfish	2006	Spring	11.8	9.8
Spiny dogfish	2007	Spring	1.3	4.5
Spiny dogfish	2008	Spring	0	0
Spiny dogfish	2009	Spring	0.9	9.3
Spiny dogfish	2010	Spring	4.5	8.1
Spiny dogfish	2011	Spring	12.6	4.3
Spiny dogfish	2012	Spring	1.8	4.2
Spiny dogfish	2013	Spring	0	0
Spiny dogfish	2014	Spring	0	0
Spiny dogfish	2015	Spring	0	0
Atlantic cod	2003	Spring	0.9	6.6
Atlantic cod	2004	Spring	1.5	22.2
Atlantic cod	2005	Spring	1.1	7.3
Atlantic cod	2006	Spring	1.2	15.4
Atlantic cod	2007	Spring	0.7	17.9
Atlantic cod	2008	Spring	0	0
Atlantic cod	2009	Spring	0.2	11.9
Atlantic cod	2010	Spring	0.2	7.1
Atlantic cod	2011	Spring	5.8	7.9
Atlantic cod	2012	Spring	7.4	3.9
Atlantic cod	2013	Spring	1	10.3
Atlantic cod	2014	Spring	0.3	3.1
Atlantic cod	2015	Spring	0	2.3
Silver hake	2003	Spring	0	0
Silver hake	2004	Spring	0.7	7.1
Silver hake	2005	Spring	3	13.6
Silver hake	2006	Spring	13.3	4
Silver hake	2007	Spring	17.2	7.5
Silver hake	2008	Spring	2.2	1.5
Silver hake	2009	Spring	34.2	6
Silver hake	2010	Spring	11.5	5.5
Silver hake	2011	Spring	0	0
Silver hake	2012	Spring	0.7	2.1
Silver hake	2013	Spring	0.2	1.5
Silver hake	2014	Spring	0	1
Silver hake	2015	Spring	2.4	1.5
Thorny skate	2003	Spring	10.843879	13.3333
Thorny skate	2004	Spring	0	0
Thorny skate	2005	Spring	9.730362	20
Thorny skate	2006	Spring	0	0
Thorny skate	2007	Spring	2.023541	5.5556
Thorny skate	2008	Spring	0	0
Thorny skate	2009	Spring	1.200473	11.9048
Thorny skate	2010	Spring	5.999497	7.6923
Thorny skate	2011	Spring	0.542828	6.0606
Thorny skate	2012	Spring	0	0
Thorny skate	2013	Spring	0	0
Thorny skate	2014	Spring	0	0
Thorny skate	2015	Spring	0.317388	12.1951
Red hake	2003	Spring	0	0
Red hake	2004	Spring	0	0
Red hake	2005	Spring	55.8768	16.6667
Red hake	2006	Spring	27.926924	2.0408
Red hake	2007	Spring	0.653384	1.7544
Red hake	2008	Spring	0	0
Red hake	2009	Spring	9.939983	8.8608
Red hake	2010	Spring	21.348324	7.8947
Red hake	2011	Spring	25.636811	9.0909
Red hake	2012	Spring	2.70886	5.5556
Red hake	2013	Spring	0	0
Red hake	2014	Spring	3.523201	7.8431
Red hake	2015	Spring	0.777176	3.8462
Pollock	2003	Spring	8.211927	15.7895
Pollock	2004	Spring	0	0
Pollock	2005	Spring	9.750196	6.4516
Pollock	2006	Spring	7.799288	8
Pollock	2007	Spring	6.199329	8.3333
Pollock	2008	Spring	0	0
Pollock	2009	Spring	1.238493	7.6923
Pollock	2010	Spring	53.149248	33.3333
Pollock	2011	Spring	5.641332	7.6923
Pollock	2012	Spring	1.817234	6.6667
Pollock	2013	Spring	4.592742	8.6957
Pollock	2014	Spring	0	0
Pollock	2015	Spring	0	0
Haddock	2003	Spring	1.288902	4.918
Haddock	2004	Spring	17.598397	11.5385
Haddock	2005	Spring	3.905634	5.5556
Haddock	2006	Spring	2.192526	6.383
Haddock	2007	Spring	0.800756	2.6316
Haddock	2008	Spring	0	0
Haddock	2009	Spring	0.730539	6.7797
Haddock	2010	Spring	0	0
Haddock	2011	Spring	0	0
Haddock	2012	Spring	0.367363	1.0753
Haddock	2013	Spring	0.558432	1.7094
Haddock	2014	Spring	0	0
Haddock	2015	Spring	0.233216	0.8475
Atlantic herring	2003	Spring	8.121566	5.0847
Atlantic herring	2004	Spring	0	0
Atlantic herring	2005	Spring	11.839892	7.6923
Atlantic herring	2006	Spring	2.971975	13.3333
Atlantic herring	2007	Spring	2.911713	2.2222
Atlantic herring	2008	Spring	0	0
Atlantic herring	2009	Spring	1.707655	7.6923
Atlantic herring	2010	Spring	1.327033	2.6786
Atlantic herring	2011	Spring	0.214103	1.1494
Atlantic herring	2012	Spring	0.465447	0.7937
Atlantic herring	2013	Spring	0.04007	1.1236
Atlantic herring	2014	Spring	3.388814	1.3158
Atlantic herring	2015	Spring	68.175527	1.5625
American plaice	2003	Spring	2.452448	0.9091
American plaice	2004	Spring	0	0
American plaice	2005	Spring	6.005266	0.6135
American plaice	2006	Spring	15.038481	3.012
American plaice	2007	Spring	3.732673	0.7246
American plaice	2008	Spring	3.927656	1.2739
American plaice	2009	Spring	13.412618	1.7937
American plaice	2010	Spring	0	0
American plaice	2011	Spring	34.983464	1.7341
American plaice	2012	Spring	0	0
American plaice	2013	Spring	0	0
American plaice	2014	Spring	0.491156	0.5376
American plaice	2015	Spring	0	0
Monkfish	2003	Spring	0	0
Monkfish	2004	Spring	0	0
Monkfish	2005	Spring	0.418931	4.3478
Monkfish	2006	Spring	0	0
Monkfish	2007	Spring	0	0
Monkfish	2008	Spring	0	0
Monkfish	2009	Spring	0.471833	2.7397
Monkfish	2010	Spring	3.576926	1.5625
Monkfish	2011	Spring	1.358158	5.9701
Monkfish	2012	Spring	1.276067	3.6585
Monkfish	2013	Spring	0.027843	1.4493
Monkfish	2014	Spring	0	0
Monkfish	2015	Spring	0.105413	3.5088
Smooth skate	2003	Spring	44.926649	30.4348
Smooth skate	2004	Spring	20.618271	26.9231
Smooth skate	2005	Spring	33.406284	25
Smooth skate	2006	Spring	15.123306	16
Smooth skate	2007	Spring	80.459776	20
Smooth skate	2008	Spring	0	0
Smooth skate	2009	Spring	26.48466	16.4835
Smooth skate	2010	Spring	19.0887	13.6986
Smooth skate	2011	Spring	46.987032	24.5614
Smooth skate	2012	Spring	40.231702	10.0917
Smooth skate	2013	Spring	4.873747	4.1096
Smooth skate	2014	Spring	2.026168	2.5641
Smooth skate	2015	Spring	15.156009	18.9873
Longhorn sculpin	2003	Spring	32.256403	21.6216
Longhorn sculpin	2004	Spring	32.365358	14.8148
Longhorn sculpin	2005	Spring	5.661929	10.8108
Longhorn sculpin	2006	Spring	31.868388	22.5806
Longhorn sculpin	2007	Spring	0.008324	4.5455
Longhorn sculpin	2008	Spring	0.183931	8.3333
Longhorn sculpin	2009	Spring	4.010973	7.4627
Longhorn sculpin	2010	Spring	0.402962	7.7922
Longhorn sculpin	2011	Spring	0.741115	11.1111
Longhorn sculpin	2012	Spring	20.05537	8.5106
Longhorn sculpin	2013	Spring	0	0
Longhorn sculpin	2014	Spring	52.782225	10.5263
Longhorn sculpin	2015	Spring	6.049574	6.8966
Winter skate	2003	Spring	0	0
Winter skate	2004	Spring	0	0
Winter skate	2005	Spring
Winter skate	2006	Spring
Winter skate	2007	Spring	0	0
Winter skate	2008	Spring
Winter skate	2009	Spring	0	0
Winter skate	2010	Spring	24.76327	18.1818
Winter skate	2011	Spring	0	0
Winter skate	2012	Spring	0	0
Winter skate	2013	Spring	0	0
Winter skate	2014	Spring
Winter skate	2015	Spring
Atlantic halibut	2003	Spring
Atlantic halibut	2004	Spring
Atlantic halibut	2005	Spring
Atlantic halibut	2006	Spring	0	0
Atlantic halibut	2007	Spring
Atlantic halibut	2008	Spring	41.176467	16.6667
Atlantic halibut	2009	Spring	33.333333	28.5714
Atlantic halibut	2010	Spring	4.103964	5
Atlantic halibut	2011	Spring	42.914172	37.5
Atlantic halibut	2012	Spring	54.23077	36.3636
Atlantic halibut	2013	Spring	0	0
Atlantic halibut	2014	Spring	0	0
Atlantic halibut	2015	Spring
Sea raven	2003	Spring	0	0
Sea raven	2004	Spring	2.82104	12.5
Sea raven	2005	Spring	0	0
Sea raven	2006	Spring	3.898635	7.1429
Sea raven	2007	Spring	1.088991	3.8462
Sea raven	2008	Spring	0	0
Sea raven	2009	Spring	0	0
Sea raven	2010	Spring	0	0
Sea raven	2011	Spring	0	0
Sea raven	2012	Spring	0	0
Sea raven	2013	Spring	0	0
Sea raven	2014	Spring	0	0
Sea raven	2015	Spring	0.223901	9.0909
Little skate	2003	Spring	8.282211	14.2857
Little skate	2004	Spring
Little skate	2005	Spring
Little skate	2006	Spring
Little skate	2007	Spring	28.248595	20
Little skate	2008	Spring
Little skate	2009	Spring	1.308138	7.6923
Little skate	2010	Spring	11.836009	16.6667
Little skate	2011	Spring
Little skate	2012	Spring	2.464894	10
Little skate	2013	Spring	0	0
Little skate	2014	Spring
Little skate	2015	Spring	0	0
Fourspot flounder	2003	Spring	25.423712	7.1429
Fourspot flounder	2004	Spring		0
Fourspot flounder	2005	Spring		0
Fourspot flounder	2006	Spring		0
Fourspot flounder	2007	Spring	0	0
Fourspot flounder	2008	Spring	0	0
Fourspot flounder	2009	Spring	0	0
Fourspot flounder	2010	Spring	0	0
Fourspot flounder	2011	Spring	0	0
Fourspot flounder	2012	Spring	3.949987	4.5455
Fourspot flounder	2013	Spring	12.964584	7.6923
Fourspot flounder	2014	Spring	0	0
Fourspot flounder	2015	Spring	0	0
Windowpane	2003	Spring	0	0
Windowpane	2004	Spring		0
Windowpane	2005	Spring	0	0
Windowpane	2006	Spring	0	0
Windowpane	2007	Spring	0	0
Windowpane	2008	Spring	0	0
Windowpane	2009	Spring	12.173929	4.1667
Windowpane	2010	Spring		0
Windowpane	2011	Spring	0	0
Windowpane	2012	Spring	0	0
Windowpane	2013	Spring	0	0
Windowpane	2014	Spring
Windowpane	2015	Spring
