# Supplementary material for: Northern shrimp Pandalus borealis population collapse linked to climate-driven shifts in predator distribution
Source: PLoS One. 2021 Jul 21;16(7):e0253914. doi: 10.1371/journal.pone.0253914 (PMC8294506; doi:10.1371/journal.pone.0253914)
Supplement: S8 Fig — (CSV) [file pone.0253914.s010.csv]

Data for Fig 9, proportion of tows catching both northern shrimp and predator
species	Year	Spring offshore	Spring inshore	Summer	Fall
Spiny dogfish	2003	0.31	0	0.58	0.55
Spiny dogfish	2004	0.3	0	0.44	0.29
Spiny dogfish	2005	0.26	0	0.57	0.54
Spiny dogfish	2006	0.5	0.11	0.67	0.67
Spiny dogfish	2007	0.47	0.04	0.8	0.68
Spiny dogfish	2008	0.47	0.02	0.75	0.53
Spiny dogfish	2009	0.34	0.02	0.68	0.56
Spiny dogfish	2010	0.63	0	0.71	0.46
Spiny dogfish	2011	0.6	0.07	0.85	0.53
Spiny dogfish	2012	0.53	0.05	0.72	0.57
Spiny dogfish	2013	0.35	0.05	0.66	0.54
Spiny dogfish	2014	0.22	0	0.89	0.61
Spiny dogfish	2015	0.16	0	0.74	0.47
Spiny dogfish	2016	0.61	0.03	0.93	0.71
Spiny dogfish	2017	0.26	0.01	0.84	0.47
Longfin squid	2003	0.03	0.02	0	0.05
Longfin squid	2004	0	0	0.02	0.03
Longfin squid	2005	0.03	0	0	0.08
Longfin squid	2006	0.02	0.02	0	0.18
Longfin squid	2007	0.18	0.29	0.03	0.03
Longfin squid	2008	0	0	0.04	0.13
Longfin squid	2009	0.06	0.05	0	0.23
Longfin squid	2010	0.04	0.03	0	0.23
Longfin squid	2011	0.19	0.29	0.03	0.28
Longfin squid	2012	0.35	0.45	0.14	0.36
Longfin squid	2013	0.27	0.43	0.03	0.17
Longfin squid	2014	0.04	0.11	0	0.24
Longfin squid	2015	0	0.14	0	0.1
Longfin squid	2016	0.04	0.21	0.09	0.23
Longfin squid	2017	0.28	0.35	0	0.03
Acadian redfish	2003	0.44	0.56	0.94	0.76
Acadian redfish	2004	0.46	0.32	0.87	0.63
Acadian redfish	2005	0.45	0.65	0.96	0.7
Acadian redfish	2006	0.54	0.42	0.81	0.62
Acadian redfish	2007	0.55	0.37	0.86	0.75
Acadian redfish	2008	0.68	0.7	0.9	0.73
Acadian redfish	2009	0.87	0.76	0.84	0.77
Acadian redfish	2010	0.84	0.61	0.84	0.56
Acadian redfish	2011	0.84	0.71	0.95	0.63
Acadian redfish	2012	0.85	0.52	0.91	0.62
Acadian redfish	2013	0.44	0.25	0.8	0.54
Acadian redfish	2014	0.53	0.33	0.96	0.67
Acadian redfish	2015	0.47	0.24	0.88	0.65
Acadian redfish	2016	0.63	0.54	0.98	0.65
Acadian redfish	2017	0.62	0.35	0.88	0.47
Silver hake	2003	0.62	0.85	0.96	0.79
Silver hake	2004	0.84	0.71	0.89	0.63
Silver hake	2005	0.66	0.92	0.96	0.7
Silver hake	2006	0.87	0.75	0.81	0.64
Silver hake	2007	0.82	0.83	0.86	0.78
Silver hake	2008	0.92	0.87	0.9	0.75
Silver hake	2009	0.94	0.91	0.84	0.77
Silver hake	2010	0.96	0.93	0.84	0.67
Silver hake	2011	0.98	0.88	0.95	0.68
Silver hake	2012	0.93	0.86	0.94	0.68
Silver hake	2013	0.56	0.73	0.8	0.65
Silver hake	2014	0.65	0.77	0.96	0.74
Silver hake	2015	0.59	0.66	0.98	0.71
Silver hake	2016	0.78	0.82	0.98	0.75
Silver hake	2017	0.64	0.79	0.88	0.56
Atlantic cod	2003	0.23	0.41	0.32	0.29
Atlantic cod	2004	0.32	0.55	0.42	0.11
Atlantic cod	2005	0.29	0.54	0.45	0.19
Atlantic cod	2006	0.35	0.3	0.47	0.33
Atlantic cod	2007	0.42	0.35	0.47	0.28
Atlantic cod	2008	0.37	0.32	0.43	0.33
Atlantic cod	2009	0.45	0.31	0.26	0.26
Atlantic cod	2010	0.45	0.32	0.2	0.15
Atlantic cod	2011	0.42	0.36	0.31	0.23
Atlantic cod	2012	0.48	0.43	0.31	0.19
Atlantic cod	2013	0.17	0.13	0.16	0.13
Atlantic cod	2014	0.2	0.42	0.13	0.15
Atlantic cod	2015	0.18	0.16	0.29	0.22
Atlantic cod	2016	0.37	0.25	0.25	0.23
Atlantic cod	2017	0.31	0.1	0.08	0.25
White hake	2003	0.38	0.34	0.92	0.63
White hake	2004	0.32	0.47	0.78	0.54
White hake	2005	0.34	0.68	0.92	0.49
White hake	2006	0.63	0.7	0.81	0.62
White hake	2007	0.42	0.6	0.85	0.75
White hake	2008	0.74	0.87	0.88	0.65
White hake	2009	0.75	0.91	0.84	0.77
White hake	2010	0.84	0.63	0.83	0.67
White hake	2011	0.91	0.73	0.94	0.68
White hake	2012	0.7	0.66	0.91	0.68
White hake	2013	0.33	0.07	0.7	0.59
White hake	2014	0.41	0.49	0.84	0.65
White hake	2015	0.45	0.62	0.93	0.71
White hake	2016	0.76	0.69	0.98	0.73
White hake	2017	0.41	0.25	0.75	0.5
Mackerel	2003	0	0	0.02	0
Mackerel	2004	0	0	0	0.03
Mackerel	2005	0	0	0.02	0.03
Mackerel	2006	0	0	0	0
Mackerel	2007	0.29	0	0.03	0
Mackerel	2008	0.03	0.02	0	0.05
Mackerel	2009	0.09	0	0	0.13
Mackerel	2010	0.2	0.02	0.04	0.41
Mackerel	2011	0.23	0.08	0.02	0.35
Mackerel	2012	0.3	0.05	0.02	0.17
Mackerel	2013	0.31	0.08	0.02	0.22
Mackerel	2014	0.08	0.02	0	0.13
Mackerel	2015	0.24	0	0	0.39
Mackerel	2016	0.43	0.03	0	0.29
Mackerel	2017	0.13	0.01	0	0.17
Windowpane	2003	0.05	0.49	0	0.05
Windowpane	2004	0.11	0.45	0	0
Windowpane	2005	0.13	0.46	0	0.03
Windowpane	2006	0.15	0.51	0	0
Windowpane	2007	0.11	0.6	0	0
Windowpane	2008	0.11	0.49	0	0.05
Windowpane	2009	0.17	0.58	0	0.08
Windowpane	2010	0.18	0.54	0	0.08
Windowpane	2011	0.21	0.64	0	0.08
Windowpane	2012	0.17	0.62	0.02	0.11
Windowpane	2013	0.1	0.3	0.02	0.07
Windowpane	2014	0.1	0.47	0	0.11
Windowpane	2015	0.04	0.2	0	0.08
Windowpane	2016	0.02	0.32	0	0.04
Windowpane	2017	0.03	0.22	0	0.03
