# Supplementary material for: Northern shrimp Pandalus borealis population collapse linked to climate-driven shifts in predator distribution
Source: PLoS One. 2021 Jul 21;16(7):e0253914. doi: 10.1371/journal.pone.0253914 (PMC8294506; doi:10.1371/journal.pone.0253914)
Supplement: S9 Fig — (CSV) [file pone.0253914.s011.csv]

Fig 10, global index of colocation between northern shrimp and predator species
Year	Cod	Dogfish	Loligo	Mackerel	Redfish	Silver hake	White hake	Windowpane	Season
2003	0.63	0.53	NA	NA	0.76	0.79	0.66	0.23	Spring offshore
2004	0.69	0.46	NA	NA	0.42	0.81	0.77	0.21	Spring offshore
2005	0.56	0.35	NA	NA	0.62	0.87	0.61	0.82	Spring offshore
2006	0.34	0.41	NA	NA	0.81	0.72	0.69	0.84	Spring offshore
2007	0.39	0.5	0.18	0.5	0.7	0.59	0.57	0.65	Spring offshore
2008	0.23	0.38	NA	NA	0.55	0.79	0.6	0.46	Spring offshore
2009	0.37	0.5	0.41	0.32	0.65	0.91	0.76	0.88	Spring offshore
2010	0.38	0.53	NA	0.52	0.52	0.9	0.5	0.85	Spring offshore
2011	0.42	0.81	0.71	0.69	0.66	0.87	0.46	0.76	Spring offshore
2012	0.44	0.1	0.61	0.56	0.54	0.67	0.44	0.3	Spring offshore
2013	0.28	0.4	0.22	0.28	0.47	0.63	0.43	0.49	Spring offshore
2014	0.58	0.28	0.22	0.71	0.34	0.58	0.43	0.17	Spring offshore
2015	0.73	0.61	NA	0.17	0.49	0.7	0.65	0.62	Spring offshore
2016	0.48	0.3	0.56	0.62	0.37	0.84	0.6	NA	Spring offshore
2017	0.56	0.34	0.34	0.16	0.45	0.68	0.4	NA	Spring offshore
2003	0.88	NA	0.19	NA	0.71	0.75	0.88	0.67	Spring inshore
2004	1	NA	NA	NA	0.94	1	0.97	0.42	Spring inshore
2005	0.55	NA	NA	NA	0.93	1	0.94	0.55	Spring inshore
2006	0.44	0.99	0.8	NA	0.63	0.9	0.87	0.92	Spring inshore
2007	0.34	NA	0.93	NA	0.46	0.92	0.99	0.9	Spring inshore
2008	0.4	NA	NA	NA	0.7	0.99	0.94	0.65	Spring inshore
2009	0.51	NA	0.44	NA	0.93	0.99	0.8	0.69	Spring inshore
2010	0.34	NA	NA	NA	0.84	0.96	0.95	0.57	Spring inshore
2011	0.68	0.84	0.47	0.22	0.9	0.77	0.6	0.57	Spring inshore
2012	0.71	NA	0.58	0.44	1	0.89	0.68	0.76	Spring inshore
2013	0.8	0.34	0.98	0.48	0.39	0.89	0.98	0.89	Spring inshore
2014	0.7	NA	0.49	NA	0.71	0.96	0.69	0.73	Spring inshore
2015	0.95	NA	0.27	NA	0.76	1	0.85	0.7	Spring inshore
2016	0.96	NA	0.92	0.9	0.58	0.99	0.79	0.79	Spring inshore
2017	0.35	NA	0.86	NA	0.92	0.93	0.51	0.63	Spring inshore
2003	0.76	0.99	NA	NA	0.93	0.82	0.8	NA	Summer
2004	1	0.69	NA	NA	0.9	0.98	0.93	NA	Summer
2005	0.9	0.67	NA	NA	0.97	0.91	0.95	NA	Summer
2006	0.9	0.75	NA	NA	0.92	0.86	0.98	NA	Summer
2007	0.97	0.95	NA	NA	0.82	0.91	0.91	NA	Summer
2008	0.93	0.55	NA	NA	0.84	0.97	0.94	NA	Summer
2009	0.99	0.95	NA	NA	0.88	0.99	0.91	NA	Summer
2010	0.78	0.95	NA	0.64	0.95	0.97	0.93	NA	Summer
2011	0.78	0.61	NA	NA	0.76	0.94	0.88	NA	Summer
2012	0.93	0.95	0.98	NA	0.63	0.88	0.92	NA	Summer
2013	0.89	0.95	NA	NA	0.64	0.81	0.75	NA	Summer
2014	0.86	0.9	NA	NA	0.75	0.95	0.76	NA	Summer
2015	0.56	0.83	NA	NA	0.55	0.58	0.74	NA	Summer
2016	0.98	0.99	0.6	NA	0.79	0.95	0.97	NA	Summer
2017	0.93	0.83	NA	NA	0.57	0.99	0.75	NA	Summer
2003	0.85	0.93	0.32	NA	0.67	0.86	0.83	0.22	Fall
2004	0.45	0.54	0.39	NA	0.75	0.83	0.91	NA	Fall
2005	0.7	0.92	0.32	0.88	0.74	0.8	0.75	NA	Fall
2006	0.63	1	0.94	NA	0.58	0.73	0.92	NA	Fall
2007	0.7	0.42	0.4	NA	0.79	0.89	0.9	NA	Fall
2008	0.63	0.67	0.95	0.99	0.8	0.72	0.91	0.96	Fall
2009	0.39	0.33	0.52	0.9	0.65	0.97	0.79	0.94	Fall
2010	0.61	0.61	0.68	0.88	0.59	0.76	0.6	0.96	Fall
2011	0.47	0.6	0.41	0.95	0.88	0.75	0.67	0.91	Fall
2012	0.37	0.74	0.86	0.88	0.53	0.86	0.53	0.6	Fall
2013	0.59	0.74	0.84	0.59	0.49	0.71	0.7	0.95	Fall
2014	0.6	0.59	0.61	0.51	0.68	0.84	0.75	0.98	Fall
2015	0.54	0.67	0.98	0.85	0.56	0.88	0.86	0.95	Fall
2016	0.57	0.36	0.43	0.63	0.72	0.81	0.88	0.98	Fall
2017	0.66	0.42	0.22	0.55	0.77	0.89	0.68	NA	Fall
