# Supplementary material for: Northern shrimp Pandalus borealis population collapse linked to climate-driven shifts in predator distribution
Source: PLoS One. 2021 Jul 21;16(7):e0253914. doi: 10.1371/journal.pone.0253914 (PMC8294506; doi:10.1371/journal.pone.0253914)
Supplement: S10 Fig — (CSV) [file pone.0253914.s012.csv]

Data for Fig 11, landings, spawning stock biomass index and relative F (fishing mortality)
	northern shrimp landings	SSB	Relative F
	kt	index*10	using model based F
1984	3.2269	5.5
1985	4.1319	7.6	7.51
1986	4.635	8.6	6.10
1987	5.266	5.5	6.12
1988	3.0356	5	5.52
1989	3.3154	6.6	6.63
1990	4.6625	7.6	7.06
1991	3.5853	6.7	4.72
1992	3.46	4	5.16
1993	2.1429	3.8	5.36
1994	2.9152	3.7	7.67
1995	6.4566	6.7	17.45
1996	9.5394	5.2	14.24
1997	7.1195	4.5	13.69
1998	4.1668	2.9	9.26
1999	1.8659	4	6.43
2000	2.855	4.6	7.14
2001	1.331	1.9	2.89
2002	0.4527	3.8	2.38
2003	1.3444	4.4	3.54
2004	2.1314	5.7	4.84
2005	2.6101	8.6	4.58
2006	2.3227	18.6	2.70
2007	4.8797	9.1	2.62
2008	4.9624	8.4	5.45
2009	2.5012	10.4	2.98
2010	6.2633	7.8	6.02
2011	6.3975	6.1	8.20
2012	2.4854	2.2	4.07
2013	0.3455	0.7	1.57
2014	0.0003	0.7	0.00
2015	0.0067	0.7	0.10
2016	0.0133	1.5	0.19
2017	0.0326	0.4	0.22
