# Supplementary material for: Northern shrimp Pandalus borealis population collapse linked to climate-driven shifts in predator distribution
Source: PLoS One. 2021 Jul 21;16(7):e0253914. doi: 10.1371/journal.pone.0253914 (PMC8294506; doi:10.1371/journal.pone.0253914)
Supplement: S11 Fig — (CSV) [file pone.0253914.s013.csv]

Raw data for calculating statistical indicators shown in Fig 5
Offshore Surveys													catch kg	catch kg	catch kg	catch kg	catch kg	catch kg	catch kg	catch kg	catch kg		Inshore survey								catch	catch
cruise code	season	stratum code	tow	station	year	month	day	time	depth (m)	bottemp �	latitude	longitude	spiny dogfish	longfin squid	redfish	silver hake	cod	white hake	northern shrimp	mackerel	windowpane		cruise	season	station	region	stratum	latitude	longitude	common name	kg	num
200303	spring offshore	1240	2	253	2003	4	16	1050	116	5	41.371312	-68.764648	3.32	0	0	0.98	3.14	0	0	0	0		SP03 code	spring inshore	19	1	1	43.5217	-70.3101	cod atlantic	0	0
200303	spring offshore	1240	5	252	2003	4	16	749	147	5	41.612083	-68.74086	0	0	0	3.4	0	0	0.282	0	0		SP03	spring inshore	20	1	1	43.4686	-70.3147	cod atlantic	3.39	6
200303	spring offshore	1240	6	258	2003	4	16	2300	158	4.9	41.649097	-68.64766	2.92	0	0	6.432	0	0.38	0.035	0	0		SP04	spring inshore	2	1	1	42.9642	-70.6592	cod atlantic	3.24	76.67
200303	spring offshore	1240	4	251	2003	4	16	427	158	5.7	41.859352	-68.878548	30.06	0	27.34	5.44	0	0	0.301	0	0		SP04	spring inshore	13	1	1	43.2627	-70.537	cod atlantic	0.32	8
200303	spring offshore	1240	1	248	2003	4	15	2125	203	5.2	41.892647	-69.522735	8.6	0	4.68	0.5	0	0	0.199	0	0		SP04	spring inshore	20	1	1	43.5002	-70.3323	cod atlantic	0.16	4
200303	spring offshore	1280	4	249	2003	4	15	2332	206	5.1	41.896828	-69.271485	6.44	0	0.64	0.292	0	4.54	0	0	0		SP04	spring inshore	21	1	1	43.5303	-70.2792	cod atlantic	0.05	2
200303	spring offshore	1280	6	250	2003	4	16	127	214	5	41.904945	-69.142197	3.8	0	0	0.42	0	0	0.028	0	0		SP05	spring inshore	3	1	1	42.8617	-70.7527	cod atlantic	0.44	38
200303	spring offshore	1240	3	259	2003	4	17	452	190	6.2	42.137577	-68.416443	14.44	0	0	1.4	5.22	0	0.258	0	0		SP05	spring inshore	4	1	1	42.9898	-70.6583	cod atlantic	0.44	18
200303	spring offshore	1260	1	327	2003	4	26	2246	99	3.6	42.22837	-70.099975	73.45	0	0.76	0.748	45.08	0	0	0	0		SP05	spring inshore	17	1	1	43.4877	-70.2753	cod atlantic	0.07	8
200303	spring offshore	1280	1	318	2003	4	26	352	237	6.5	42.255067	-69.708473	108.38	0	0	2.462	0	5.08	0	0	0		SP05	spring inshore	19	1	1	43.4812	-70.3218	cod atlantic	0.06	4
200303	spring offshore	1260	3	328	2003	4	27	125	74	3.5	42.265503	-70.152642	93.22	0	0	0.86	224.13	0	0	0	0		SP06	spring inshore	2	1	1	42.9738	-70.6644	cod atlantic	1.54	28.42
200303	spring offshore	1280	7	316	2003	4	25	2237	243	5.6	42.361908	-69.346612	43.4	0	0.34	4.32	0	17.94	0.007	0	0		SP06	spring inshore	4	1	1	43.0033	-70.6976	cod atlantic	0.08	2.5
200303	spring offshore	1280	3	315	2003	4	25	2057	256	6.5	42.390553	-69.252883	49.37	0	0	1.61	0	19.82	0	0	0		SP06	spring inshore	14	1	1	43.2881	-70.5322	cod atlantic	0	0
200303	spring offshore	1260	5	305	2003	4	24	1608	63	3.5	42.433732	-70.447007	0	0	2.08	0.4	91.08	0	0	0	0		SP06	spring inshore	23	1	1	43.5465	-70.2854	cod atlantic	0	0
200303	spring offshore	1260	2	304	2003	4	24	1325	59	3.6	42.448093	-70.513435	0	0	0.162	0.1	87.62	0	0	0	0		SP06	spring inshore	24	1	1	43.5256	-70.235	cod atlantic	0.06	1
200303	spring offshore	1280	5	317	2003	4	26	33	262	5.8	42.503188	-69.406647	51.24	0	0	2.78	0	11.28	0	0	0		SP07	spring inshore	2	1	1	42.8756	-70.7312	cod atlantic	0.05	1
200303	spring offshore	1280	2	264	2003	4	17	2116	207	6.1	42.573757	-68.607522	10	0	0	2.96	0	1.8	0	0	0		SP07	spring inshore	14	1	1	43.3292	-70.5046	cod atlantic	0	1
200303	spring offshore	1270	1	307	2003	4	24	2122	112	3.7	42.645032	-70.042518	0	0	0.8	0.16	55.462	0	0.022	0	0		SP07	spring inshore	21	1	1	43.4298	-70.3105	cod atlantic	0.12	4
200303	spring offshore	1260	4	306	2003	4	24	1850	86	3.6	42.654252	-70.320388	3	0	0.872	0.52	29.648	0	0	0	0		SP07	spring inshore	22	1	1	43.5141	-70.3451	cod atlantic	0	0
200303	spring offshore	1370	4	314	2003	4	25	1729	154	5.2	42.723862	-68.964248	0	0.007	326.092	11.232	5.3	0.6	0.17	0	0		SP07	spring inshore	23	1	1	43.5318	-70.2561	cod atlantic	0	1
200303	spring offshore	1400	3	300	2003	4	24	429	117	3.5	42.810173	-70.506272	0	0	0.32	1.4	558.02	0	6.982	0	0		SP08	spring inshore	5	1	1	42.9775	-70.6499	cod atlantic	3.76	151
200303	spring offshore	1270	4	308	2003	4	24	2351	142	3.6	42.810467	-70.04602	9.52	0	22.015	5.051	131.705	0	0.101	0	0		SP08	spring inshore	9	1	1	43.2127	-70.5714	cod atlantic	0	0
200303	spring offshore	1370	3	313	2003	4	25	1454	144	5	42.837337	-69.244293	0	0	45.64	15.66	0	1.08	0.093	0	0		SP08	spring inshore	16	1	1	43.3001	-70.5464	cod atlantic	0.01	3.53
200303	spring offshore	1270	2	299	2003	4	24	305	128	3.4	42.851585	-70.417915	0	0	0.58	0.48	0	0.16	16.606	0	0		SP08	spring inshore	23	1	1	43.4673	-70.3192	cod atlantic	0.64	21
200303	spring offshore	1370	2	309	2003	4	25	403	158	5.9	42.939797	-69.495957	4.442	0	580.18	13.06	0	0	0.328	0	0		SP08	spring inshore	25	1	1	43.5297	-70.2751	cod atlantic	0	0
200303	spring offshore	1270	3	298	2003	4	24	41	162	3.4	43.011535	-70.19992	0	0	19.04	0.7	0	0.14	2.798	0	0		SP09	spring inshore	3	1	1	42.9058	-70.8009	cod atlantic	0.01	8.75
200303	spring offshore	1370	1	312	2003	4	25	1153	212	5.3	43.10595	-69.306397	3.28	0	0.36	0.72	0	0.52	0.7	0	0		SP09	spring inshore	5	1	1	42.9445	-70.7251	cod atlantic	1.18	13.75
200303	spring offshore	1400	1	297	2003	4	23	2150	108	3.7	43.191863	-70.279785	0	0	0.66	6.26	0	0.36	3.485	0	0		SP09	spring inshore	13	1	1	43.2969	-70.4949	cod atlantic	0	0
200303	spring offshore	1370	5	310	2003	4	25	713	178	4.3	43.23119	-69.374962	0	0	0	2.86	0	0.42	3.16	0	0		SP09	spring inshore	14	1	1	43.2002	-70.5743	cod atlantic	0.03	2
200303	spring offshore	1380	5	311	2003	4	25	849	172	4.3	43.308738	-69.349433	0	0	0.066	5.68	3.12	0	0	0	0		SP09	spring inshore	23	1	1	43.4294	-70.3112	cod atlantic	0.36	11
200303	spring offshore	1400	2	296	2003	4	23	1756	136	3.4	43.374183	-70.097382	0	0	0.031	2.18	7.22	0.11	5.526	0	0		SP10	spring inshore	3	1	1	42.9811	-70.661	cod atlantic	1.12	22
200303	spring offshore	1380	1	291	2003	4	21	1253	182	0	43.730057	-68.153565	8.34	0	0	2.52	0	4.14	0.166	0	0		SP10	spring inshore	11	1	1	43.2122	-70.5715	cod atlantic	0.04	1
200303	spring offshore	1380	4	292	2003	4	21	1450	195	5.1	43.731232	-68.19571	7.82	0	42.04	1.88	0.36	4.952	0.094	0	0		SP10	spring inshore	12	1	1	43.2811	-70.5186	cod atlantic	0.6	12
200303	spring offshore	1390	3	293	2003	4	21	1854	110	3.3	43.799397	-68.650398	0	0	0.1	0.16	0.78	0.386	0	0	0.1		SP10	spring inshore	22	1	1	43.5004	-70.3655	cod atlantic	0	0
200303	spring offshore	1380	3	289	2003	4	21	733	178	5.7	43.919442	-68.080795	0	0	0.1	17.12	0	1.5	1.933	0	0		SP10	spring inshore	23	1	1	43.5311	-70.2713	cod atlantic	0	0
200303	spring offshore	1390	2	294	2003	4	21	2156	95	2.3	43.922035	-68.780457	0	0	0	0	0	0	0	0	0.018		SP11	spring inshore	1	1	1	42.9574	-70.7212	cod atlantic	0	0
200303	spring offshore	1380	2	290	2003	4	21	935	138	4	43.930252	-68.126755	0	0	0.92	0.488	1.68	0	4.203	0	0		SP11	spring inshore	14	1	1	43.2048	-70.5015	cod atlantic	0.32	4
200303	spring offshore	1390	1	288	2003	4	21	411	120	4	44.227405	-67.760285	0	0	0	0.5	0	0.98	1.773	0	0.88		SP11	spring inshore	15	1	1	43.2877	-70.5138	cod atlantic	0	0
200303	spring offshore	1390	4	287	2003	4	21	135	89	3	44.376862	-67.564637	1.94	0	0	0	1.56	0.46	0.501	0	0.064		SP11	spring inshore	16	1	1	43.2579	-70.5775	cod atlantic	0	0
200402	spring offshore	1240	4	255	2004	4	7	813	170	4.5	41.682333	-68.624167	0	0	0	0.5	0	0	1.019	0	0		SP11	spring inshore	23	1	1	43.5224	-70.292	cod atlantic	0	0
200402	spring offshore	1240	2	257	2004	4	7	1323	183	4	41.688333	-69.14	6.68	0	1.87	0.18	1.82	0	0.535	0	0		SP12	spring inshore	2	1	1	42.9049	-70.8009	cod atlantic	0	0
200402	spring offshore	1240	6	256	2004	4	7	1007	173	4.6	41.7875	-68.684167	9.04	0	0	14.58	0	0	0.602	0	0		SP12	spring inshore	4	1	1	42.9867	-70.6522	cod atlantic	0.11	2
200402	spring offshore	1280	6	258	2004	4	7	1610	210	4.6	41.965833	-69.3865	10.17	0	1.15	0.73	0	0	0.076	0	0		SP12	spring inshore	5	1	1	43.0048	-70.7001	cod atlantic	0.13	2.35
200402	spring offshore	1280	4	260	2004	4	7	1923	210	4.5	42.003833	-69.159167	7.58	0	0	0.26	0	1.39	0.098	0	0		SP12	spring inshore	14	1	1	43.1968	-70.5808	cod atlantic	0	0
200402	spring offshore	1240	5	261	2004	4	7	2203	150	4.6	42.035333	-68.814333	1.81	0	35.39	3	0	0	0	0	0		SP12	spring inshore	24	1	1	43.522	-70.3155	cod atlantic	0	0
200402	spring offshore	1280	2	259	2004	4	7	1756	200	4.6	42.044833	-69.205833	0	0	0.6	0.5	0	0	0	0	0		SP13	spring inshore	4	1	1	42.9496	-70.7123	cod atlantic	0	0
200402	spring offshore	1240	1	262	2004	4	8	6	210	4.7	42.189333	-68.7145	7.7	0	0	0.221	0	0.76	0.384	0	0		SP13	spring inshore	5	1	1	43.0326	-70.6945	cod atlantic	0	0
200402	spring offshore	1240	3	263	2004	4	8	240	194	4.6	42.222	-69.1195	24.17	0	118.65	2.08	0	0.45	0.095	0	0		SP13	spring inshore	11	1	1	43.2085	-70.5745	cod atlantic	0	0
200402	spring offshore	1280	3	266	2004	4	8	1122	221	4.9	42.231167	-69.461	40.23	0	1293.064	0.72	0	2.4	0	0	0		SP13	spring inshore	12	1	1	43.2855	-70.5326	cod atlantic	0	0
200402	spring offshore	1280	1	265	2004	4	8	913	249	6.1	42.372	-69.6425	43.82	0	0	12.24	0	3.08	0	0	0		SP13	spring inshore	23	1	1	43.5173	-70.3426	cod atlantic	0	0
200402	spring offshore	1260	2	323	2004	4	20	1843	91	3	42.378557	-70.518953	0	0	20.37	0.266	0.47	0	0.666	0	0		SP14	spring inshore	5	1	1	42.9898	-70.6352	cod atlantic	0.31	5.33
200402	spring offshore	1260	5	318	2004	4	20	915	135	3.5	42.550368	-70.36176	0	0	277.5	1.77	9.66	0	4.566	0	0		SP14	spring inshore	11	1	1	43.1766	-70.583	cod atlantic	0	1.11
200402	spring offshore	1280	5	264	2004	4	8	611	287	5.5	42.560833	-69.518833	32.4	0	0	1.09	0	0	0.017	0	0		SP14	spring inshore	12	1	1	43.2411	-70.5736	cod atlantic	0	0
200402	spring offshore	1260	3	319	2004	4	20	1102	116	3.4	42.561848	-70.445005	0	0	12.63	1.67	3.54	0.18	6.512	0	0		SP14	spring inshore	13	1	1	43.2959	-70.4987	cod atlantic	0.01	1
200402	spring offshore	1260	1	317	2004	4	20	655	81	3.4	42.610528	-70.141427	0	0	0.026	0.021	23.25	0	0	0	0		SP14	spring inshore	24	1	1	43.5043	-70.3516	cod atlantic	0	0
200402	spring offshore	1370	1	270	2004	4	13	2145	149	4.1	42.703292	-68.952858	0	0	34.95	1.21	4.32	0.229	0.039	0	0		SP15	spring inshore	4	1	1	42.97902	-70.66422	cod atlantic	0	0
200402	spring offshore	1280	7	316	2004	4	20	435	234	5.4	42.767347	-69.819085	55.539	0	0	0.45	0	9.39	0.07	0	0		SP15	spring inshore	5	1	1	42.98737	-70.67817	cod atlantic	0	0
200402	spring offshore	1260	4	315	2004	4	20	210	94	3.1	42.897828	-70.076198	0	0	0.23	0.043	40.4	0	0.043	0	0		SP15	spring inshore	13	1	1	43.29515	-70.4967	cod atlantic	0	0
200402	spring offshore	1270	1	313	2004	4	19	2233	168	3.6	42.901015	-70.317453	0	0	291.708	0.06	41.22	0	3.871	0	0		SP15	spring inshore	15	1	1	43.19472	-70.57968	cod atlantic	0	0
200402	spring offshore	1370	5	271	2004	4	14	16	173	4.2	42.91144	-68.841077	24.34	0	1.22	1.91	0	0	0.21	0	0		SP15	spring inshore	22	1	1	43.55033	-70.28458	cod atlantic	0	0
200402	spring offshore	1270	3	314	2004	4	20	32	144	3.1	42.950938	-70.148002	2.73	0	1.26	2.98	0	0.15	13.204	0	0		SP15	spring inshore	23	1	1	43.53305	-70.25837	cod atlantic	0	0
200402	spring offshore	1370	2	272	2004	4	14	407	184	6.1	43.149498	-68.56838	2.82	0	0	5.749	0	0	0.214	0	0		SP16	spring inshore	4	1	1	42.98252	-70.64627	cod atlantic	0.04	1
200402	spring offshore	1370	3	305	2004	4	19	456	130	4	43.160217	-69.508222	0	0	20.12	2.89	7.56	0	0.888	0	0		SP16	spring inshore	5	1	1	42.93255	-70.74533	cod atlantic	0	0
200402	spring offshore	1400	3	311	2004	4	19	1633	109	2.9	43.185982	-70.30626	0	0	0	1.56	0	0	4.558	0	0		SP16	spring inshore	6	1	1	43.0298	-70.69495	cod atlantic	0.002	3
200402	spring offshore	1270	2	309	2004	4	19	1327	143	3.3	43.242608	-70.044968	0	0	2.4	22.47	0	0	22.968	0	0		SP16	spring inshore	16	1	1	43.31028	-70.54098	cod atlantic	0	0
200402	spring offshore	1270	4	310	2004	4	19	1458	137	3.3	43.26172	-70.134267	0	0	0	26.78	0	0	19.208	0	0		SP16	spring inshore	17	1	1	43.2123	-70.57178	cod atlantic	0	0
200402	spring offshore	1370	4	304	2004	4	19	306	177	4.1	43.269985	-69.333735	0	0	0	1.29	0	0	5.877	0	0		SP16	spring inshore	22	1	1	43.44058	-70.31402	cod atlantic	0	0
200402	spring offshore	1380	2	306	2004	4	19	634	161	3.9	43.280972	-69.626668	0	0	1.74	10.48	0	0	5.94	0	0		SP17	spring inshore	5	1	1	42.9205	-70.76377	cod atlantic	0	0
200402	spring offshore	1380	1	303	2004	4	19	31	164	4	43.47114	-69.543883	0	0	0	3.28	0	0.28	4.803	0	0		SP17	spring inshore	11	1	1	43.17597	-70.5833	cod atlantic	0	0
200402	spring offshore	1400	1	307	2004	4	19	925	124	2.9	43.485002	-69.95019	0	0	0	0.82	0.71	0.12	16.368	0	0		SP17	spring inshore	12	1	1	43.2669	-70.5663	cod atlantic	0	0
200402	spring offshore	1400	2	308	2004	4	19	1111	110	2.8	43.507023	-70.028463	0	0	0.024	0.36	7.17	0	3.707	0	0.027		SP17	spring inshore	15	1	1	43.16807	-70.54575	cod atlantic	0	0
200402	spring offshore	1380	3	302	2004	4	18	1931	155	3.3	43.602575	-68.714918	0	0	0.029	1.08	0.078	1.103	3.421	0	0		SP17	spring inshore	24	1	1	43.48732	-70.34432	cod atlantic	0	0
200402	spring offshore	1380	4	299	2004	4	18	1022	176	6.1	43.706572	-68.062137	0	0	0.67	6.2	0	2.42	0.007	0	0		SP17	spring inshore	25	1	1	43.51265	-70.29153	cod atlantic	0	0
200402	spring offshore	1390	3	301	2004	4	18	1526	90	2.6	43.918737	-68.618055	0	0	0	0	0.06	0	0.242	0	0.23		SP03	spring inshore	2	1	2	42.876	-70.7121	cod atlantic	2.82	5
200402	spring offshore	1390	2	300	2004	4	18	1306	113	2.5	43.951218	-68.3512	0	0	0	0.07	0	0	1.342	0	0.064		SP03	spring inshore	3	1	2	42.9321	-70.6702	cod atlantic	2	2
200402	spring offshore	1390	1	297	2004	4	18	336	86	2.5	44.237935	-67.837822	0	0	0	0.02	0	0.12	0.209	0	0.11		SP03	spring inshore	9	1	2	43.0333	-70.5593	cod atlantic	0.14	1.18
200503	spring offshore	1240	2	244	2005	4	7	1914	129	4.5	41.316962	-68.87109	1.42	0	0	0	0	0	0	0	0		SP04	spring inshore	3	1	2	42.9385	-70.6613	cod atlantic	0.24	7
200503	spring offshore	1240	5	245	2005	4	11	2346	126	4.6	41.643502	-68.845877	2.64	0	5.16	0.22	8.62	0	0.006	0	0		SP04	spring inshore	4	1	2	42.9495	-70.6027	cod atlantic	1.1	6
200503	spring offshore	1240	3	246	2005	4	12	116	168	4.6	41.72745	-68.908297	0	0	40.38	0	4.18	0	0.028	0	0		SP04	spring inshore	11	1	2	43.1818	-70.4355	cod atlantic	0.04	1
200503	spring offshore	1240	6	247	2005	4	12	341	182	5.4	41.853392	-69.10748	0	0	0.68	0	0	0	0.955	0	0		SP05	spring inshore	8	1	2	43.0263	-70.5607	cod atlantic	0.66	3.53
200503	spring offshore	1240	4	248	2005	4	12	635	134	4.4	41.976715	-68.798835	2.18	0	3.96	0.78	0.16	0	0	0	0		SP05	spring inshore	10	1	2	43.0945	-70.473	cod atlantic	0.22	1
200503	spring offshore	1240	1	249	2005	4	12	927	169	6.2	42.025592	-68.475473	35.34	0.009	0	3.04	0	0	2.026	0	0		SP06	spring inshore	3	1	2	43.0361	-70.5587	cod atlantic	0.29	3
200503	spring offshore	1280	4	325	2005	4	20	535	227	5.5	42.107035	-69.633055	11.2	0	0.88	0.26	0	1.28	0.38	0	0		SP06	spring inshore	5	1	2	42.88	-70.6954	cod atlantic	15.24	6
200503	spring offshore	1270	2	324	2005	4	20	313	140	4.4	42.1085	-69.856717	1.58	0	14.94	0.734	3.96	0	0	0	0		SP06	spring inshore	6	1	2	42.9097	-70.6572	cod atlantic	0	0
200503	spring offshore	1280	7	326	2005	4	20	819	202	5.4	42.1091	-69.251972	0	0	0.82	0.86	4.84	0.4	3.213	0	0		SP06	spring inshore	10	1	2	43.1796	-70.4351	cod atlantic	0.08	1
200503	spring offshore	1260	3	322	2005	4	20	2	36	4.4	42.196928	-70.20222	2.18	0	0	0.115	18.68	0	0	0	0		SP06	spring inshore	15	1	2	43.3208	-70.335	cod atlantic	0.06	1.25
200503	spring offshore	1260	2	312	2005	4	19	511	80	3.4	42.48522	-70.610163	0	0	0.24	1.72	2.06	0	0	0	0.18		SP06	spring inshore	25	1	2	43.499	-70.2169	cod atlantic	0.36	7
200503	spring offshore	1260	5	311	2005	4	19	151	77	3.6	42.487922	-70.116358	0	0	0.264	0	40.103	0	0	0	0		SP07	spring inshore	6	1	2	43.0096	-70.5512	cod atlantic	0.06	1
200503	spring offshore	1280	2	297	2005	4	17	2058	273	7	42.526328	-69.467908	4.46	0	0	0.22	0	54.92	0	0	0		SP07	spring inshore	10	1	2	43.0732	-70.5363	cod atlantic	0.74	3
200503	spring offshore	1280	6	296	2005	4	17	1809	221	5.9	42.654293	-69.335143	0.094	0	0	1.22	0	3	2.584	0	0		SP07	spring inshore	11	1	2	43.1149	-70.4237	cod atlantic	2.96	29
200503	spring offshore	1280	3	298	2005	4	17	2306	270	7.5	42.681885	-69.61422	2.9	0	1.66	0.62	0	65.02	0.025	0	0		SP07	spring inshore	13	1	2	43.1949	-70.4282	cod atlantic	3.66	32
200503	spring offshore	1260	1	310	2005	4	18	2350	97	3.4	42.69774	-70.203375	0	0	1.74	0.24	63.54	0	0	0	0		SP07	spring inshore	24	1	2	43.505	-70.239	cod atlantic	0	0
200503	spring offshore	1260	4	309	2005	4	18	2206	57	3.1	42.71807	-70.334463	0	0	0.03	0	13.96	0	0	0	0		SP08	spring inshore	2	1	2	42.9085	-70.6522	cod atlantic	0.52	4
200503	spring offshore	1370	2	294	2005	4	17	1308	178	5.2	42.811977	-69.065582	1.88	0	5.6	9.18	5.44	0	2.846	0	0		SP08	spring inshore	3	1	2	42.9469	-70.6733	cod atlantic	2.05	32
200503	spring offshore	1400	2	306	2005	4	18	1613	97	3	42.818993	-70.58089	0	0	0.52	1.52	1.02	0.084	22.175	0	0		SP08	spring inshore	15	1	2	43.1768	-70.4362	cod atlantic	0.04	1.18
200503	spring offshore	1280	1	299	2005	4	18	59	244	7.1	42.822748	-69.745323	9.46	0	4.58	0.42	0	10.62	0.146	0	0		SP08	spring inshore	20	1	2	43.3212	-70.3383	cod atlantic	0	0
200503	spring offshore	1280	5	300	2005	4	18	224	208	5.8	42.88686	-69.748665	0.24	0	0.3	1.22	0	6.88	1.483	0	0		SP08	spring inshore	24	1	2	43.5146	-70.242	cod atlantic	0	0
200503	spring offshore	1370	5	293	2005	4	17	1019	202	7.1	42.896657	-68.723338	2.92	0	0	1.44	4.68	0.78	3.847	0	0		SP09	spring inshore	1	1	2	42.9481	-70.6007	cod atlantic	1.89	2.67
200503	spring offshore	1370	3	295	2005	4	17	1500	178	4.9	42.900342	-69.162413	0	0	0.9	8.06	0	0.386	0	0	0		SP09	spring inshore	2	1	2	42.8699	-70.6838	cod atlantic	3.44	3
200503	spring offshore	1370	4	292	2005	4	17	818	179	6.6	42.925803	-68.615815	0.48	0	1077.9	1.08	0	0	0.893	0	0		SP09	spring inshore	11	1	2	43.2196	-70.4793	cod atlantic	0.04	1
200503	spring offshore	1270	1	305	2005	4	18	1350	117	3.4	42.978353	-70.37622	0	0	1.12	4.488	0	0	3.816	0	0		SP09	spring inshore	12	1	2	43.3032	-70.3511	cod atlantic	0	0
200503	spring offshore	1400	1	304	2005	4	18	1231	105	3.2	43.068862	-70.368013	0	0	0	0.7	5.88	0	10.971	0	0		SP09	spring inshore	24	1	2	43.5134	-70.2425	cod atlantic	0	0
200503	spring offshore	1270	3	301	2005	4	18	547	157	4	43.182158	-70.09854	0	0	0	7.019	1.76	0.07	21.699	0	0		SP10	spring inshore	4	1	2	42.8729	-70.7128	cod atlantic	1.74	22
200503	spring offshore	1370	1	291	2005	4	17	507	163	5.4	43.186072	-68.979797	0	0	2.02	5.48	0	0	5.156	0	0		SP10	spring inshore	13	1	2	43.2909	-70.3467	cod atlantic	0.14	2.35
200503	spring offshore	1270	4	302	2005	4	18	741	140	4	43.30463	-70.133742	0	0	0	4.683	0	0	29.225	0	0		SP10	spring inshore	20	1	2	43.4775	-70.2174	cod atlantic	0.11	1
200503	spring offshore	1380	2	290	2005	4	17	112	184	4.7	43.307685	-69.510992	0	0	0.081	2.64	0	0.64	8.399	0	0		SP10	spring inshore	21	1	2	43.5153	-70.2214	cod atlantic	0.24	3
200503	spring offshore	1270	5	303	2005	4	18	916	130	3.9	43.364032	-70.10347	0	0	0	4.14	0	0	32.902	0	0.26		SP11	spring inshore	3	1	2	42.9417	-70.6579	cod atlantic	0.17	1
200503	spring offshore	1380	5	289	2005	4	16	2158	139	3.3	43.625273	-69.447205	0	0	8.46	0.18	3.32	1.52	13.324	0	0.102		SP11	spring inshore	7	1	2	43.0811	-70.4829	cod atlantic	0	0
200503	spring offshore	1380	3	287	2005	4	16	1216	181	5.7	43.655162	-68.377747	0	0	136.88	1.72	0.36	1.08	3.147	0	0		SP11	spring inshore	21	1	2	43.473	-70.2302	cod atlantic	0	0
200503	spring offshore	1380	1	288	2005	4	16	1529	119	3.7	43.723308	-68.639548	0	0	1.42	0.008	0.58	0	0.873	0	0		SP11	spring inshore	24	1	2	43.5076	-70.2346	cod atlantic	0.07	2
200503	spring offshore	1380	4	281	2005	4	15	1838	157	5.2	43.93642	-67.969427	0	0	0	1.04	0	1.12	0.482	0	0		SP12	spring inshore	3	1	2	42.9315	-70.7072	cod atlantic	0	0
200503	spring offshore	1390	1	280	2005	4	15	1621	100	3.6	44.008733	-68.258957	0	0	0	0	0	0	1.05	0	0.14		SP12	spring inshore	6	1	2	42.9488	-70.6009	cod atlantic	2.21	1.18
200503	spring offshore	1390	3	279	2005	4	15	1335	98	3.8	44.1602	-67.886127	0	0	0	0.012	0	0	16.878	0	0.22		SP12	spring inshore	7	1	2	42.9091	-70.6478	cod atlantic	4.7	2
200503	spring offshore	1390	2	277	2005	4	15	810	98	4.1	44.316172	-67.511137	0	0	0	0.02	0	0	1.595	0	0.34		SP12	spring inshore	15	1	2	43.2425	-70.5039	cod atlantic	0	0
200604	spring offshore	1240	1	264	2006	4	6	122	173	6.3	41.654017	-69.375317	0	0	0	1.12	8.32	0	0.36	0	0.22		SP13	spring inshore	1	1	2	42.9343	-70.6732	cod atlantic	0	0
200604	spring offshore	1240	2	245	2006	4	4	245	172	6.7	41.688883	-68.551667	0	0	0	0.155	5.6	0	2.44	0	0		SP13	spring inshore	2	1	2	42.9071	-70.6475	cod atlantic	0	0
200604	spring offshore	1240	6	266	2006	4	6	659	135	5.8	41.84855	-69.714183	4.74	0	0.26	0.72	1.1	0.144	5.55	0	0		SP13	spring inshore	10	1	2	43.0285	-70.5616	cod atlantic	0	0
200604	spring offshore	1280	4	265	2006	4	6	428	206	7.5	41.975817	-69.38385	7.7	0	5.7	0.74	0	0	0.35	0	0		SP13	spring inshore	20	1	2	43.512	-70.1925	cod atlantic	0	0
200604	spring offshore	1240	4	244	2006	4	3	2319	134	5.3	42.021133	-68.883017	4.76	0	2.22	0.46	3.02	0	0.07	0	0		SP13	spring inshore	24	1	2	43.5051	-70.2533	cod atlantic	0	0
200604	spring offshore	1240	5	243	2006	4	3	2103	175	6.5	42.0568	-68.578617	3.46	0	0.22	0.36	0	0.774	0.38	0	0		SP14	spring inshore	2	1	2	42.8863	-70.6716	cod atlantic	3.04	3
200604	spring offshore	1240	3	242	2006	4	3	1933	175	6.6	42.10085	-68.477233	5.06	0	0	0.34	0	1.54	0.65	0	0		SP14	spring inshore	10	1	2	43.0876	-70.489	cod atlantic	0	0
200604	spring offshore	1270	3	270	2006	4	6	1320	175	5.2	42.17575	-69.9425	30.22	0.013	0.52	0.52	0	0.36	0.75	0	0		SP14	spring inshore	15	1	2	43.1665	-70.4575	cod atlantic	0.53	4
200604	spring offshore	1280	8	333	2006	4	18	846	219	7.4	42.1801	-69.491217	32.88	0	0.46	0.16	0	2.9	0.48	0	0		SP14	spring inshore	25	1	2	43.5037	-70.2566	cod atlantic	0	0
200604	spring offshore	1260	2	273	2006	4	6	1849	35	4.3	42.193167	-70.347033	0	0	0	0	16.3	0	0	0	0.48		SP15	spring inshore	3	1	2	42.908	-70.64838	cod atlantic	0	0
200604	spring offshore	1260	4	272	2006	4	6	1712	44	4.4	42.2731	-70.177117	3.2	0	0	0	36.32	0	0	0	0		SP15	spring inshore	11	1	2	43.1672	-70.44475	cod atlantic	0	0
200604	spring offshore	1280	5	271	2006	4	6	1511	198	7.5	42.315467	-69.867067	138.32	0	7.26	0.06	16.06	0.56	1.03	0	0		SP15	spring inshore	14	1	2	43.24607	-70.50288	cod atlantic	0.05	1
200604	spring offshore	1280	3	275	2006	4	11	1935	210	7.6	42.356367	-68.8813	18.98	0	0	0.018	0	3.34	0.08	0	0		SP15	spring inshore	21	1	2	43.4792	-70.21788	cod atlantic	0.08	1
200604	spring offshore	1260	1	335	2006	4	18	1555	85	4.2	42.39275	-70.571633	0	0	4.58	0.64	10.18	0	4.69	0	0		SP15	spring inshore	24	1	2	43.51632	-70.24293	cod atlantic	0	0
200604	spring offshore	1260	7	334	2006	4	18	1407	67	4.3	42.430967	-70.399767	8.36	0	0	0.02	45.16	0	0	0	0		SP16	spring inshore	3	1	2	42.95422	-70.64178	cod atlantic	0	0
200604	spring offshore	1280	2	332	2006	4	18	541	224	7.6	42.437417	-69.304833	15.08	0	0.96	0.12	0	1.06	0.2	0	0		SP16	spring inshore	14	1	2	43.17562	-70.43843	cod atlantic	0	0
200604	spring offshore	1270	4	330	2006	4	18	37	178	7.2	42.474283	-69.926117	68.44	0	1.26	0.98	12.2	0.7	0.14	0	0		SP16	spring inshore	15	1	2	43.24617	-70.50112	cod atlantic	0	0
200604	spring offshore	1280	6	331	2006	4	18	256	251	7.6	42.51425	-69.697467	29.54	0	0	0.022	0	3.68	0.38	0	0		SP16	spring inshore	21	1	2	43.50025	-70.20792	cod atlantic	0	0
200604	spring offshore	1280	9	279	2006	4	12	401	214	7.8	42.580517	-68.5518	18.8	0	0	0.061	0	5.1	0.19	0	0		SP17	spring inshore	4	1	2	42.88515	-70.64203	cod atlantic	0	0
200604	spring offshore	1280	7	278	2006	4	12	218	199	7.6	42.604217	-68.631033	55.56	0	0	0.32	0	2.32	0.24	0	0		SP17	spring inshore	6	1	2	42.92625	-70.71478	cod atlantic	0	0
200604	spring offshore	1370	2	277	2006	4	12	2	164	6.7	42.606917	-68.858267	6.94	0	0.32	0.44	0.88	0	0.27	0	0		SP17	spring inshore	7	1	2	43.08668	-70.4709	cod atlantic	0	0
200604	spring offshore	1260	3	329	2006	4	17	2228	93	4.9	42.620883	-70.135567	0	0	0.14	0	11.72	0	0.49	0	0		SP17	spring inshore	13	1	2	43.23768	-70.51403	cod atlantic	0	0
200604	spring offshore	1260	6	328	2006	4	17	2034	88	4.7	42.62235	-70.381467	0	0	0.54	0.16	17.4	0	0	0	0		SP17	spring inshore	14	1	2	43.2244	-70.4851	cod atlantic	0	0
200604	spring offshore	1370	4	276	2006	4	11	2229	183	7.2	42.653833	-68.983983	7.04	0	0	0.52	3.66	1.26	0.03	0	0		SP17	spring inshore	22	1	2	43.51538	-70.19142	cod atlantic	0	0
200604	spring offshore	1260	5	327	2006	4	17	1821	85	4.2	42.73155	-70.45725	0	0	2.02	0.4	3.84	0.26	13.92	0	0		SP03	spring inshore	4	1	3	42.8858	-70.5481	cod atlantic	0.18	1
200604	spring offshore	1400	4	322	2006	4	17	902	98	4.5	42.806083	-70.589367	0	0	0.2	0.98	0	0	16.11	0	0		SP03	spring inshore	8	1	3	43.0757	-70.4632	cod atlantic	0	0
200604	spring offshore	1270	5	317	2006	4	16	2318	150	7.3	42.810733	-70.01385	136.68	0	2.9	4.098	43.76	0	0.21	0	0		SP03	spring inshore	15	1	3	43.3913	-70.2571	cod atlantic	0.45	2
200604	spring offshore	1280	1	316	2006	4	16	2117	248	7.5	42.854833	-69.78225	18.88	0	1.5	0	0.58	9.46	0.47	0	0		SP03	spring inshore	17	1	3	43.4622	-70.1904	cod atlantic	5.98	5
200604	spring offshore	1370	5	315	2006	4	16	1754	156	6.8	42.894383	-69.211883	5.74	0	1.72	0.58	0	1.54	2	0	0		SP04	spring inshore	6	1	3	42.9785	-70.516	cod atlantic	0.04	2
200604	spring offshore	1270	1	321	2006	4	17	633	158	6.5	42.98035	-70.276833	0	0	34.92	0.34	0	0.28	11.33	0	0		SP04	spring inshore	8	1	3	43.0647	-70.4545	cod atlantic	0.08	3
200604	spring offshore	1370	1	314	2006	4	16	1600	175	6.7	43.06015	-69.265117	1.96	0	0.072	0.82	0	1.08	3.92	0	0		SP04	spring inshore	12	1	3	43.1884	-70.3839	cod atlantic	0	0
200604	spring offshore	1270	2	319	2006	4	17	246	161	5.9	43.066683	-70.13665	0	0	7.94	1.9	0	0	10.77	0	0		SP04	spring inshore	15	1	3	43.3094	-70.2562	cod atlantic	0.08	2
200604	spring offshore	1400	2	320	2006	4	17	442	113	5.2	43.147617	-70.318367	0	0	0	1.18	0	0	11.21	0	0		SP05	spring inshore	2	1	3	42.898	-70.6017	cod atlantic	3.42	2
200604	spring offshore	1370	3	313	2006	4	16	1353	172	6.4	43.261033	-69.312517	0	0	0	1.06	0	0.46	15.14	0	0		SP05	spring inshore	5	1	3	42.9177	-70.4612	cod atlantic	118.38	122.11
200604	spring offshore	1380	6	312	2006	4	16	1226	167	6.6	43.296317	-69.2944	0.82	0	0	1.4	0	0	29.03	0	0		SP05	spring inshore	9	1	3	43.083	-70.4525	cod atlantic	0	0
200604	spring offshore	1400	1	311	2006	4	16	802	125	4.3	43.436383	-70.092533	5.88	0	0	7.12	1.76	0.083	7.46	0	0.62		SP05	spring inshore	13	1	3	43.159	-70.4053	cod atlantic	0	0
200604	spring offshore	1380	4	305	2006	4	15	846	197	7.7	43.520383	-68.3503	0.66	0	22.26	0.4	0	1.09	1.97	0	0		SP06	spring inshore	7	1	3	42.8816	-70.6025	cod atlantic	1.78	2
200604	spring offshore	1380	3	309	2006	4	15	1938	154	5.8	43.595333	-68.74205	0	0	0	0.38	0	1.9	1.55	0	0		SP06	spring inshore	8	1	3	42.9255	-70.5007	cod atlantic	0.04	2
200604	spring offshore	1380	1	306	2006	4	15	1038	191	7.9	43.612067	-68.275733	0	0	0.98	0.14	0	0.38	0.53	0	0		SP06	spring inshore	13	1	3	43.2502	-70.355	cod atlantic	0	0
200604	spring offshore	1400	3	310	2006	4	16	143	85	4.1	43.7875	-69.3765	0	0	0	0.03	0	0.74	11.67	0	0.052		SP06	spring inshore	16	1	3	43.3327	-70.2145	cod atlantic	0	0
200604	spring offshore	1390	2	308	2006	4	15	1708	108	4.8	43.799317	-68.649483	0	0	0	0.34	0	0.252	133.08	0	0.22		SP06	spring inshore	17	1	3	43.3887	-70.2031	cod atlantic	0	0
200604	spring offshore	1390	3	307	2006	4	15	1427	90	4.7	43.90755	-68.5847	0	0	0.07	0.011	0	0	4.04	0	0		SP06	spring inshore	21	1	3	43.427	-70.2242	cod atlantic	0.1	2
200604	spring offshore	1380	5	303	2006	4	15	155	116	5.1	44.024067	-68.1644	0	0	0	0.073	0	0.76	5.01	0	0.1		SP07	spring inshore	3	1	3	42.872	-70.5712	cod atlantic	5.78	10
200604	spring offshore	1380	2	300	2006	4	14	1929	136	0	44.077033	-67.784183	0	0	1.2	0.32	0.076	1.46	4.49	0	0		SP07	spring inshore	4	1	3	42.9236	-70.5331	cod atlantic	3.84	4
200604	spring offshore	1390	1	302	2006	4	14	2342	90	4.6	44.168767	-68.02975	0	0	0	0.034	0	0.22	3.07	0	0.16		SP07	spring inshore	5	1	3	42.9556	-70.4914	cod atlantic	6.28	9
200604	spring offshore	1390	4	301	2006	4	14	2136	78	4.8	44.234467	-67.882717	0	0	0.093	0.26	0.6	0.692	5.09	0	0.135		SP07	spring inshore	17	1	3	43.3251	-70.1965	cod atlantic	8.6	12
200703	spring offshore	1240	6	274	2007	4	11	501	111	5.6	41.563882	-68.971108	1.3	0.135	0.033	0.38	14.3	0	0.04	0.232	0		SP07	spring inshore	19	1	3	43.4481	-70.1828	cod atlantic	0	0
200703	spring offshore	1240	3	275	2007	4	11	729	160	5.9	41.694615	-68.759685	13.72	0.16	0	4.72	0	0	0.52	0.96	0		SP07	spring inshore	20	1	3	43.4153	-70.2374	cod atlantic	0	0
200703	spring offshore	1240	1	261	2007	4	10	47	127	4.9	41.826992	-69.757503	6.18	0	0.031	2.306	0	0.18	2.84	0.16	0.68		SP08	spring inshore	1	1	3	42.8722	-70.576	cod atlantic	13.42	10
200703	spring offshore	1240	5	285	2007	4	12	617	173	6.2	41.971742	-68.445428	13.24	0.195	0	16.26	5.84	0.5	0.25	4.06	0		SP08	spring inshore	6	1	3	42.9355	-70.4544	cod atlantic	5.6	14.12
200703	spring offshore	1270	4	355	2007	4	27	254	100	4.4	42.107147	-69.91125	0	0	0.82	0.52	66.88	0.42	0.07	0	0		SP08	spring inshore	8	1	3	43.0035	-70.51	cod atlantic	51.6	28.42
200703	spring offshore	1240	4	286	2007	4	12	812	176	5.9	42.139642	-68.505907	1.36	0.087	234	7.64	2.34	0	0.47	1.08	0		SP08	spring inshore	17	1	3	43.2278	-70.3192	cod atlantic	0	0
200703	spring offshore	1260	4	325	2007	4	24	224	61	4.7	42.17838	-70.373892	0	0	0	1.42	0	0	57.74	0	0		SP08	spring inshore	18	1	3	43.2515	-70.2681	cod atlantic	0	0
200703	spring offshore	1240	2	287	2007	4	12	942	160	6.1	42.185952	-68.608445	4.62	0.012	309.66	0.9	0	0	0.05	0.184	0		SP08	spring inshore	19	1	3	43.2854	-70.2869	cod atlantic	0	0
200703	spring offshore	1260	5	326	2007	4	24	411	89	4.4	42.26298	-70.384612	2.64	0	0.16	0.16	0	0	21.67	0	0		SP09	spring inshore	6	1	3	42.9551	-70.4945	cod atlantic	45.26	26
200703	spring offshore	1280	5	350	2007	4	26	1453	226	6.1	42.26793	-69.436395	36.32	0	2.86	1.24	0	14.878	0.59	0	0		SP09	spring inshore	7	1	3	43.0794	-70.3751	cod atlantic	4.14	4
200703	spring offshore	1260	2	327	2007	4	24	526	30	4.1	42.355265	-70.325687	2.88	0	0	0.008	834.29	0	0	0	0.3		SP09	spring inshore	8	1	3	43.1311	-70.3678	cod atlantic	0	0
200703	spring offshore	1280	3	349	2007	4	26	1147	227	6.7	42.45617	-68.994138	41.96	0	0	2.42	0.74	7.34	0.87	0	0		SP09	spring inshore	10	1	3	43.207	-70.4055	cod atlantic	0.04	1
200703	spring offshore	1280	6	354	2007	4	26	2346	196	5.2	42.528457	-69.881173	21.88	0	6.66	1.58	5.98	2.88	0.52	0	0		SP09	spring inshore	18	1	3	43.3101	-70.2639	cod atlantic	1.78	2
200703	spring offshore	1280	2	348	2007	4	26	1017	217	7.1	42.536925	-68.942475	116.52	0.06	4.38	0.44	10.26	1.42	0.24	0	0		SP09	spring inshore	21	1	3	43.423	-70.1475	cod atlantic	0	0
200703	spring offshore	1260	1	332	2007	4	24	2006	69	4.3	42.603853	-70.250935	0	0	0.78	0.24	10.88	0	0	0	0		SP10	spring inshore	1	1	3	42.8989	-70.5963	cod atlantic	0.25	1
200703	spring offshore	1280	1	351	2007	4	26	1808	280	8.1	42.605735	-69.605843	44.5	0	0.25	6.35	0	28.3	0.47	0.15	0		SP10	spring inshore	2	1	3	43.0297	-70.4357	cod atlantic	3.64	3
200703	spring offshore	1370	5	346	2007	4	26	640	194	7.1	42.613135	-68.97188	48.3	0.008	4.718	0.42	2.04	1.7	0.11	0	0		SP10	spring inshore	7	1	3	43.1118	-70.3685	cod atlantic	0.96	1
200703	spring offshore	1270	3	353	2007	4	26	2225	175	4.9	42.621668	-69.958123	10.32	0	72.61	1.62	18.26	0	2.55	0	0		SP10	spring inshore	9	1	3	43.2058	-70.3619	cod atlantic	0.05	1.18
200703	spring offshore	1280	4	352	2007	4	26	2002	274	8	42.643362	-69.660327	23.801	0	0.96	6.06	0	57.64	0.09	0.08	0		SP10	spring inshore	14	1	3	43.347	-70.219	cod atlantic	2.52	9
200703	spring offshore	1370	2	347	2007	4	26	830	168	5.8	42.64984	-68.803497	3	0	0.46	2.54	1.14	0	0.52	0.078	0		SP11	spring inshore	5	1	3	42.936	-70.487	cod atlantic	2.56	2
200703	spring offshore	1370	4	345	2007	4	26	424	160	6.7	42.689158	-69.202327	44.4	0	15.28	17.925	11.18	0	0.81	0	0		SP11	spring inshore	6	1	3	42.9847	-70.4267	cod atlantic	6.88	4
200703	spring offshore	1260	3	333	2007	4	24	2332	56	4	42.721127	-70.318553	0	0	0.02	0.12	11.32	0	0	0.078	0.2		SP11	spring inshore	8	1	3	43.0788	-70.4147	cod atlantic	1.72	2
200703	spring offshore	1400	2	336	2007	4	25	338	76	4.1	42.792858	-70.645757	0	0	0	2.44	5.06	0	15.93	0	0.14		SP11	spring inshore	10	1	3	43.2182	-70.3325	cod atlantic	0.06	1.18
200703	spring offshore	1270	2	337	2007	4	25	613	138	4.3	42.884702	-70.342043	0	0	105.98	0.34	41.38	1.48	0.87	0	0		SP11	spring inshore	17	1	3	43.3329	-70.2129	cod atlantic	2.8	2
200703	spring offshore	1370	3	344	2007	4	26	145	163	5.2	42.948145	-69.295137	0	0	0.88	1.44	0	0	1.58	0.28	0		SP12	spring inshore	8	1	3	42.8922	-70.5426	cod atlantic	4.54	3
200703	spring offshore	1400	1	338	2007	4	25	832	111	4.3	42.97211	-70.41514	0	0	2.6	3.52	28.88	0	38.74	0	0		SP12	spring inshore	9	1	3	42.988	-70.4576	cod atlantic	8.68	5
200703	spring offshore	1370	1	343	2007	4	25	2239	190	7	43.030905	-68.811522	12.48	0	0	4.362	0	0	0.3	3.56	0		SP12	spring inshore	19	1	3	43.4102	-70.2389	cod atlantic	0	0
200703	spring offshore	1280	7	340	2007	4	25	1252	196	4.9	43.066367	-69.929297	0	0	0	2.06	0	1.871	8.69	0	0		SP12	spring inshore	20	1	3	43.4472	-70.1847	cod atlantic	0.07	1.11
200703	spring offshore	1270	1	339	2007	4	25	1059	169	4.3	43.0732	-70.206132	0	0	344.98	0.946	0	0	23.01	0	0		SP12	spring inshore	21	1	3	43.4328	-70.1563	cod atlantic	0	0
200703	spring offshore	1380	2	342	2007	4	25	1850	171	4.7	43.436598	-69.196793	0	0	0	1.445	2.42	0	10.15	0	0		SP13	spring inshore	7	1	3	42.9415	-70.4593	cod atlantic	2.44	1
200703	spring offshore	1380	3	341	2007	4	25	1641	145	4.1	43.510157	-69.464705	0	0	0	1.22	0	0	36.29	0	0		SP13	spring inshore	8	1	3	42.9796	-70.5105	cod atlantic	0	0
200703	spring offshore	1380	4	317	2007	4	19	657	126	3.9	43.549922	-69.031947	0	0	0	0.067	0	0.3	1.86	0	0		SP13	spring inshore	9	1	3	43.0617	-70.4621	cod atlantic	0	0
200703	spring offshore	1380	1	316	2007	4	19	412	158	3.9	43.562498	-68.768767	0	0	0	0.36	0	0.2	6.72	0	0		SP13	spring inshore	13	1	3	43.2033	-70.4091	cod atlantic	0	0
200703	spring offshore	1400	3	319	2007	4	19	1210	116	3.5	43.695643	-69.47552	0	0	0	0	0	0	15.8	0	0.06		SP13	spring inshore	21	1	3	43.4249	-70.226	cod atlantic	0	0
200703	spring offshore	1390	3	315	2007	4	19	10	58	3.4	43.741322	-68.931907	0	0	0.72	0	0.42	0	3.65	0	0		SP14	spring inshore	3	1	3	42.9005	-70.5951	cod atlantic	1.81	2
200703	spring offshore	1390	1	314	2007	4	18	2215	88	3.4	43.74614	-68.885305	0	0	0.4	0	0	0.1	8.69	0	0		SP14	spring inshore	4	1	3	42.9402	-70.5238	cod atlantic	3.36	5.33
200703	spring offshore	1390	2	313	2007	4	18	1908	95	3	43.924982	-68.64995	0	0	0	0	0	0	3.23	0	0.119		SP14	spring inshore	7	1	3	43.0364	-70.4135	cod atlantic	5.52	7
200703	spring offshore	1390	4	310	2007	4	18	858	112	3.5	44.241175	-67.743417	0	0	0	0.005	0	0.309	2.25	0	0		SP14	spring inshore	14	1	3	43.2021	-70.4066	cod atlantic	0.77	1
200803	spring offshore	1240	6	259	2008	4	18	1951	145	0	41.539208	-68.950975	7.32	0	1.34	0.27	7.18	0	0.1	0	0		SP14	spring inshore	18	1	3	43.2824	-70.2844	cod atlantic	0.08	1.18
200803	spring offshore	1240	2	260	2008	4	18	2238	171	0	41.773573	-68.611003	8.58	0	0.62	7.06	2.06	0.72	0.34	0	0		SP14	spring inshore	19	1	3	43.3412	-70.23	cod atlantic	0.21	2.67
200803	spring offshore	1240	4	336	2008	5	2	439	193	5.8	41.809665	-69.194213	30.28	0	1.5	0.4	0	0	0.64	0	0		SP14	spring inshore	22	1	3	43.4482	-70.1898	cod atlantic	0.84	3
200803	spring offshore	1240	1	261	2008	4	19	120	166	0	42.019233	-68.44529	11.02	0	0	0.601	0	1.46	0.27	0.073	0		SP15	spring inshore	1	1	3	42.95858	-70.46448	cod atlantic	0	0
200803	spring offshore	1240	3	262	2008	4	19	333	157	5.7	42.17718	-68.547102	2.3	0	13.96	1.32	0	0.3	0.14	0	0		SP15	spring inshore	2	1	3	42.93505	-70.52648	cod atlantic	0.4571424	2.85714
200803	spring offshore	1270	2	333	2008	5	1	1959	208	5.8	42.18171	-69.865138	27.46	0	2.5	0.98	0	0	0.1	0	0		SP15	spring inshore	8	1	3	43.1206	-70.38718	cod atlantic	0.09	1
200803	spring offshore	1260	4	312	2008	4	29	824	28	4.8	42.26965	-70.273985	38.44	0	0	0	674.56	0	0	0	0		SP15	spring inshore	9	1	3	43.08045	-70.41273	cod atlantic	0.16	1
200803	spring offshore	1280	2	335	2008	5	2	54	208	6.9	42.270945	-69.209532	38.7	0	1.26	1.08	0	2.083	0.2	0	0		SP15	spring inshore	10	1	3	43.08918	-70.44603	cod atlantic	0.3142854	1.42857
200803	spring offshore	1240	5	263	2008	4	19	531	173	0	42.350555	-68.569987	29.98	0	48.66	7.44	3.48	0.143	0.17	0	0		SP15	spring inshore	12	1	3	43.28395	-70.28507	cod atlantic	0.03	1
200803	spring offshore	1280	7	334	2008	5	1	2302	232	7	42.356653	-69.37798	172.74	0	4.74	1.89	0	5.1	0.3	0	0		SP15	spring inshore	16	1	3	43.25615	-70.26095	cod atlantic	0	0
200803	spring offshore	1280	3	302	2008	4	24	901	200	7	42.393825	-68.818173	79.38	0	1.86	2.2	0	3.08	1.79	0	0		SP16	spring inshore	1	1	3	42.98842	-70.49923	cod atlantic	0	0
200803	spring offshore	1280	4	305	2008	4	24	1757	240	7	42.405355	-69.53685	71.32	0	84.52	0.94	0	8.72	0.17	0	0		SP16	spring inshore	2	1	3	42.94143	-70.45088	cod atlantic	0	0
200803	spring offshore	1260	2	318	2008	4	30	143	95	4.2	42.557238	-70.482845	0	0	5.16	1.52	4.3	0.266	4.34	0	0		SP16	spring inshore	7	1	3	43.0786	-70.48743	cod atlantic	2.21	1
200803	spring offshore	1260	1	331	2008	5	1	1215	105	4.2	42.599332	-70.084763	7.34	0	0.44	0.007	37.88	0	0	0	0		SP16	spring inshore	8	1	3	43.11938	-70.39175	cod atlantic	0	0
200803	spring offshore	1280	5	304	2008	4	24	1527	286	7	42.613323	-69.609823	88.28	0	0	1.64	0	35.76	0.22	0	0		SP16	spring inshore	12	1	3	43.1511666	-70.38065	cod atlantic	0	0
200803	spring offshore	1270	1	332	2008	5	1	1426	175	6	42.632805	-69.966807	99.38	0	173.26	8.86	2.22	2.98	1.7	0	0		SP16	spring inshore	13	1	3	43.18002	-70.38842	cod atlantic	0	0
200803	spring offshore	1280	1	303	2008	4	24	1301	217	7	42.642878	-69.305283	133.16	0	0.68	4.48	0	0.42	0.09	0	0		SP16	spring inshore	23	1	3	43.41733	-70.23723	cod atlantic	0	0
200803	spring offshore	1260	6	320	2008	4	30	719	70	0	42.664982	-70.37047	6.22	0	0.039	0	41.8	0	0	0	0		SP16	spring inshore	24	1	3	43.43113	-70.20635	cod atlantic	0	0
200803	spring offshore	1370	1	301	2008	4	24	554	200	7.1	42.773617	-68.737752	9.1	0	302.72	3.38	0	39.59	0.07	0	0		SP17	spring inshore	1	1	3	42.98847	-70.45495	cod atlantic	4.65	3
200803	spring offshore	1400	3	324	2008	4	30	1717	108	0	42.833647	-70.519185	0	0	0.36	2.576	25.86	0	5.6	0	0		SP17	spring inshore	2	1	3	42.92057	-70.42797	cod atlantic	89.9	61
200803	spring offshore	1370	3	297	2008	4	23	1633	166	5.4	42.856068	-69.031172	0	0	347.02	1.62	2.46	2.293	0.73	0	0		SP17	spring inshore	3	1	3	42.96742	-70.53527	cod atlantic	0	0
200803	spring offshore	1270	4	330	2008	5	1	921	183	5.1	42.887607	-69.978525	67.08	0	42.7	5.1	4.84	2.38	0.55	0	0		SP17	spring inshore	8	1	3	43.16212	-70.40307	cod atlantic	2.688888889	1.111111111
200803	spring offshore	1370	2	298	2008	4	23	2013	189	6.8	42.934137	-68.538887	0	0	0.3	3.2	0	0.56	0.19	0	0		SP17	spring inshore	16	1	3	43.29373	-70.27975	cod atlantic	0	0
200803	spring offshore	1280	6	329	2008	5	1	737	206	6.6	43.064312	-69.910408	27.38	0	19.74	2.64	3.44	13.06	0.71	0	0		SP17	spring inshore	23	1	3	43.40178	-70.26937	cod atlantic	0	0
200803	spring offshore	1260	5	328	2008	5	1	524	111	4.2	43.092823	-70.015188	0	0	21.04	1.98	19.88	0	0.63	0	0		SP03	spring inshore	6	1	4	43.0018	-70.3389	cod atlantic	1.04	1
200803	spring offshore	1370	4	296	2008	4	23	1257	207	5.7	43.112335	-69.286422	0	0	0	0.58	0	3.4	0.85	0	0		SP03	spring inshore	11	1	4	43.2032	-70.2646	cod atlantic	6.6	2
200803	spring offshore	1270	3	325	2008	4	30	2027	126	4.6	43.146975	-70.246293	0	0	0.52	20.38	1.46	0.521	22	0	0		SP03	spring inshore	13	1	4	43.3099	-70.1092	cod atlantic	0	0
200803	spring offshore	1370	5	295	2008	4	23	958	189	5.7	43.192712	-69.192243	0	0	1.8	1.08	5.1	2	2.32	0	0		SP04	spring inshore	5	1	4	42.863	-70.4713	cod atlantic	0	0
200803	spring offshore	1380	4	327	2008	5	1	237	167	5.2	43.357267	-69.780893	0	0	1.04	24.62	6.12	1.14	12.62	0	0		SP04	spring inshore	16	1	4	43.2708	-70.171	cod atlantic	0	0
200803	spring offshore	1400	1	326	2008	4	30	2313	98	3.8	43.380165	-70.194753	0	0	0.14	1.42	0.72	0.256	7.31	0	0		SP04	spring inshore	18	1	4	43.4097	-70.0807	cod atlantic	3.14	7
200803	spring offshore	1380	1	294	2008	4	23	617	156	0	43.395743	-69.309963	4.6	0	1.22	4.76	0	0	13.53	0	0		SP05	spring inshore	7	1	4	42.9688	-70.3993	cod atlantic	1.36	2
200803	spring offshore	1380	2	293	2008	4	23	435	160	0	43.44217	-69.16677	0	0	0	10.44	0	0	9.99	0	0		SP05	spring inshore	15	1	4	43.2983	-70.1058	cod atlantic	0	0
200803	spring offshore	1400	2	292	2008	4	23	127	81	0	43.774188	-69.385193	0	0	0	0.009	0	1.14	4.08	0	0.147		SP06	spring inshore	9	1	4	42.9024	-70.4679	cod atlantic	33.48	9
200803	spring offshore	1390	3	290	2008	4	22	1007	126	0	43.838468	-68.455067	0	0	0	3.495	0	0.995	16.47	0	0		SP06	spring inshore	12	1	4	43.1365	-70.2756	cod atlantic	1.44	4
200803	spring offshore	1380	5	289	2008	4	22	729	173	0	43.889105	-68.162012	0	0	0.56	1.08	0	1.4	1.59	0	0		SP06	spring inshore	19	1	4	43.3893	-70.0884	cod atlantic	1.18	2
200803	spring offshore	1390	2	291	2008	4	22	1901	102	0	43.957055	-68.308658	0	0	0	0.035	0	0.159	2.65	0	0.34		SP06	spring inshore	20	1	4	43.4326	-70.092	cod atlantic	0	0
200803	spring offshore	1380	3	285	2008	4	21	1843	196	0	44.034308	-67.684008	0	0	0	1.18	0	2.3	0.12	0	0.079		SP07	spring inshore	7	1	4	42.9846	-70.4224	cod atlantic	14.02	8
200803	spring offshore	1390	1	284	2008	4	21	1607	117	0	44.221328	-67.770898	0	0	0	0.46	0	0.685	15.82	0	0.76		SP07	spring inshore	8	1	4	43.0509	-70.288	cod atlantic	0.88	1
200902	spring offshore	1240	1	219	2009	4	3	2153	157	5	41.514935	-69.118563	0	0	9.12	0.25	18.36	0	0.1	0.057	0.4		SP07	spring inshore	9	1	4	43.0915	-70.2866	cod atlantic	4.98	3
200902	spring offshore	1240	6	220	2009	4	4	140	115	4.8	41.682022	-69.509142	1.44	0	5.73	0	0.27	0	0.29	1.88	0		SP07	spring inshore	16	1	4	43.2497	-70.1728	cod atlantic	7.86	7
200902	spring offshore	1240	8	262	2009	4	9	18	171	5	41.716337	-69.012702	0	0	3.56	4.695	3.99	0.518	0.11	0	0.252		SP08	spring inshore	7	1	4	42.9378	-70.354	cod atlantic	42.92	15
200902	spring offshore	1280	4	227	2009	4	4	2041	213	6.3	41.927627	-69.189632	1.47	0	2.28	0.93	2.8	7.91	0.29	0	0		SP08	spring inshore	10	1	4	43.0919	-70.3076	cod atlantic	6.02	5
200902	spring offshore	1240	5	228	2009	4	5	16	133	5.1	42.018288	-68.820152	0	0	6.672	5.85	1.61	0.31	0.06	0	0		SP08	spring inshore	11	1	4	43.1814	-70.2311	cod atlantic	1.9	1
200902	spring offshore	1280	7	226	2009	4	4	1719	216	6.9	42.019375	-69.542347	19.35	0	57.46	9.924	0	3.82	0.12	0	0		SP08	spring inshore	12	1	4	43.2198	-70.1938	cod atlantic	8.78	7
200902	spring offshore	1240	3	229	2009	4	5	431	174	6.1	42.04965	-68.481775	7.77	0	1.06	5.241	0	3.6	0.72	0.142	0		SP08	spring inshore	13	1	4	43.151	-70.2481	cod atlantic	6.08	4
200902	spring offshore	1270	2	225	2009	4	4	1443	152	0	42.156103	-69.801362	7.3	0	33.464	40.577	6.26	0.2	0.29	0	0		SP09	spring inshore	15	1	4	43.115	-70.2366	cod atlantic	21.36	9
200902	spring offshore	1270	4	254	2009	4	7	2248	135	4.2	42.184617	-69.998713	0	0	1.21	38.228	19.71	0.324	0.08	0	0.236		SP09	spring inshore	16	1	4	43.2001	-70.2154	cod atlantic	17.16	7
200902	spring offshore	1240	7	259	2009	4	8	1416	156	5.3	42.185003	-69.022498	11.02	0	90.45	18.14	2.61	0.251	0.42	0	0		SP09	spring inshore	17	1	4	43.2268	-70.1499	cod atlantic	65	21
200902	spring offshore	1240	4	261	2009	4	8	2012	204	6.4	42.20659	-68.731827	14.15	0	6.69	15.15	0	2.92	0.11	0	0		SP09	spring inshore	20	1	4	43.4452	-70.0912	cod atlantic	5.64	2
200902	spring offshore	1240	2	260	2009	4	8	1747	204	6.3	42.259218	-68.761952	17.48	0	3.37	20.58	0	0.75	0.42	0	0		SP10	spring inshore	6	1	4	43.0332	-70.3534	cod atlantic	12.62	3
200902	spring offshore	1260	5	330	2009	4	22	1245	52	3.4	42.313922	-70.327458	5.9	0	0.074	0.96	1.6	0	0.09	0	0		SP10	spring inshore	8	1	4	43.1648	-70.3043	cod atlantic	54.91	23.33
200902	spring offshore	1260	11	406	2009	5	6	1345	38	4.6	42.321678	-70.240612	13.63	0	0	0	867.339	0	0	0	0		SP10	spring inshore	17	1	4	43.3589	-70.085	cod atlantic	9.14	8
200902	spring offshore	1270	3	329	2009	4	22	928	182	5.5	42.350345	-70.021772	11.09	0	0.91	15.557	150.905	0.108	0.09	0	0		SP10	spring inshore	18	1	4	43.3277	-70.1025	cod atlantic	34.66	25
200902	spring offshore	1280	5	256	2009	4	8	557	242	7.1	42.395243	-69.356445	63.32	0	1.02	20.85	0	6.96	0.38	0.059	0		SP10	spring inshore	19	1	4	43.4162	-70.09	cod atlantic	6.76	4
200902	spring offshore	1260	2	331	2009	4	22	1505	88	3.5	42.39689	-70.531932	0	0	9.05	5.754	13.84	0	23.07	0	0		SP11	spring inshore	4	1	4	42.8914	-70.4747	cod atlantic	8.75	5
200902	spring offshore	1280	6	258	2009	4	8	1123	224	7	42.42026	-69.12881	74.57	0	25.7	20.98	0	5.09	0.06	0	0		SP11	spring inshore	11	1	4	43.2059	-70.2872	cod atlantic	0	0
200902	spring offshore	1280	3	257	2009	4	8	830	215	6.9	42.551883	-69.145797	27.63	0	0	10.85	0	18.39	0.14	0	0		SP11	spring inshore	12	1	4	43.1211	-70.2709	cod atlantic	7.28	3
200902	spring offshore	1260	8	401	2009	5	6	144	70	3.8	42.564615	-70.23561	0	0	1.2	0.52	20.13	0	0.11	0	0		SP11	spring inshore	13	1	4	43.0296	-70.2992	cod atlantic	8.88	3
200902	spring offshore	1270	5	328	2009	4	22	627	140	4.2	42.594458	-70.030575	0	0	30.28	16.05	53.87	0	1.37	0	0		SP11	spring inshore	18	1	4	43.3088	-70.1421	cod atlantic	0	0
200902	spring offshore	1260	7	326	2009	4	22	101	64	0	42.598385	-70.296543	0	0	3.72	0	76.02	0	0.06	0	0		SP11	spring inshore	20	1	4	43.4584	-70.0824	cod atlantic	3.26	3
200902	spring offshore	1280	2	345	2009	4	29	10	203	6.9	42.647638	-68.62453	17.2	0	0	24.67	0	8.19	0.05	0	0		SP12	spring inshore	10	1	4	42.9761	-70.3182	cod atlantic	4.94	2
200902	spring offshore	1280	1	342	2009	4	28	1446	242	7	42.684055	-69.491002	150.14	0	4.8	10.31	0	12.94	0.43	0	0		SP12	spring inshore	11	1	4	43.0004	-70.3335	cod atlantic	5.46	2
200902	spring offshore	1270	1	327	2009	4	22	425	184	5.3	42.701742	-69.998933	4.61	0	0.211	8.16	0	6.33	1.7	0	0		SP12	spring inshore	12	1	4	43.0556	-70.3485	cod atlantic	8.4	3
200902	spring offshore	1260	1	324	2009	4	21	2145	74	3.6	42.731093	-70.27978	0	0	17.204	0.15	152.269	0	0.09	0	0		SP12	spring inshore	13	1	4	43.0317	-70.3882	cod atlantic	2.2	2.5
200902	spring offshore	1400	3	337	2009	4	23	514	87	3.5	42.77404	-70.59261	0	0	0.095	29.788	0	1.165	21.12	0	0		SP12	spring inshore	17	1	4	43.1799	-70.2707	cod atlantic	1.47	1
200902	spring offshore	1260	4	323	2009	4	21	1927	60	4	42.867938	-70.186747	0	0	3.461	0.239	39.314	0	0.12	0	0		SP12	spring inshore	18	1	4	43.2002	-70.296	cod atlantic	0	0
200902	spring offshore	1370	6	343	2009	4	28	1904	139	5.2	42.944193	-68.903453	0	0	0.34	13.21	0	0.62	31.94	0	0		SP13	spring inshore	6	1	4	42.8661	-70.4807	cod atlantic	1.8	2
200902	spring offshore	1370	1	344	2009	4	28	2107	180	6	42.97359	-68.825643	29.88	0	26.05	20.34	0	5.75	1.76	0	0		SP13	spring inshore	14	1	4	43.204	-70.2926	cod atlantic	0	0
200902	spring offshore	1270	6	400	2009	5	5	2202	186	4	43.02797	-70.156175	0	0	5.44	8.08	12.54	0.94	254.98	0	0		SP13	spring inshore	15	1	4	43.1696	-70.2678	cod atlantic	1.78	1
200902	spring offshore	1370	7	391	2009	5	4	1554	196	5.6	43.155533	-69.282273	0	0	18.15	4.229	0	5.11	6.27	0	0		SP13	spring inshore	16	1	4	43.1077	-70.2577	cod atlantic	1.58	1
200902	spring offshore	1260	3	322	2009	4	21	1605	94	4	43.177055	-70.003107	0	0	69.29	4.477	5.321	0	1.7	0	0		SP13	spring inshore	17	1	4	43.254	-70.2077	cod atlantic	0	0
200902	spring offshore	1370	4	390	2009	5	4	1316	160	5.2	43.186635	-68.965482	0	0	7.596	52.066	3.66	0	276.64	0	0		SP13	spring inshore	19	1	4	43.3984	-70.0431	cod atlantic	0	0
200902	spring offshore	1370	5	389	2009	5	4	1112	182	6.1	43.18666	-68.855505	0	0	1.05	94.741	0	5.721	6.08	0	0		SP14	spring inshore	6	1	4	42.9744	-70.4048	cod atlantic	0.37	1
200902	spring offshore	1270	7	399	2009	5	5	1919	138	4	43.229558	-70.135063	0	0	29.305	94.346	36.32	0.61	7.25	0	0		SP14	spring inshore	8	1	4	43.1233	-70.3512	cod atlantic	1.18	1
200902	spring offshore	1370	2	388	2009	5	4	843	172	5.8	43.237533	-68.637385	4.69	0.008	0.52	47.5	5.47	3.71	2.34	0	0		SP14	spring inshore	16	1	4	43.1906	-70.2241	cod atlantic	1.26	1
200902	spring offshore	1370	3	392	2009	5	4	1750	167	5.4	43.27202	-69.298038	0	0	0.324	34.047	4.53	9.323	186.51	0	0		SP14	spring inshore	17	1	4	43.2581	-70.1903	cod atlantic	3.38	1
200902	spring offshore	1380	3	394	2009	5	4	2239	105	4.5	43.449465	-68.8986	0	0	14.95	2.39	0.104	0.102	7.64	0	0		SP14	spring inshore	20	1	4	43.3728	-70.1035	cod atlantic	1.06	1
200902	spring offshore	1380	6	393	2009	5	4	2029	158	4.8	43.48068	-69.114043	0	0	0.06	66.672	0	3.31	22.23	0	0		SP15	spring inshore	6	1	4	42.99963	-70.40678	cod atlantic	0	0
200902	spring offshore	1400	1	398	2009	5	5	1134	94	3.7	43.568323	-69.95469	0	0	1.07	9.168	0	0.119	21.82	0	0		SP15	spring inshore	7	1	4	43.07908	-70.36093	cod atlantic	0	0
200902	spring offshore	1380	8	386	2009	5	4	212	197	7	43.61087	-68.350528	0	0	1.55	23.95	0	5.25	0.49	0.13	0		SP15	spring inshore	17	1	4	43.25742	-70.20088	cod atlantic	0	0
200902	spring offshore	1400	2	397	2009	5	5	743	83	4.1	43.77537	-69.386855	0	0	0	1.88	0	1.15	8.29	0	0.29		SP15	spring inshore	18	1	4	43.31958	-70.20403	cod atlantic	0.73	1
200902	spring offshore	1400	4	396	2009	5	5	510	86	4.1	43.78107	-69.097648	0	0	0.07	3.93	0	2.23	4.49	0	0.53		SP15	spring inshore	19	1	4	43.31568	-70.1146	cod atlantic	0	0
200902	spring offshore	1390	4	395	2009	5	5	309	75	4.2	43.833165	-69.064805	0	0	0.071	3.85	0	3.74	6.35	0	0.35		SP15	spring inshore	20	1	4	43.45773	-70.08183	cod atlantic	0	0
200902	spring offshore	1380	5	381	2009	5	3	1527	178	6.2	43.863938	-68.174213	0	0.019	0.451	11.162	1.31	2.71	0.36	0	0		SP16	spring inshore	9	1	4	43.11742	-70.30205	cod atlantic	2.82	1
200902	spring offshore	1380	2	380	2009	5	3	1326	180	6.2	43.868143	-68.219473	0	0	3.93	5.56	0	3.82	0.52	0	0		SP16	spring inshore	10	1	4	43.11785	-70.2431	cod atlantic	0.52	1
200902	spring offshore	1390	2	379	2009	5	3	1020	97	4.3	43.916862	-68.511557	0	0	0	5.888	0	0	2.36	0	0.34		SP16	spring inshore	11	1	4	43.03562	-70.36698	cod atlantic	0	0
200902	spring offshore	1380	7	376	2009	5	3	27	109	4.5	44.061742	-67.86158	0	0	0.23	12.362	0	0.66	51.49	0	0		SP16	spring inshore	18	1	4	43.27072	-70.15222	cod atlantic	0	0
200902	spring offshore	1390	3	377	2009	5	3	333	98	4.5	44.14809	-67.89951	0	0	0	6.261	0	0.62	127.45	0	0.49		SP16	spring inshore	19	1	4	43.39898	-70.04208	cod atlantic	0	0
200902	spring offshore	1390	1	378	2009	5	3	526	88	4.4	44.164612	-68.025423	0	0.006	0.2	1	0	0.033	7.82	0	0		SP16	spring inshore	20	1	4	43.4531	-70.08637	cod atlantic	0	0
200902	spring offshore	1380	1	372	2009	5	2	1448	178	6.5	44.226407	-67.5203	0	0	0.55	3.707	0	1.52	0.85	0	0		SP17	spring inshore	9	1	4	43.14262	-70.31637	cod atlantic	0	0
200902	spring offshore	1390	5	375	2009	5	2	2137	100	4.4	44.282018	-67.661512	0	0	0	11.132	0	1.44	1.91	0	0.73		SP17	spring inshore	10	1	4	43.14255	-70.22827	cod atlantic	0	0
201001	spring offshore	1240	5	279	2010	4	15	340	114	5.3	41.346047	-68.789725	0	0	0.031	4.79	0.77	0.153	0.1	0	0		SP17	spring inshore	17	1	4	43.29457	-70.20527	cod atlantic	0	0
201001	spring offshore	1240	6	271	2010	4	14	939	152	5.3	41.399503	-69.134383	2.4	0	564.644	1.44	7.36	0	0.16	0.16	0.22		SP17	spring inshore	18	1	4	43.26693	-70.1564	cod atlantic	0	0
201001	spring offshore	1240	1	275	2010	4	14	2108	138	5.6	41.587543	-68.62267	1.21	0	0.052	17.61	0	0.794	0.06	0	0		SP17	spring inshore	19	1	4	43.36743	-70.06565	cod atlantic	0	0
201001	spring offshore	1240	4	274	2010	4	14	1715	148	7.3	41.642695	-68.576043	0	0	5.14	13.85	15.96	1.171	0	0	0		SP17	spring inshore	20	1	4	43.40575	-70.07177	cod atlantic	0	0
201001	spring offshore	1240	7	272	2010	4	14	1245	164	6	41.649163	-69.136292	2.14	0	81.467	2.678	36.68	0.9	0.76	0.55	0		SP03	spring inshore	24	2	1	43.7136	-70.1749	cod atlantic	0	0
201001	spring offshore	1240	3	273	2010	4	14	1521	158	6	41.687038	-68.772783	7.63	0	0.472	16.58	4.56	7.207	0.85	0	0		SP03	spring inshore	30	2	1	43.775	-69.7163	cod atlantic	0.15	3
201001	spring offshore	1280	6	390	2010	4	30	2301	212	6.8	41.970392	-69.603578	1.51	0	1.64	12.419	2.29	6.66	0.34	0	0		SP03	spring inshore	33	2	1	43.7981	-69.6264	cod atlantic	0	0
201001	spring offshore	1240	2	358	2010	4	27	1320	194	6.4	42.169908	-69.221927	25.35	0	12.2	15.323	0	3.371	6.57	0	0		SP03	spring inshore	41	2	1	43.8697	-69.5399	cod atlantic	0	0
201001	spring offshore	1280	4	389	2010	4	30	1935	230	6.9	42.208	-69.758955	17.27	0	3.34	39.56	0	56.583	0.24	0	0		SP04	spring inshore	23	2	1	43.763	-70.0823	cod atlantic	0.09	2.11
201001	spring offshore	1260	6	385	2010	4	30	753	47	4.9	42.215285	-70.141365	2.68	0	0	0.016	42.62	0	0	0	0		SP04	spring inshore	24	2	1	43.7918	-70.0138	cod atlantic	0.02	1
201001	spring offshore	1240	8	359	2010	4	27	1645	200	6.3	42.225012	-68.880102	74.91	0	9.14	10.01	0	2.3	4.82	0	0		SP04	spring inshore	36	2	1	43.6786	-69.8682	cod atlantic	0	0
201001	spring offshore	1270	3	388	2010	4	30	1711	187	6.1	42.225192	-69.89132	92.7	0	376.47	12.179	35.91	3.249	0.11	0	0		SP04	spring inshore	37	2	1	43.8095	-69.6442	cod atlantic	0.08	2
201001	spring offshore	1260	5	376	2010	4	29	1415	74	4.3	42.22983	-70.425548	2.58	0	0	26.242	0	0	3.51	0	0.25		SP04	spring inshore	45	2	1	43.9247	-69.4007	cod atlantic	0	0
201001	spring offshore	1280	2	357	2010	4	27	940	223	7.2	42.326317	-69.336832	21.03	0	5.15	24.47	0	27.05	0.66	0	0		SP05	spring inshore	25	2	1	43.6142	-70.2003	cod atlantic	1.66	6
201001	spring offshore	1270	1	355	2010	4	27	243	190	6.4	42.377523	-70.002413	29.51	0	35.84	22.63	153.67	4.45	0.19	0	0		SP05	spring inshore	26	2	1	43.6623	-70.1277	cod atlantic	0	0
201001	spring offshore	1280	5	356	2010	4	27	650	244	7	42.424535	-69.601507	34.23	0	5.33	20.33	0	17.2	2.62	0.13	0		SP05	spring inshore	28	2	1	43.711	-69.9305	cod atlantic	0.01	1
201001	spring offshore	1260	7	354	2010	4	27	23	82	0	42.427838	-70.163847	3.77	0	0.231	2.32	4.16	0	0.11	0	0		SP05	spring inshore	31	2	1	43.6875	-69.7662	cod atlantic	0.08	1
201001	spring offshore	1260	4	352	2010	4	26	2135	69	4.5	42.442558	-70.255095	1.54	0	0.033	3.12	18.67	0	0.03	0	0		SP05	spring inshore	36	2	1	43.945	-69.3802	cod atlantic	0	0
201001	spring offshore	1260	1	370	2010	4	29	133	65	4.5	42.536043	-70.535783	13.28	0	9.034	12.36	66.66	0.4	0.05	0	0		SP06	spring inshore	26	2	1	43.7127	-70.1747	cod atlantic	0	0
201001	spring offshore	1280	1	363	2010	4	28	719	264	7	42.560937	-69.803397	49.28	0	1.03	21.3	0	64.83	1.17	0	0		SP06	spring inshore	27	2	1	43.6355	-70.1719	cod atlantic	0	0
201001	spring offshore	1260	3	364	2010	4	28	1033	105	4.6	42.570782	-70.08665	6.035	0	12.134	2.75	10.05	1.172	0.17	0	0		SP06	spring inshore	28	2	1	43.6756	-70.1113	cod atlantic	0	0
201001	spring offshore	1280	3	360	2010	4	27	2035	244	7	42.572733	-69.460565	2.53	0	0.67	47.39	0	10.44	2.18	0.22	0		SP06	spring inshore	36	2	1	43.7514	-69.7344	cod atlantic	0	0
201001	spring offshore	1280	7	361	2010	4	27	2319	220	7.3	42.658822	-69.330042	6.77	0	3.45	37.73	0	5.02	0.18	0.44	0		SP06	spring inshore	44	2	1	43.8296	-69.5758	cod atlantic	0.44	7
201001	spring offshore	1370	1	347	2010	4	22	1946	163	6.3	42.668625	-68.810177	4.01	0	3.58	68.192	1.99	1.45	0.12	0.21	0		SP06	spring inshore	45	2	1	43.9333	-69.4488	cod atlantic	0	0
201001	spring offshore	1270	4	365	2010	4	28	1341	136	5	42.745223	-70.114217	36.5	0	4.973	64.82	25.72	0.939	1.94	0	0		SP07	spring inshore	25	2	1	43.75	-70.0483	cod atlantic	0.08	1.67
201001	spring offshore	1270	5	367	2010	4	28	1813	137	4.4	42.826755	-70.384283	0	0	11.97	25.91	22.2	1.831	41.78	0	0		SP07	spring inshore	29	2	1	43.6277	-70.1264	cod atlantic	0	0
201001	spring offshore	1370	4	346	2010	4	22	1555	208	7.6	42.842518	-68.713273	38.49	0	92.364	42.836	0	13.94	0.31	0.91	0		SP07	spring inshore	30	2	1	43.6992	-69.9165	cod atlantic	0	0
201001	spring offshore	1270	2	366	2010	4	28	1537	113	4.5	42.858273	-70.095458	2.65	0.007	57.17	6.26	1.5	0	0.5	0	0		SP07	spring inshore	31	2	1	43.6836	-69.8335	cod atlantic	0	2
201001	spring offshore	1370	5	348	2010	4	22	2234	192	6.6	42.860025	-69.031892	2.57	0	126.3	6.169	0	13.2	0.1	0	0		SP07	spring inshore	38	2	1	43.9158	-69.4468	cod atlantic	0	0
201001	spring offshore	1370	3	345	2010	4	22	1429	202	7.5	42.930702	-68.740965	28.64	0	327.553	37.79	0	6.04	1.01	0.183	0		SP07	spring inshore	40	2	1	43.8846	-69.324	cod atlantic	0	0
201001	spring offshore	1370	7	362	2010	4	28	349	157	6.2	42.969263	-69.520183	25.98	0	6.494	50.559	0	0.21	45.48	0	0		SP07	spring inshore	43	2	1	43.7041	-69.8037	cod atlantic	0	0
201001	spring offshore	1370	2	344	2010	4	22	1130	178	7.1	43.148478	-68.913218	37.52	0	11.11	37.698	5.74	8.72	2.98	0.127	0		SP08	spring inshore	26	2	1	43.7774	-70.0236	cod atlantic	0	0
201001	spring offshore	1370	6	343	2010	4	22	754	175	6.2	43.23634	-69.206173	19.64	0	162.001	26.51	0	7.02	14.09	0	0		SP08	spring inshore	27	2	1	43.6631	-70.0768	cod atlantic	0	0
201001	spring offshore	1380	8	342	2010	4	22	501	154	5.4	43.28449	-69.714585	24.26	0	36.29	45.91	0	0.775	53.7	0	0		SP08	spring inshore	36	2	1	43.7105	-69.7778	cod atlantic	0.03	1
201001	spring offshore	1380	5	336	2010	4	21	1235	160	4.9	43.445935	-69.381608	0	0	10.1	40.64	0	0.51	61.52	0	0		SP08	spring inshore	37	2	1	43.956	-69.3789	cod atlantic	0	0
201001	spring offshore	1380	9	338	2010	4	21	1641	100	4.5	43.466745	-69.665972	0	0.014	48.326	3.04	3.85	0	64.64	0	0		SP08	spring inshore	38	2	1	43.8801	-69.3263	cod atlantic	0	0
201001	spring offshore	1400	2	341	2010	4	22	123	94	4.2	43.496845	-70.107078	0	0	0	33.04	0.49	0.82	27.16	0	0.54		SP09	spring inshore	30	2	1	43.669	-70.13	cod atlantic	0	0
201001	spring offshore	1380	1	330	2010	4	20	1650	197	7.2	43.539418	-68.31101	4.12	0	0.54	241.998	0	1.42	6.48	0.163	0		SP09	spring inshore	33	2	1	43.7468	-69.8761	cod atlantic	0	0
201001	spring offshore	1380	2	335	2010	4	21	724	124	4.6	43.564803	-69.007008	0	0	0.378	67.296	0	0.295	64.35	0	0		SP09	spring inshore	34	2	1	43.6832	-69.8359	cod atlantic	0	0
201001	spring offshore	1400	3	339	2010	4	21	1926	108	4.2	43.576052	-69.757893	0	0	0.221	22.476	0	0.75	25.37	0	0.22		SP09	spring inshore	35	2	1	43.7109	-69.7996	cod atlantic	0.05	1
201001	spring offshore	1400	1	340	2010	4	21	2201	103	4.2	43.597493	-69.765042	0	0	0.133	14.105	0	0.42	28.48	0	0.186		SP09	spring inshore	45	2	1	43.9482	-69.3851	cod atlantic	0	0
201001	spring offshore	1380	7	331	2010	4	20	2036	176	6.8	43.862812	-68.179088	0	0	0.11	86.72	0	2.246	1.1	0	0		SP09	spring inshore	47	2	1	43.8561	-69.5312	cod atlantic	0	0
201001	spring offshore	1390	5	333	2010	4	21	131	100	4.5	43.907022	-68.522985	0	0	0.162	16.824	0	0.226	8.92	0	0.41		SP10	spring inshore	28	2	1	43.7237	-70.1627	cod atlantic	0	0
201001	spring offshore	1390	2	334	2010	4	21	337	91	4.2	43.938772	-68.613095	0	0	0.647	3.38	0	0.783	10.08	0	0.224		SP10	spring inshore	29	2	1	43.7753	-70.0689	cod atlantic	0	0
201001	spring offshore	1390	1	332	2010	4	20	2321	99	4.7	43.97122	-68.330432	0	0	0.022	135.701	0.071	0.85	13.02	0	0.89		SP10	spring inshore	31	2	1	43.7053	-69.8703	cod atlantic	0	0
201001	spring offshore	1380	3	327	2010	4	20	742	130	5.7	43.995915	-67.901595	0	0	0	15.559	0.05	0.71	36.22	0	0		SP10	spring inshore	34	2	1	43.7906	-69.6146	cod atlantic	0	0
201001	spring offshore	1390	4	326	2010	4	20	426	99	4.7	44.148582	-67.897607	0	0	0	31.908	0.127	0.29	28.38	0	0.46		SP10	spring inshore	39	2	1	43.9514	-69.3866	cod atlantic	0	0
201001	spring offshore	1380	4	321	2010	4	19	1552	112	5	44.293547	-67.496972	0	0	0	55.5	0.117	0.209	3.57	0	0		SP10	spring inshore	40	2	1	43.9148	-69.4475	cod atlantic	0	0
201001	spring offshore	1390	3	320	2010	4	19	1413	102	5.5	44.314708	-67.53978	0	0	0	14.45	0	0.86	7.65	0	0		SP11	spring inshore	25	2	1	43.7269	-70.1559	cod atlantic	0	0
201102	spring offshore	1240	4	245	2011	4	11	1712	150	5.9	41.43702	-68.983025	0	0	46.327	2.682	2.77	0.428	0.06	0	0		SP11	spring inshore	26	2	1	43.7788	-70.0257	cod atlantic	0	0
201102	spring offshore	1240	5	260	2011	4	20	1325	152	6.8	41.61634	-68.80533	2.51	0.014	2.48	46.01	0	3.52	0.21	0	0		SP11	spring inshore	28	2	1	43.6871	-70.1343	cod atlantic	0	0
201102	spring offshore	1240	8	262	2011	4	20	2109	164	6.9	41.703082	-68.842968	0	0	0.505	19.57	0	2.56	0.08	0	0		SP11	spring inshore	29	2	1	43.649	-70.1674	cod atlantic	0.07	1
201102	spring offshore	1240	7	263	2011	4	20	2335	155	7.2	41.808823	-68.96352	3.175	0	9.91	8.9	6.05	1.55	0.25	0	0		SP11	spring inshore	38	2	1	43.753	-69.7347	cod atlantic	0	0
201102	spring offshore	1240	1	259	2011	4	20	805	194	8.5	41.85496	-69.462868	30.78	0	0	2.64	3.92	3.83	1.8	0.148	0		SP11	spring inshore	40	2	1	43.8046	-69.6434	cod atlantic	0	0
201102	spring offshore	1240	3	265	2011	4	21	726	170	7.7	42.030327	-68.571372	0	0	55.49	29.18	0	1.1	0.14	0	0		SP12	spring inshore	28	2	1	43.6592	-69.8619	cod atlantic	0.24	5
201102	spring offshore	1280	2	258	2011	4	20	437	208	8.6	42.063565	-69.301633	17.81	0	8.52	1.71	0	9.88	0.09	0	0		SP12	spring inshore	29	2	1	43.7632	-69.8801	cod atlantic	0	0
201102	spring offshore	1280	5	257	2011	4	20	109	221	8.5	42.104278	-69.671453	2.74	0	7.308	10.198	0	28.207	0.15	0.069	0		SP12	spring inshore	30	2	1	43.7039	-69.9397	cod atlantic	0	0
201102	spring offshore	1240	2	266	2011	4	21	1005	188	8.1	42.146392	-68.410953	3.705	0	0	15.5	0	6.255	0.25	0.171	0		SP12	spring inshore	43	2	1	43.8619	-69.5371	cod atlantic	0	0
201102	spring offshore	1240	6	264	2011	4	21	342	185	8.4	42.147747	-68.772112	21.26	0	2.95	20.73	0	0.6	0.21	0.045	0		SP12	spring inshore	45	2	1	43.9146	-69.4494	cod atlantic	0	0
201102	spring offshore	1260	1	322	2011	5	4	940	128	6.6	42.309388	-70.093665	33.95	0	0.217	42.527	22	1.809	0.06	0	0		SP12	spring inshore	46	2	1	43.9602	-69.3798	cod atlantic	0	0
201102	spring offshore	1280	3	326	2011	5	4	2342	235	8.6	42.317767	-69.509118	32.44	0	1.43	6.54	1.73	62.68	0.12	2.13	0		SP13	spring inshore	25	2	1	43.6577	-70.1578	cod atlantic	0	0
201102	spring offshore	1260	2	363	2011	5	9	1650	33	4.6	42.398018	-70.389557	1.855	0	0	0	55.03	0	0	0	0		SP13	spring inshore	26	2	1	43.716	-70.0969	cod atlantic	0	0
201102	spring offshore	1280	6	327	2011	5	5	421	218	8.3	42.48861	-69.039618	18.18	0.215	5.92	32.16	0	22.83	0.25	0.335	0		SP13	spring inshore	27	2	1	43.7602	-70.0851	cod atlantic	0	0
201102	spring offshore	1280	1	328	2011	5	5	847	214	8.4	42.560498	-68.913822	17.32	0.154	118.044	31.42	0	25.117	0.12	0	0		SP13	spring inshore	28	2	1	43.6613	-70.0761	cod atlantic	0	0
201102	spring offshore	1260	7	360	2011	5	9	925	107	0	42.573443	-70.088702	30.67	0	8.74	1.63	36.89	0	0.5	0	0		SP13	spring inshore	36	2	1	43.6607	-69.8148	cod atlantic	0.62	9
201102	spring offshore	1270	1	358	2011	5	9	540	134	6.7	42.676145	-70.012052	48.99	0	171.695	50.113	45.53	0	0.22	0	0		SP13	spring inshore	49	2	1	43.7903	-69.648	cod atlantic	0	0
201102	spring offshore	1280	4	329	2011	5	5	1131	198	8.4	42.679538	-68.608837	45.29	0	7.65	9.4	0	14.83	0.24	0	0		SP14	spring inshore	26	2	1	43.7113	-70.1761	cod atlantic	0	0
201102	spring offshore	1260	6	357	2011	5	9	312	110	4.9	42.731077	-70.189585	7.46	0	2.52	40.9	33.93	0.41	0.51	0	0		SP14	spring inshore	27	2	1	43.7761	-70.0264	cod atlantic	0	0
201102	spring offshore	1260	5	356	2011	5	9	115	89	4.5	42.738435	-70.416728	0	0	5.87	7.44	11.32	0.85	0.6	0	0		SP14	spring inshore	30	2	1	43.7256	-69.8654	cod atlantic	0	0
201102	spring offshore	1370	1	336	2011	5	6	1606	176	7.5	42.799515	-69.065588	151.54	0	425.282	48.264	4.23	6.3	0.21	0.17	0		SP14	spring inshore	38	2	1	43.7759	-69.717	cod atlantic	0.17	4.76
201102	spring offshore	1370	4	335	2011	5	6	1210	198	8.2	42.893795	-68.640777	33.84	0	291.74	19.89	0	5.52	0.17	0.77	0		SP14	spring inshore	48	2	1	43.8726	-69.327	cod atlantic	0	0
201102	spring offshore	1400	1	354	2011	5	8	2035	120	5.3	42.934867	-70.39561	0	0	2.08	24.678	6	1.11	3.25	0	0		SP15	spring inshore	27	2	1	43.75853	-69.91493	cod atlantic	0	0
201102	spring offshore	1270	4	352	2011	5	8	1421	149	7	42.948903	-69.993597	82.39	0.185	386.802	23.627	1.06	0	6.57	0	0		SP15	spring inshore	28	2	1	43.7028	-69.93277	cod atlantic	0	0
201102	spring offshore	1270	3	353	2011	5	8	1649	146	6.3	42.952398	-70.23039	2.039	0.01	53.28	41.668	10.39	0.168	226.94	0	0		SP15	spring inshore	29	2	1	43.67122	-70.06982	cod atlantic	0.09	2
201102	spring offshore	1370	2	337	2011	5	6	1934	147	7.5	43.070495	-69.533397	9.95	0.006	49.971	126.817	0	0.215	2.28	0	0		SP15	spring inshore	30	2	1	43.66258	-70.130067	cod atlantic	0	0
201102	spring offshore	1270	2	351	2011	5	8	1203	158	6.5	43.117457	-70.176337	7.32	0	7.81	68.52	17.92	1.77	114.8	0	0		SP15	spring inshore	36	2	1	43.78725	-69.61425	cod atlantic	0	0
201102	spring offshore	1370	5	338	2011	5	6	2216	177	7.8	43.229152	-69.196355	0	0	5.84	32.4	0	2.5	0.57	0	0		SP15	spring inshore	37	2	1	43.75338	-69.7341	cod atlantic	0	0
201102	spring offshore	1370	3	350	2011	5	8	847	171	8.3	43.229393	-69.804678	1217.747	0	123.99	23.27	0	3.1	0.21	0	0		SP15	spring inshore	38	2	1	43.7163	-69.73462	cod atlantic	0.04	1
201102	spring offshore	1380	7	339	2011	5	7	116	125	6.2	43.323643	-68.777115	0	0	2.85	115.81	0	1.78	89.09	0	0		SP16	spring inshore	30	2	1	43.71848	-70.09507	cod atlantic	0	0
201102	spring offshore	1380	2	349	2011	5	8	714	171	8.4	43.326445	-69.814048	33.8	0	15.8	55.928	0	1.17	0.2	0	0		SP16	spring inshore	31	2	1	43.78953	-70.05397	cod atlantic	0	0
201102	spring offshore	1380	1	346	2011	5	7	2211	168	7.5	43.438063	-69.532893	0.095	0	8.32	63.339	0.56	1.48	0.84	0	0		SP16	spring inshore	32	2	1	43.71977	-70.01255	cod atlantic	0	0
201102	spring offshore	1380	5	341	2011	5	7	547	191	8.9	43.470018	-68.405472	25.44	0.024	25.26	349.81	0	3.331	0.25	0	0		SP16	spring inshore	35	2	1	43.70007	-69.84453	cod atlantic	0	0
201102	spring offshore	1400	2	348	2011	5	8	354	118	4.8	43.47037	-70.051137	0	0	0.146	28.746	0	0.82	125.31	0	0.4		SP16	spring inshore	36	2	1	43.8061	-69.64397	cod atlantic	0	0
201102	spring offshore	1380	6	340	2011	5	7	342	168	8.4	43.478108	-68.546953	0	0.249	0.7	29.176	0	3.15	0.53	0.101	0		SP16	spring inshore	37	2	1	43.7554	-69.73858	cod atlantic	0	0
201102	spring offshore	1380	4	345	2011	5	7	2006	134	7.2	43.532193	-69.374018	0	0	2.773	287.857	2.07	1.53	11.61	0	0.014		SP16	spring inshore	46	2	1	43.87095	-69.32837	cod atlantic	0	0
201102	spring offshore	1400	3	347	2011	5	8	57	103	4.5	43.610002	-69.72072	0	0	0.34	3.636	0	0.77	87.65	0	0.218		SP17	spring inshore	26	2	1	43.60357	-70.20527	cod atlantic	0	0
201102	spring offshore	1390	2	344	2011	5	7	1357	91	5.3	43.945602	-68.587368	0	0	1.1	2.411	0	0.031	4.51	0	0.051		SP17	spring inshore	32	2	1	43.65518	-70.08638	cod atlantic	0	0
201102	spring offshore	1390	3	343	2011	5	7	1222	87	5.1	43.991612	-68.441032	0	0	2.34	0.875	0	0.064	11.57	0	0.102		SP17	spring inshore	33	2	1	43.76605	-70.03937	cod atlantic	0	0
201102	spring offshore	1390	4	342	2011	5	7	1016	102	5.6	43.999803	-68.264757	0	0	0	3.59	0	0.141	38.57	0	0.098		SP17	spring inshore	35	2	1	43.71117	-69.87807	cod atlantic	0	0
201102	spring offshore	1390	1	309	2011	4	27	41	84	4.9	44.1791	-68.025778	0	0	0	4.46	0	0.185	2.7	0	0.045		SP17	spring inshore	36	2	1	43.7321	-69.7662	cod atlantic	0	0
201102	spring offshore	1380	3	310	2011	4	27	407	183	8.9	44.19648	-67.55193	2.32	0	0	15.08	0.059	7.22	0.18	2.08	0.134		SP17	spring inshore	40	2	1	43.66115	-69.8015	cod atlantic	0.06	1
201102	spring offshore	1390	5	308	2011	4	26	2137	69	4.7	44.35189	-67.681555	0	0	0	2.713	0.076	0.817	1.8	0	0.013		SP17	spring inshore	47	2	1	43.93455	-69.39585	cod atlantic	0	0
201202	spring offshore	1240	6	230	2012	4	7	1453	140	6.7	41.605075	-68.860085	0	0	1.571	17.929	0	0	0.26	0	0		SP03	spring inshore	25	2	2	43.6949	-69.9741	cod atlantic	0.03	1
201202	spring offshore	1240	9	227	2012	4	7	728	164	0	41.612423	-69.121528	2.366	0.094	3.801	9.044	1.396	0	1.07	0.081	0		SP03	spring inshore	26	2	2	43.6657	-69.9416	cod atlantic	0.06	1
201202	spring offshore	1240	7	229	2012	4	7	1204	157	6.7	41.659305	-68.97998	1.336	0	6.556	11.357	0	1.041	0	0	0		SP03	spring inshore	31	2	2	43.722	-69.6967	cod atlantic	7.74	1
201202	spring offshore	1280	2	226	2012	4	7	317	199	8.1	41.874423	-69.382535	6.015	0	392.282	11.893	0.517	1.151	0.22	0	0		SP04	spring inshore	25	2	2	43.646	-70.061	cod atlantic	0.28	2
201202	spring offshore	1240	4	324	2012	4	19	13	159	7.2	41.979903	-68.698073	40.993	0	18.06	39.697	0	3.811	0.17	0	0		SP04	spring inshore	26	2	2	43.6502	-70.0072	cod atlantic	0.66	6
201202	spring offshore	1240	2	325	2012	4	19	301	132	6.9	42.064242	-68.946378	3.848	0	4.842	30.956	0.44	0.733	0.04	0	0		SP04	spring inshore	34	2	2	43.6365	-69.8557	cod atlantic	0	0
201202	spring offshore	1240	5	326	2012	4	19	658	191	8.1	42.110253	-69.189228	38.501	0	2.922	9.68	0	5.159	0.1	0.06	0		SP05	spring inshore	27	2	2	43.6623	-69.974	cod atlantic	0	0
201202	spring offshore	1260	3	336	2012	4	25	530	61	6	42.11369	-70.324223	0	0.293	0	14.369	0	0	0.37	13.671	0.232		SP05	spring inshore	33	2	2	43.7837	-69.7007	cod atlantic	0	0
201202	spring offshore	1240	8	323	2012	4	18	2035	202	7.9	42.172238	-68.753777	41.822	0	1.33	15.705	0	1.658	0.16	0.144	0		SP05	spring inshore	37	2	2	43.796	-69.3635	cod atlantic	0.12	1
201202	spring offshore	1270	5	339	2012	4	25	1258	182	7.1	42.198295	-69.87151	0	0	24.901	13.015	4.195	0.194	2.22	0.204	0		SP06	spring inshore	29	2	2	43.6349	-70.0579	cod atlantic	0	0
201202	spring offshore	1280	5	328	2012	4	19	1153	237	0	42.199123	-69.57576	6.202	0.073	3.532	24.91	0	11.14	0.17	0.091	0		SP06	spring inshore	34	2	2	43.761	-69.6954	cod atlantic	0	0
201202	spring offshore	1260	12	342	2012	4	25	1902	26	7.5	42.21159	-70.241873	0	0.112	0	0.28	24.012	0	0	1.279	0.291		SP06	spring inshore	35	2	2	43.796	-69.6984	cod atlantic	0	0
201202	spring offshore	1240	3	322	2012	4	18	1756	207	7.9	42.221653	-68.714858	2120.956	0.205	42.261	23.842	0	5.634	0.06	0	0		SP06	spring inshore	47	2	2	43.8379	-69.4063	cod atlantic	0	0
201202	spring offshore	1280	1	327	2012	4	19	928	200	8.2	42.22187	-69.397085	2.078	0	3.611	35.784	0	7.628	0.12	1.229	0		SP07	spring inshore	26	2	2	43.6598	-69.913	cod atlantic	0	0
201202	spring offshore	1260	9	346	2012	4	26	355	76	6	42.261515	-70.487945	8.608	0	0.071	46.385	76.753	1.003	0.18	1.394	0		SP07	spring inshore	39	2	2	43.8531	-69.4137	cod atlantic	0	0
201202	spring offshore	1260	6	343	2012	4	25	2051	36	7.2	42.283287	-70.24071	0	0	0	1.826	13.196	0	0	0	0		SP07	spring inshore	41	2	2	43.8036	-69.3607	cod atlantic	0.07	1
201202	spring offshore	1270	1	340	2012	4	25	1547	131	7	42.34191	-70.016097	0	0.102	36.506	8.563	4.521	0.248	0.12	0	0		SP07	spring inshore	45	2	2	43.7535	-69.6263	cod atlantic	0	0
201202	spring offshore	1260	4	344	2012	4	25	2317	41	0	42.39697	-70.335547	0	0	0	1.064	41.55	0	0	0	0		SP08	spring inshore	39	2	2	43.8354	-69.3087	cod atlantic	0	0
201202	spring offshore	1280	7	321	2012	4	18	1502	213	8.3	42.459858	-68.843832	33.775	0.105	4.017	12.548	0	17.549	0.37	0	0		SP08	spring inshore	40	2	2	43.8123	-69.4595	cod atlantic	0	0
201202	spring offshore	1260	8	351	2012	4	26	1832	87	5.7	42.488073	-70.49064	0	0	7.463	58.711	25.153	1.07	0.31	0.061	0		SP09	spring inshore	29	2	2	43.6435	-69.851	cod atlantic	0	0
201202	spring offshore	1270	2	404	2012	5	3	1945	177	7.4	42.525253	-69.918817	2.465	0	120.067	22.443	0	5.044	1.02	0	0		SP09	spring inshore	31	2	2	43.657	-69.9995	cod atlantic	2.82	2.35
201202	spring offshore	1270	7	405	2012	5	3	2129	147	6.6	42.548462	-70.024598	0	0	11.377	239.019	0	2.697	0.25	0	0		SP09	spring inshore	32	2	2	43.6669	-69.9062	cod atlantic	0.04	1
201202	spring offshore	1280	6	402	2012	5	3	1330	231	8.2	42.628173	-69.39338	2.34	0.083	18.995	50.321	0	19.165	1.49	0	0		SP09	spring inshore	40	2	2	43.7294	-69.6775	cod atlantic	0	0
201202	spring offshore	1280	3	403	2012	5	3	1727	207	8.2	42.633038	-69.892767	2.573	0	42.81	20.469	0	6.471	0.26	0.322	0		SP10	spring inshore	30	2	2	43.6851	-69.9421	cod atlantic	0.02	1
201202	spring offshore	1280	4	320	2012	4	18	835	199	8.3	42.640593	-68.633307	110.123	0	12.083	16.306	0	23.924	0.07	0.052	0		SP10	spring inshore	33	2	2	43.7601	-69.656	cod atlantic	0	0
201202	spring offshore	1260	10	355	2012	4	27	256	81	5.6	42.668792	-70.320087	0	0.033	21.227	2.336	87.529	0	0.47	0	0		SP10	spring inshore	38	2	2	43.8605	-69.2709	cod atlantic	0	0
201202	spring offshore	1260	2	356	2012	4	27	528	90	5.6	42.669198	-70.214503	0	0.023	25.209	8.268	13.787	0	0.8	0	0		SP10	spring inshore	41	2	2	43.8804	-69.4685	cod atlantic	0	0
201202	spring offshore	1260	11	357	2012	4	27	808	97	5.7	42.789603	-70.353327	0.082	0.394	6.373	14.913	50.754	0	10.14	0	0		SP11	spring inshore	27	2	2	43.6526	-70.0557	cod atlantic	0	0
201202	spring offshore	1370	4	319	2012	4	18	505	206	8.2	42.813525	-68.731727	59.411	0.304	86.078	47.195	0	15.91	0.06	0.046	0		SP11	spring inshore	36	2	2	43.7066	-69.6933	cod atlantic	0	0
201202	spring offshore	1270	4	363	2012	4	27	2336	115	5.6	42.840855	-70.096673	0	0	43.174	89.436	14.833	0	0.34	0.118	0		SP11	spring inshore	39	2	2	43.7777	-69.6999	cod atlantic	0	0
201202	spring offshore	1370	1	401	2012	5	3	946	164	7.2	42.842697	-69.446493	0.992	0.02	515.259	45.592	1.308	3.627	0.08	0	0		SP11	spring inshore	47	2	2	43.8159	-69.3514	cod atlantic	0	0
201202	spring offshore	1370	3	318	2012	4	18	230	194	8.2	42.918275	-68.694363	46.894	0	137.15	16.812	0	9.017	0.09	0	0		SP12	spring inshore	31	2	2	43.6578	-69.9976	cod atlantic	0.45	3.53
201202	spring offshore	1400	5	362	2012	4	27	2002	108	5.4	42.956093	-70.422763	0	0	3.205	96.682	13.173	1.231	33.06	0	0		SP12	spring inshore	37	2	2	43.76	-69.6561	cod atlantic	0	0
201202	spring offshore	1270	6	364	2012	4	28	242	199	8.2	42.990265	-69.969813	6.574	0	2.865	41.638	0	26.129	0.78	0	0		SP12	spring inshore	47	2	2	43.8603	-69.2706	cod atlantic	0.06	1
201202	spring offshore	1370	6	400	2012	5	3	712	164	6.6	43.024912	-69.596803	31.611	0	39.922	116.095	0	2.053	1.08	0	0		SP13	spring inshore	38	2	2	43.6617	-69.9106	cod atlantic	0.1	1
201202	spring offshore	1270	8	367	2012	4	28	1150	153	6	43.123898	-70.141308	1.771	0	0.946	74.101	6.236	0	3.84	0	0		SP13	spring inshore	39	2	2	43.7095	-69.691	cod atlantic	0	0
201202	spring offshore	1400	6	368	2012	4	28	1504	116	5.4	43.139583	-70.323108	0	0.037	0.168	45.583	2.307	0.162	80.65	0	0.176		SP13	spring inshore	45	2	2	43.8203	-69.5291	cod atlantic	0	0
201202	spring offshore	1260	7	365	2012	4	28	506	54	5.7	43.1415	-70.058527	3.277	0.021	2.838	0.098	4.273	0	0.04	0	0		SP13	spring inshore	48	2	2	43.7359	-69.6634	cod atlantic	0	0
201202	spring offshore	1370	7	399	2012	5	3	355	94	6.1	43.167368	-69.597203	8.486	0	6.113	6.132	1.481	1.174	0.03	0.255	0		SP13	spring inshore	59	2	2	44.1882	-69.0181	cod atlantic	0	0
201202	spring offshore	1370	2	397	2012	5	2	2148	175	6.9	43.19629	-69.102192	7.326	0.045	177.502	106.995	4.361	1.019	0.38	0.992	0		SP14	spring inshore	28	2	2	43.6493	-70.0081	cod atlantic	0.03	1.11
201202	spring offshore	1400	2	369	2012	4	28	1748	114	6.1	43.218193	-70.185958	2.777	0	12.076	204.376	9.252	0.217	120.23	0	0		SP14	spring inshore	29	2	2	43.6572	-69.911	cod atlantic	0	0
201202	spring offshore	1270	10	371	2012	4	28	2201	140	6.2	43.247742	-70.03444	0	0	1.323	109.026	0	0.489	3.91	0	0		SP14	spring inshore	39	2	2	43.8038	-69.6997	cod atlantic	0.96	2
201202	spring offshore	1270	3	372	2012	4	28	2355	135	6.2	43.251253	-70.022928	2.295	0	1.893	69.684	0	0	10.4	0	0		SP14	spring inshore	46	2	2	43.8674	-69.4731	cod atlantic	0	0
201202	spring offshore	1270	9	370	2012	4	28	2000	145	6.6	43.269415	-70.11657	0	0	1.084	123.594	8.267	3.016	0.09	0	0		SP14	spring inshore	49	2	2	43.8557	-69.2779	cod atlantic	0	0
201202	spring offshore	1380	5	396	2012	5	2	1718	171	7.9	43.366513	-68.571728	5.155	0	79.789	294.688	0.215	6.88	4.12	0.212	0		SP15	spring inshore	25	2	2	43.63235	-70.05827	cod atlantic	0.14	1
201202	spring offshore	1380	4	374	2012	4	29	721	143	5.9	43.387118	-69.820817	0	0.141	1.383	252.953	4.82	1.992	337.93	0	0		SP15	spring inshore	26	2	2	43.68473	-69.9859	cod atlantic	0	0
201202	spring offshore	1400	3	373	2012	4	29	230	112	5.7	43.394743	-70.121662	0	0	0.798	157.677	0	0	18.71	0	0		SP15	spring inshore	39	2	2	43.72972	-69.69877	cod atlantic	0	0
201202	spring offshore	1380	1	375	2012	4	29	1537	173	6.4	43.407662	-69.378403	2.608	0.131	553.042	25.454	0.031	1.135	2.35	0	0		SP15	spring inshore	46	2	2	43.87983	-69.46857	cod atlantic	0	0
201202	spring offshore	1380	6	395	2012	5	2	1131	187	8.5	43.659972	-68.255202	6.102	0.723	0.593	118.304	0.928	5.561	0.12	0	0		SP15	spring inshore	47	2	2	43.80225	-69.3608	cod atlantic	0	0
201202	spring offshore	1400	4	376	2012	4	29	1900	110	5.5	43.701262	-69.52416	0	0	0.911	14.787	0	0	12.4	0	0.46		SP16	spring inshore	33	2	2	43.64932	-70.00928	cod atlantic	0	0
201202	spring offshore	1400	7	377	2012	4	29	2219	88	0	43.743308	-69.47638	0	0	0	7.841	0	0.454	8.97	0	0.188		SP16	spring inshore	34	2	2	43.68063	-69.94742	cod atlantic	0	0
201202	spring offshore	1380	9	384	2012	4	30	2204	182	8.3	43.91931	-68.07428	0	0	0.411	99.414	0.219	3.362	0.82	0	0		SP16	spring inshore	38	2	2	43.72888	-69.69643	cod atlantic	1.4352934	1.17647
201202	spring offshore	1390	2	380	2012	4	30	1305	101	5.8	43.928877	-68.493128	0	0	0.006	21.329	0	0	3.59	0	0.579		SP16	spring inshore	43	2	2	43.80898	-69.43718	cod atlantic	0	0
201202	spring offshore	1390	3	379	2012	4	30	1100	95	5.5	43.932688	-68.502887	0	0	0.256	14.382	0.241	0	2.32	0	0.363		SP16	spring inshore	45	2	2	43.84815	-69.28747	cod atlantic	0	0
201202	spring offshore	1380	2	383	2012	4	30	1926	159	8	43.938137	-68.104137	0	0	1.286	275.167	0.03	0.292	0.54	0	0		SP17	spring inshore	34	2	2	43.65082	-70.00578	cod atlantic	0	0
201202	spring offshore	1390	1	381	2012	4	30	1453	101	5.7	43.938815	-68.447695	0	0.02	0	28.205	0	0.147	5.51	0	0.411		SP17	spring inshore	41	2	2	43.70965	-69.69137	cod atlantic	0	0
201202	spring offshore	1390	8	382	2012	4	30	1710	100	6	43.959352	-68.353238	0	0.021	0.882	60.549	0.324	0.48	1.82	0	1.092		SP17	spring inshore	46	2	2	43.83957	-69.48493	cod atlantic	0	0
201202	spring offshore	1380	7	394	2012	5	2	551	197	8.4	44.01038	-67.72177	1.681	0	0.284	136.143	3.399	4.715	0.03	0.398	0		SP17	spring inshore	49	2	2	43.80975	-69.43847	cod atlantic	0	0
201202	spring offshore	1390	9	385	2012	5	1	17	100	5.9	44.105028	-68.079848	0	0	0	40.2	0	0.962	0.79	0	1.472		SP03	spring inshore	34	2	3	43.6975	-69.2864	cod atlantic	0	0
201202	spring offshore	1380	8	386	2012	5	1	733	177	0	44.299722	-67.374925	1.173	0.131	0	3.88	0	4.171	0.33	0.044	0.029		SP03	spring inshore	39	2	3	43.7513	-69.4337	cod atlantic	0	0
201302	spring offshore	1240	4	209	2013	4	10	1015	151	6.3	41.260358	-69.023085	0	0.249	17.575	0.641	2.348	0	0	19.121	0		SP03	spring inshore	40	2	3	43.7649	-69.4871	cod atlantic	0	0
201302	spring offshore	1240	5	210	2013	4	10	1307	146	6.3	41.361035	-68.969352	0	0.502	0.71	0.131	0	0	0	14.342	0		SP04	spring inshore	32	2	3	43.5872	-69.8067	cod atlantic	0.02	1
201302	spring offshore	1240	7	224	2013	4	12	346	136	6.4	41.441877	-68.754743	0	0.109	0	7.525	0	0	0	2.631	0		SP04	spring inshore	41	2	3	43.7527	-69.3607	cod atlantic	0.04	2
201302	spring offshore	1240	2	223	2013	4	12	157	155	6.2	41.53996	-68.79464	3.212	0.082	2.598	8.102	0.541	0	0	0.236	0		SP04	spring inshore	42	2	3	43.7865	-69.3842	cod atlantic	0.02	1
201302	spring offshore	1240	9	226	2013	4	12	729	135	6.4	41.543132	-68.658875	0	9.074	0	4.483	0	0	0	51.064	0		SP04	spring inshore	43	2	3	43.7727	-69.4632	cod atlantic	0.06	3
201302	spring offshore	1240	6	222	2013	4	11	2257	166	6.2	41.678168	-69.052152	0	0.214	2.758	39.254	0.77	0	0	0.519	0		SP05	spring inshore	38	2	3	43.7608	-69.4665	cod atlantic	0	0
201302	spring offshore	1240	3	221	2013	4	11	1940	188	6.6	41.83271	-69.338313	0	0.21	0.644	38.286	0	0	0.01	0	0		SP05	spring inshore	41	2	3	43.7485	-69.3438	cod atlantic	0.06	1
201302	spring offshore	1280	1	220	2013	4	11	1731	198	6.6	41.923018	-69.326913	2.463	0.163	1.14	42.264	0	0	0.01	0.303	0		SP05	spring inshore	42	2	3	43.7857	-69.3847	cod atlantic	0	0
201302	spring offshore	1240	1	358	2013	5	3	703	163	6.6	42.093727	-68.80344	185.46	0.995	73.497	73.247	3.38	0	0	6.19	0		SP06	spring inshore	30	2	3	43.6025	-69.9246	cod atlantic	0	0
201302	spring offshore	1280	3	219	2013	4	11	1344	210	6.6	42.094215	-69.383063	13.277	0.094	4.838	45.561	0	1.972	0.004	0	0		SP06	spring inshore	38	2	3	43.6944	-69.6829	cod atlantic	0	0
201302	spring offshore	1260	1	408	2013	5	8	1311	63	5.1	42.15814	-70.44151	0.207	0.045	0	4.699	2.433	0	0.006	0.08	0		SP06	spring inshore	39	2	3	43.6876	-69.6571	cod atlantic	0	0
201302	spring offshore	1270	2	347	2013	5	1	2131	170	5.5	42.192612	-69.932983	5.086	0.012	0.852	12.505	0.961	0	0	0.773	0		SP06	spring inshore	40	2	3	43.7405	-69.4995	cod atlantic	0	0
201302	spring offshore	1260	16	406	2013	5	8	852	49	5.5	42.243903	-70.167437	292.863	0.018	0	0.872	6.313	0	0	0	0		SP06	spring inshore	43	2	3	43.7868	-69.3842	cod atlantic	0	0
201302	spring offshore	1260	4	407	2013	5	8	1049	58	5.2	42.253117	-70.332493	1.949	0.117	0	0.433	1.933	0	0	0	0		SP07	spring inshore	27	2	3	43.5554	-69.9942	cod atlantic	0	0
201302	spring offshore	1260	2	405	2013	5	8	502	40	6	42.37785	-70.294975	149.219	0.04	0	0	12.146	0	0	0.171	0		SP07	spring inshore	28	2	3	43.5021	-70.1089	cod atlantic	0.26	1
201302	spring offshore	1260	3	402	2013	5	7	2302	91	4.5	42.381823	-70.530658	0	0	30.929	7.605	2.206	0.282	0.364	0	0		SP07	spring inshore	32	2	3	43.6322	-69.7016	cod atlantic	0	0
201302	spring offshore	1280	2	357	2013	5	3	259	210	7.2	42.43855	-68.759185	128.217	0.225	4.124	54.604	0	6	0	0.261	0		SP07	spring inshore	44	2	3	43.6888	-69.6581	cod atlantic	0	0
201302	spring offshore	1260	15	404	2013	5	8	220	70	5.1	42.446997	-70.281695	107.366	0	4.159	1.82	115.346	0	0.003	0	0		SP08	spring inshore	30	2	3	43.5733	-69.9345	cod atlantic	0	0
201302	spring offshore	1280	5	352	2013	5	2	1256	220	7.4	42.45097	-69.21003	25.971	0.367	6.503	48.855	0	24.236	0.021	0.786	0		SP08	spring inshore	32	2	3	43.6007	-69.7173	cod atlantic	0	0
201302	spring offshore	1270	5	349	2013	5	2	251	147	5.8	42.555575	-70.022097	0.514	0	16.819	25.642	4.835	0	0.022	0	0		SP08	spring inshore	33	2	3	43.6277	-69.5977	cod atlantic	0	0
201302	spring offshore	1280	4	356	2013	5	2	2357	189	7.8	42.596178	-68.742513	93.785	0.022	29.255	111.555	0	2.601	0	0.5	0		SP08	spring inshore	34	2	3	43.6879	-69.6557	cod atlantic	0	0
201302	spring offshore	1260	5	392	2013	5	7	245	98	5.1	42.60417	-70.105245	2.498	0	6.408	0.461	7.395	0	0	0	0		SP08	spring inshore	42	2	3	43.7722	-69.4894	cod atlantic	0.06	1
201302	spring offshore	1260	11	393	2013	5	7	425	80	5.1	42.641407	-70.264317	30.489	0.009	13.463	0.126	20.75	0	0	0	0		SP08	spring inshore	43	2	3	43.7185	-69.452	cod atlantic	0.05	1.18
201302	spring offshore	1280	7	350	2013	5	2	657	254	7.8	42.700983	-69.604058	5.085	0.372	0.932	63.49	0	14.514	0	0.679	0		SP09	spring inshore	27	2	3	43.5927	-69.8389	cod atlantic	0	0
201302	spring offshore	1280	6	351	2013	5	2	905	188	6.8	42.732243	-69.445717	0.472	0.911	19.642	37.503	0	4.468	0.137	0.343	0		SP09	spring inshore	37	2	3	43.627	-69.7073	cod atlantic	0	0
201302	spring offshore	1260	8	391	2013	5	6	2324	64	5.3	42.748922	-70.287192	279.609	0	0.032	1.813	16.541	0	0	0	0		SP09	spring inshore	38	2	3	43.6147	-69.7598	cod atlantic	0	0
201302	spring offshore	1370	4	355	2013	5	2	2108	206	7	42.77989	-68.754807	39.783	0.247	5.966	54.784	0	9.427	0.009	0.796	0		SP09	spring inshore	41	2	3	43.7675	-69.3856	cod atlantic	0	0
201302	spring offshore	1370	8	354	2013	5	2	1853	0	5.8	42.8045	-68.942718	0	0.076	0	1.827	6.043	0	0	0	0		SP09	spring inshore	42	2	3	43.7658	-69.3551	cod atlantic	0	0
201302	spring offshore	1400	1	385	2013	5	6	1001	117	4.9	42.960782	-70.406448	906.913	0.029	2.01	22.505	42.722	0	0.478	0	0		SP10	spring inshore	24	2	3	43.5654	-69.9533	cod atlantic	0	0
201302	spring offshore	1370	3	374	2013	5	5	653	190	6.9	43.007873	-68.663262	14.613	0.079	118.828	66.957	0	0.729	0.086	0.872	0		SP10	spring inshore	35	2	3	43.6147	-69.7614	cod atlantic	0	0
201302	spring offshore	1270	4	384	2013	5	6	830	127	5.2	43.016515	-70.36054	628.242	0.022	2.06	12.915	2.38	0	1.356	0	0		SP10	spring inshore	37	2	3	43.6858	-69.6553	cod atlantic	0	0
201302	spring offshore	1370	2	377	2013	5	5	1514	145	5.8	43.025975	-69.621497	18.21	0.28	177.704	12.722	2.373	0.452	0	3.313	0		SP10	spring inshore	44	2	3	43.7571	-69.5022	cod atlantic	0	0
201302	spring offshore	1400	2	383	2013	5	6	709	116	5	43.041077	-70.37181	18.461	0.055	0.795	24.875	6.587	0	0	0	0		SP10	spring inshore	45	2	3	43.7488	-69.4332	cod atlantic	0	0
201302	spring offshore	1370	5	376	2013	5	5	1145	106	5.8	43.083667	-69.0155	0	0.231	1.006	1.013	1.26	0	0	1.521	0		SP11	spring inshore	34	2	3	43.587	-69.8104	cod atlantic	0	0
201302	spring offshore	1370	7	378	2013	5	5	1728	174	6.2	43.117055	-69.856648	7.742	0.276	53.319	224.933	0	1.763	0.094	1.382	0		SP11	spring inshore	35	2	3	43.6236	-69.7609	cod atlantic	0.4	1
201302	spring offshore	1370	6	375	2013	5	5	920	171	6.7	43.136163	-68.809522	5.287	0.004	2.841	260.248	0	0.634	0.626	2.9	0		SP11	spring inshore	44	2	3	43.7291	-69.4512	cod atlantic	0	0
201302	spring offshore	1270	1	382	2013	5	6	300	124	5.1	43.256098	-69.969153	3.653	0	38.876	9.335	10.584	0	0.041	0	0		SP11	spring inshore	45	2	3	43.7638	-69.505	cod atlantic	0	0
201302	spring offshore	1270	3	381	2013	5	6	152	138	5.2	43.30038	-70.00065	1.072	0	3.668	54.744	0	0	0.387	0	0		SP11	spring inshore	48	2	3	43.7647	-69.357	cod atlantic	0	0
201302	spring offshore	1380	1	371	2013	5	4	2139	179	7.2	43.338202	-68.401347	7.46	0.09	9.191	38.109	0	3.61	0.029	0.312	0		SP12	spring inshore	25	2	3	43.5853	-69.941	cod atlantic	0.13	1
201302	spring offshore	1380	4	379	2013	5	5	2023	176	6	43.395463	-69.571678	0.891	0	11.363	94.178	0	0	2.369	1.352	0		SP12	spring inshore	26	2	3	43.5451	-69.9185	cod atlantic	0	0
201302	spring offshore	1380	8	370	2013	5	4	1926	180	8.3	43.418545	-68.237608	0	0.181	0.742	43.628	0	2.47	0.011	8.79	0		SP12	spring inshore	36	2	3	43.689	-69.6565	cod atlantic	0.31	1
201302	spring offshore	1380	7	369	2013	5	4	1736	182	8.3	43.456833	-68.212905	0	0.544	0	26.173	0	3.123	0	1.99	0		SP12	spring inshore	40	2	3	43.7666	-69.3549	cod atlantic	0	0
201302	spring offshore	1380	5	335	2013	4	25	734	138	5.7	43.50261	-69.043242	0	0	0	33.214	0	0.244	0.082	2.42	0		SP12	spring inshore	42	2	3	43.78	-69.5003	cod atlantic	0	0
201302	spring offshore	1400	3	380	2013	5	5	2315	112	4.9	43.519478	-69.927808	0	0	0.196	34.114	0	0	1.153	0.448	0		SP13	spring inshore	29	2	3	43.5182	-70.1112	cod atlantic	0	0
201302	spring offshore	1380	3	329	2013	4	24	1309	180	7.9	43.712128	-68.182003	3.793	0	0.092	102.473	0	6.902	0.042	0.093	0		SP13	spring inshore	32	2	3	43.5791	-69.8453	cod atlantic	0	0
201302	spring offshore	1380	6	333	2013	4	24	2330	129	4.9	43.790693	-68.614872	0	0	0	9.88	0	0.231	4.928	0	0.454		SP13	spring inshore	34	2	3	43.6842	-69.7098	cod atlantic	0	0
201302	spring offshore	1380	2	330	2013	4	24	1601	183	7.7	43.809248	-68.217842	0	0	1.954	108.674	0	3.235	0.056	0.216	0		SP13	spring inshore	42	2	3	43.6273	-69.597	cod atlantic	0	0
201302	spring offshore	1390	1	334	2013	4	25	345	80	5.1	43.818597	-69.065973	0	0	0.091	1.242	0	0	0	0	0.062		SP13	spring inshore	44	2	3	43.716	-69.5501	cod atlantic	0.34	2
201302	spring offshore	1390	4	331	2013	4	24	1837	120	0	43.891253	-68.386957	0	0	0	22.926	0	0	1.21	0	0.593		SP13	spring inshore	47	2	3	43.763	-69.3577	cod atlantic	0	0
201302	spring offshore	1390	3	327	2013	4	24	322	70	4.4	44.293627	-67.82673	0	0	0	2.482	0	0.045	0.017	0	0.204		SP14	spring inshore	31	2	3	43.5693	-69.9558	cod atlantic	0	0
201302	spring offshore	1390	5	325	2013	4	23	2304	81	4.3	44.421143	-67.448083	0	0	0.162	2.89	0.143	0.107	0.266	0.331	0.605		SP14	spring inshore	34	2	3	43.5716	-69.8127	cod atlantic	0.38	1
201302	spring offshore	1390	2	326	2013	4	24	37	77	4.3	44.43004	-67.537523	0	0	0	0.273	0.089	0.159	0.756	0	0.409		SP14	spring inshore	36	2	3	43.6341	-69.7556	cod atlantic	0	0
201402	spring offshore	1240	8	183	2014	4	23	1907	164	0	41.621333	-69.332833	0	0	0	10.874	0	0	0.022	0.067	0		SP14	spring inshore	40	2	3	43.6974	-69.6854	cod atlantic	0	0
201402	spring offshore	1240	5	184	2014	4	23	2156	172	0	41.7465	-69.393667	0	0	1.924	20.568	0	0.157	0	0	0		SP14	spring inshore	45	2	3	43.792	-69.4946	cod atlantic	0.05	2
201402	spring offshore	1240	1	298	2014	5	19	1758	158	5.3	41.824705	-68.959553	139.727	0	36.385	84.429	5.435	3.074	0	0	0		SP15	spring inshore	31	2	3	43.5389	-70.0117	cod atlantic	0	0
201402	spring offshore	1240	4	191	2014	5	7	452	156	5.3	41.896958	-68.926802	75.625	0	5.288	74.524	2.033	0	0	0.307	0		SP15	spring inshore	34	2	3	43.5922	-69.84828	cod atlantic	0.1	1
201402	spring offshore	1240	6	299	2014	5	19	2008	205	5.2	41.909	-69.130167	14.829	0	32.596	59.628	3.693	0.71	0	0	0		SP15	spring inshore	35	2	3	43.60375	-69.70812	cod atlantic	0.03	1
201402	spring offshore	1240	7	300	2014	5	19	2349	190	5.3	42.021552	-69.087572	12.227	0	230.14	141.716	0	0	0	0	0		SP15	spring inshore	40	2	3	43.72018	-69.55032	cod atlantic	0	0
201402	spring offshore	1280	7	190	2014	5	7	24	213	5.8	42.032478	-69.514478	6.013	0	41.752	6.765	0	0.308	0.049	0	0		SP15	spring inshore	45	2	3	43.81577	-69.48515	cod atlantic	0	0
201402	spring offshore	1280	5	357	2014	5	31	1649	224	5.6	42.050452	-69.571925	8.543	0	3.64	63.319	0	1.064	0.009	0.22	0		SP15	spring inshore	48	2	3	43.73418	-69.34048	cod atlantic	0.27	1
201402	spring offshore	1240	3	297	2014	5	19	1449	151	5.3	42.141983	-68.923833	66.484	0	95.706	21.097	4.91	0	0.003	0	0		SP15	spring inshore	49	2	3	43.75812	-69.46835	cod atlantic	0	0
201402	spring offshore	1270	4	189	2014	5	6	2004	140	4.5	42.158147	-69.961833	5.575	0	2.499	63.044	1.411	1.503	0.003	0	0		SP16	spring inshore	25	2	3	43.54887	-70.00282	cod atlantic	0	0
201402	spring offshore	1240	2	296	2014	5	19	1004	192	7.8	42.171257	-68.309485	186.662	0	60.027	269.43	3.945	9.29	0.006	0	0		SP16	spring inshore	39	2	3	43.597	-69.71248	cod atlantic	0.0285714	1.42857
201402	spring offshore	1270	2	319	2014	5	22	1710	127	4.5	42.233277	-69.999012	181.108	0	34.486	14.595	0.775	0	0	0	0		SP16	spring inshore	41	2	3	43.68785	-69.6563	cod atlantic	0.04	1
201402	spring offshore	1280	2	301	2014	5	20	436	221	6	42.354233	-68.971082	15.841	0	11.448	230.333	0	10.715	0.005	0	0		SP16	spring inshore	42	2	3	43.78458	-69.49163	cod atlantic	0	0
201402	spring offshore	1260	6	318	2014	5	22	1500	88	4.3	42.376248	-70.063477	2.602	0	0.253	2.233	5.051	0	0	0	0		SP16	spring inshore	44	2	3	43.81262	-69.35458	cod atlantic	0	0
201402	spring offshore	1260	2	351	2014	5	30	1551	154	4.3	42.486238	-70.339135	0	0	51.473	24.476	0	0	1.592	0	0		SP16	spring inshore	48	2	3	43.72778	-69.45082	cod atlantic	0	0
201402	spring offshore	1280	3	317	2014	5	22	1122	266	6.7	42.539468	-69.81082	3.024	0	8.153	46.507	0	1.196	0	0	0		SP17	spring inshore	27	2	3	43.5082	-70.11927	cod atlantic	0	0
201402	spring offshore	1280	6	302	2014	5	20	754	200	6.8	42.563967	-68.80256	5.442	0	436.057	66.755	0	4.664	0	0	0		SP17	spring inshore	37	2	3	43.59967	-69.71173	cod atlantic	0	0
201402	spring offshore	1260	4	350	2014	5	30	1324	74	4.5	42.611243	-70.307377	0	0	0.702	0	33.843	0	0	0	0		SP17	spring inshore	38	2	3	43.61755	-69.75105	cod atlantic	0	0
201402	spring offshore	1280	1	314	2014	5	22	212	215	6.6	42.624623	-69.25445	12.273	0	20.658	93.636	0	1.745	0	0.313	0		SP17	spring inshore	39	2	3	43.58592	-69.84972	cod atlantic	0	0
201402	spring offshore	1260	1	349	2014	5	30	1114	92	4.6	42.674527	-70.223148	0	0	37.356	10.413	27.482	0	0.003	0	0		SP17	spring inshore	42	2	3	43.77187	-69.46518	cod atlantic	0	0
201402	spring offshore	1280	4	303	2014	5	20	1144	198	6.8	42.709952	-68.49741	13.678	0.057	355.285	69.848	0	1.704	0	0	0		SP17	spring inshore	45	2	3	43.71885	-69.55122	cod atlantic	0	0
201402	spring offshore	1270	3	348	2014	5	30	910	132	4.6	42.747755	-70.139717	5.109	0	22.78	148.697	0	0.311	0.65	0	0		SP17	spring inshore	48	2	3	43.81657	-69.35127	cod atlantic	0	0
201402	spring offshore	1370	3	313	2014	5	21	2333	183	5.4	42.775928	-68.998025	0	0	110.782	39.627	4.635	2.365	0	0.076	0		SP03	spring inshore	22	2	4	43.4944	-70.0527	cod atlantic	2.66	2
201402	spring offshore	1260	3	338	2014	5	29	751	108	4	42.7955	-70.362333	0	0	8.367	4.234	0	0	5.325	0	0		SP03	spring inshore	23	2	4	43.4452	-69.8936	cod atlantic	1.72	1
201402	spring offshore	1260	5	347	2014	5	30	643	74	4.9	42.796	-70.1765	0	0	1.096	0.492	7.092	0	0.258	0	0		SP03	spring inshore	35	2	4	43.6154	-69.555	cod atlantic	0	0
201402	spring offshore	1370	2	316	2014	5	22	745	184	5.6	42.806553	-69.561798	0	0	101.762	172.462	0	0	0.011	0	0		SP03	spring inshore	36	2	4	43.6621	-69.5234	cod atlantic	0	0
201402	spring offshore	1400	1	339	2014	5	29	947	118	3.8	42.836387	-70.50702	0	0	4.11	48.129	40.8	0	32.181	0	0		SP04	spring inshore	28	2	4	43.4805	-69.9643	cod atlantic	8.4	5
201402	spring offshore	1370	4	315	2014	5	22	544	169	5.7	42.86032	-69.50694	0.692	0	211.333	66.681	2.626	0	0.003	0	0		SP04	spring inshore	30	2	4	43.5063	-69.7855	cod atlantic	0	0
201402	spring offshore	1400	5	343	2014	5	29	1633	78	4.9	42.898473	-70.59439	0	0	0.058	37.877	24.358	0.215	0.019	0	0		SP04	spring inshore	31	2	4	43.5468	-69.6953	cod atlantic	0.02	1
201402	spring offshore	1270	1	344	2014	5	29	1838	131	4.8	42.937	-70.366743	0	0	4.209	49.421	0	0	18.789	0	0		SP05	spring inshore	21	2	4	43.4657	-70.06	cod atlantic	1.08	2
201402	spring offshore	1370	7	305	2014	5	20	1758	151	5.3	43.00773	-68.938715	23.34	0	1.45	32.745	3.265	0.998	0.062	0	0		SP05	spring inshore	23	2	4	43.4897	-69.9218	cod atlantic	1.91	1
201402	spring offshore	1370	6	304	2014	5	20	1518	193	5.7	43.099378	-68.624767	5.031	0	4.531	28.794	0	16.203	0.017	0	0		SP05	spring inshore	40	2	4	43.679	-69.4193	cod atlantic	0	0
201402	spring offshore	1400	2	345	2014	5	29	2256	121	4.5	43.1555	-70.311	0	0	0.337	24.533	0	0	1.385	0	0		SP06	spring inshore	32	2	4	43.5347	-69.7663	cod atlantic	0	0
201402	spring offshore	1370	1	312	2014	5	21	2001	200	5.7	43.161723	-69.268088	0	0	7.975	56.648	0	4.71	0.462	0	0		SP06	spring inshore	33	2	4	43.4662	-69.6185	cod atlantic	0.56	2
201402	spring offshore	1370	5	306	2014	5	20	2156	173	5.5	43.23918	-69.220213	0	0	17.901	41.177	0	0.56	0.064	0.94	0		SP06	spring inshore	42	2	4	43.6425	-69.4415	cod atlantic	1.01	2.86
201402	spring offshore	1270	5	346	2014	5	30	158	141	4.6	43.28621	-69.985628	0	0	2.362	26.909	0	0.222	12.385	0.448	0		SP07	spring inshore	33	2	4	43.5729	-69.7723	cod atlantic	0	0
201402	spring offshore	1380	3	311	2014	5	21	1704	167	5.2	43.429128	-69.563367	0	0	4.927	66.075	0	0.088	0	0	0		SP07	spring inshore	35	2	4	43.5151	-69.7135	cod atlantic	1.5	3
201402	spring offshore	1380	5	310	2014	5	21	1340	146	5.1	43.50218	-69.197377	0	0	0.696	48.628	0.131	0.188	3.149	0	0		SP07	spring inshore	36	2	4	43.5638	-69.6859	cod atlantic	0	0
201402	spring offshore	1380	2	307	2014	5	21	107	139	5.1	43.507833	-69.115185	0	0	0.133	46.025	0	0.965	0.86	0	0		SP08	spring inshore	28	2	4	43.4664	-69.9642	cod atlantic	0	0
201402	spring offshore	1380	6	309	2014	5	21	1138	140	5.2	43.547695	-69.153087	0	0	0.064	55.512	0	0	6.427	0	0		SP08	spring inshore	29	2	4	43.4843	-69.9294	cod atlantic	4.48	2
201402	spring offshore	1380	1	280	2014	5	17	649	185	7.4	43.74236	-68.439947	7.968	0	0	95.252	0	3.503	0.234	0	0		SP08	spring inshore	44	2	4	43.6629	-69.4478	cod atlantic	0	0
201402	spring offshore	1380	4	279	2014	5	17	249	175	7.8	43.79346	-68.133557	3.797	0	0.21	120.47	0	13.295	0	0	0		SP08	spring inshore	46	2	4	43.6117	-69.5499	cod atlantic	0	0
201402	spring offshore	1390	9	308	2014	5	21	658	79	5.1	43.7955	-69.047333	0	0	0	79.88	0	0	0.356	0	0.329		SP09	spring inshore	25	2	4	43.4588	-69.9139	cod atlantic	4.92	4
201402	spring offshore	1380	8	278	2014	5	17	8	181	7.4	43.933517	-68.06512	0	0	0	29.143	0	2.925	0.022	0	0		SP09	spring inshore	26	2	4	43.5147	-69.9186	cod atlantic	0	0
201402	spring offshore	1390	1	281	2014	5	17	1013	107	5.9	43.940893	-68.35406	0	0.145	0	167.408	0	0.411	0.758	0	0.044		SP09	spring inshore	36	2	4	43.5352	-69.6974	cod atlantic	0	0
201402	spring offshore	1390	5	282	2014	5	17	1318	101	5.4	44.088828	-68.100295	0	0.148	0.538	92.858	0	0.961	1.68	0	0.108		SP09	spring inshore	43	2	4	43.6609	-69.4502	cod atlantic	0	0
201402	spring offshore	1390	4	277	2014	5	16	2010	88	5.3	44.165818	-67.951607	0	0	0.444	54.9	0	0.52	0.078	0	0.748		SP10	spring inshore	25	2	4	43.5154	-69.9148	cod atlantic	0	0
201402	spring offshore	1380	7	283	2014	5	17	1750	184	8.1	44.168115	-67.59299	19.226	0	1.014	57.463	0	4.815	0	0	0		SP10	spring inshore	26	2	4	43.4631	-69.7868	cod atlantic	1.39	1
201402	spring offshore	1390	8	276	2014	5	16	1703	70	5.1	44.251378	-67.914183	0	0	0	36.193	0.22	0.52	0.119	0	0.481		SP10	spring inshore	36	2	4	43.5467	-69.6912	cod atlantic	0	0
201502	spring offshore	1240	4	242	2015	4	12	1930	162	5	41.53774	-69.148947	0	0	7.95	4.095	0.421	0	0.002	37.708	0		SP10	spring inshore	46	2	4	43.6864	-69.4171	cod atlantic	0.04	2
201502	spring offshore	1240	5	243	2015	4	12	2151	154	5.3	41.558953	-68.836198	0	0	0.444	46.651	0	2.245	0	10.242	0		SP10	spring inshore	47	2	4	43.6763	-69.4714	cod atlantic	0	0
201502	spring offshore	1240	6	241	2015	4	12	1550	163	4.5	41.737428	-69.544485	0	0	0	61.769	0	0.117	0.867	12.793	0		SP11	spring inshore	30	2	4	43.4829	-69.9627	cod atlantic	5.58	3
201502	spring offshore	1240	3	247	2015	4	13	720	202	6.8	41.882755	-68.402567	0	0	211.665	54.697	8.858	5.16	0	0.101	0		SP11	spring inshore	31	2	4	43.4975	-69.9191	cod atlantic	0	0
201502	spring offshore	1240	7	335	2015	4	22	852	200	5.6	41.92501	-69.584737	1.926	0	5.205	42.912	7.884	1.143	0.076	0.143	0		SP11	spring inshore	32	2	4	43.5447	-69.9551	cod atlantic	0	0
201502	spring offshore	1280	4	334	2015	4	22	720	210	5.5	41.961803	-69.544368	0.965	0	6.563	17.058	0	0	0.036	0.463	0.512		SP11	spring inshore	42	2	4	43.665	-69.4016	cod atlantic	0	0
201502	spring offshore	1240	8	333	2015	4	22	404	188	5.6	42.067608	-69.148058	1.512	0	4.406	38.078	0	0	0	5.236	0		SP11	spring inshore	43	2	4	43.668	-69.4419	cod atlantic	0	0
201502	spring offshore	1270	1	336	2015	4	22	1207	158	5.1	42.146502	-69.784145	0	0	38.401	25.874	5.623	0	0.025	0	0		SP12	spring inshore	32	2	4	43.4618	-69.7856	cod atlantic	0	0
201502	spring offshore	1240	2	331	2015	4	21	2154	177	5.9	42.225893	-68.566022	3.711	0	53.302	121.803	3.402	0.522	0	0	0		SP12	spring inshore	33	2	4	43.5408	-69.6939	cod atlantic	0.05	1
201502	spring offshore	1280	1	337	2015	4	22	1443	207	0	42.243652	-69.87351	0	0	66.799	28.384	0	0.431	0.398	0.22	0		SP12	spring inshore	34	2	4	43.5578	-69.787	cod atlantic	0	0
201502	spring offshore	1240	1	332	2015	4	21	2346	197	5.7	42.247005	-68.668355	2.426	0	28.911	24.992	0	0.375	0	0	0		SP12	spring inshore	38	2	4	43.5672	-69.5555	cod atlantic	0	0
201502	spring offshore	1260	1	347	2015	4	28	232	71	3.4	42.29658	-70.552115	0	0	0	24.842	0.064	0.463	0	0	0.172		SP12	spring inshore	39	2	4	43.6663	-69.4011	cod atlantic	0	0
201502	spring offshore	1260	8	361	2015	4	29	403	70	3.9	42.328238	-70.161955	0	0	0.171	2.685	43.31	0	0	1.422	0		SP13	spring inshore	30	2	4	43.4251	-69.9247	cod atlantic	1.2	1
201502	spring offshore	1260	5	363	2015	4	29	831	54	3.6	42.42665	-70.350097	0	0	0	0.237	7.167	0	0	0	0		SP13	spring inshore	31	2	4	43.5393	-69.8736	cod atlantic	0	0
201502	spring offshore	1260	7	365	2015	4	29	1301	109	3.9	42.486948	-70.156083	3.798	0	5.803	2.52	339.541	0	0	0	0		SP13	spring inshore	33	2	4	43.5642	-69.7798	cod atlantic	0	0
201502	spring offshore	1280	3	330	2015	4	21	1846	198	6	42.534467	-68.63161	34.638	0	2.371	60.738	1.41	1.903	0	0	0		SP13	spring inshore	40	2	4	43.5615	-69.6263	cod atlantic	0	0
201502	spring offshore	1280	6	377	2015	5	1	144	283	6.3	42.547463	-69.541418	0	0	5.775	138.413	0	8.763	0.007	0	0		SP13	spring inshore	41	2	4	43.5421	-69.573	cod atlantic	0	0
201502	spring offshore	1280	7	426	2015	5	6	2052	196	6	42.564768	-69.875898	0	0	10.77	76.045	0	0.923	0.173	0	0		SP14	spring inshore	32	2	4	43.4742	-69.9216	cod atlantic	0.12	1
201502	spring offshore	1280	5	376	2015	4	30	2347	233	6	42.622105	-69.468758	8.762	0	5.503	48.204	0	7.038	0	4.883	0		SP14	spring inshore	33	2	4	43.5001	-69.7488	cod atlantic	0	0
201502	spring offshore	1260	9	366	2015	4	29	1544	85	4	42.645503	-70.23479	0	0	0.223	0.129	115.948	0	0	0	0		SP14	spring inshore	41	2	4	43.5477	-69.5688	cod atlantic	0	0
201502	spring offshore	1280	2	378	2015	5	1	403	220	6	42.656563	-69.366098	4.461	0	40.312	98.244	0	2.225	0.011	0.582	0		SP14	spring inshore	42	2	4	43.6636	-69.5243	cod atlantic	0.12	2
201502	spring offshore	1370	5	379	2015	5	1	658	167	5.7	42.671225	-69.06752	5.998	0	5.804	44.841	3.54	0.399	0.042	0	0		SP14	spring inshore	44	2	4	43.7284	-69.509	cod atlantic	0	0
201502	spring offshore	1370	1	380	2015	5	1	841	164	5.5	42.687307	-68.959365	4.64	0	8.284	16.915	0	1.523	0.007	0.083	0		SP15	spring inshore	32	2	4	43.44953	-69.93035	cod atlantic	0	0
201502	spring offshore	1370	7	381	2015	5	1	1119	133	4.5	42.859517	-68.959348	0	0	3.862	2.664	181.388	0.043	0	0	0		SP15	spring inshore	33	2	4	43.50683	-69.91887	cod atlantic	0	0
201502	spring offshore	1270	3	425	2015	5	6	1726	115	3.7	42.860287	-70.087718	21.856	0	23.035	15.329	2.795	0.045	0.015	0	0		SP15	spring inshore	41	2	4	43.60958	-69.41302	cod atlantic	0	0
201502	spring offshore	1400	3	371	2015	4	30	148	119	3.7	42.875212	-70.458777	0	0	0.977	30.205	2.222	0	3.162	0	0		SP15	spring inshore	42	2	4	43.5775	-69.4548	cod atlantic	0	0
201502	spring offshore	1370	6	375	2015	4	30	1952	168	5.6	42.895018	-69.471602	1.213	0	7.263	60.121	0	0.85	0.096	0.883	0		SP15	spring inshore	43	2	4	43.58653	-69.55565	cod atlantic	0.27	1
201502	spring offshore	1270	4	422	2015	5	6	1153	145	3.8	42.903195	-70.229708	0	0	22.549	27.059	1.223	0.154	11.559	0	0.175		SP15	spring inshore	44	2	4	43.55465	-69.6213	cod atlantic	0	0
201502	spring offshore	1270	2	421	2015	5	6	1000	165	4	42.972602	-70.245495	0	0	87.965	65.679	0	0	8.902	0	0		SP16	spring inshore	26	2	4	43.44585	-69.82555	cod atlantic	0	0
201502	spring offshore	1270	5	424	2015	5	6	1522	198	6.4	42.993015	-69.969592	41.342	0	6.962	143.19	3.325	3.577	0.892	0.453	0		SP16	spring inshore	27	2	4	43.49408	-69.75165	cod atlantic	0	0
201502	spring offshore	1400	4	420	2015	5	6	807	115	3.5	43.007855	-70.396715	0	0	0.376	4.701	0	0.756	2.61	0	0		SP16	spring inshore	28	2	4	43.48303	-69.94628	cod atlantic	0	0
201502	spring offshore	1260	2	423	2015	5	6	1400	63	3.6	43.032838	-70.038975	0	0	0.034	0.491	170.622	0	0.011	0	0		SP16	spring inshore	29	2	4	43.50057	-70.02453	cod atlantic	0.07	1
201502	spring offshore	1370	2	382	2015	5	1	1531	161	4.9	43.104908	-68.95432	0	0	0.397	239.505	0	0.555	0.319	0	0		SP16	spring inshore	40	2	4	43.5609	-69.78492	cod atlantic	0	0
201502	spring offshore	1370	4	374	2015	4	30	1550	61	4.1	43.197923	-69.65541	0	0	0.823	0.304	45.834	0	0	2.822	0		SP16	spring inshore	47	2	4	43.65503	-69.4569	cod atlantic	0	0
201502	spring offshore	1370	3	384	2015	5	1	2239	151	4.7	43.236133	-68.900298	0	0	0.372	93.083	0	3.232	0.328	0.324	0		SP17	spring inshore	28	2	4	43.41887	-69.92585	cod atlantic	0	0
201502	spring offshore	1380	4	383	2015	5	1	1915	167	5	43.30017	-69.254843	0	0	0.644	63.668	0	1.171	1.103	0.195	0		SP17	spring inshore	29	2	4	43.47283	-69.8401	cod atlantic	0	0
201502	spring offshore	1380	6	372	2015	4	30	1156	144	4.2	43.378612	-69.828642	0	0	0.247	131.663	0	0.087	3.343	0.406	0		SP17	spring inshore	30	2	4	43.50615	-69.77213	cod atlantic	0	0
201502	spring offshore	1380	8	373	2015	4	30	1346	141	4	43.399333	-69.681852	0	0	0.48	118.869	0	0.902	3.387	0	0		SP17	spring inshore	31	2	4	43.5177	-69.91177	cod atlantic	0	0
201502	spring offshore	1380	5	387	2015	5	2	746	174	7.2	43.456915	-68.450793	13.8	0	0.488	133.107	0.473	8.391	0	0.067	0		SP17	spring inshore	43	2	4	43.60283	-69.41195	cod atlantic	0	0
201502	spring offshore	1380	2	388	2015	5	2	959	169	7.3	43.51261	-68.26201	0.853	0	305.7	73.599	0	7.683	0	0.156	0		SP17	spring inshore	44	2	4	43.66358	-69.52548	cod atlantic	0	0
201502	spring offshore	1400	1	418	2015	5	6	15	108	3.5	43.51614	-69.954325	0	0	0	11.97	0	1.112	3.657	0	0		SP03	spring inshore	50	3	1	44.2773	-68.8612	cod atlantic	0	0
201502	spring offshore	1380	7	386	2015	5	2	447	151	5.1	43.61522	-68.651138	0	0	0	106.931	0	4.123	0.855	0	0		SP03	spring inshore	51	3	1	44.2382	-68.8613	cod atlantic	0	0
201502	spring offshore	1380	3	417	2015	5	5	1739	119	3.9	43.625897	-69.073325	0	0	0	8.317	0	0.625	1.819	0	0		SP04	spring inshore	49	3	1	43.9628	-69.1537	cod atlantic	0.14	5
201502	spring offshore	1390	3	416	2015	5	5	1451	82	4.1	43.801557	-69.075118	0	0	0	0.154	0	0.304	0.05	0	0		SP04	spring inshore	52	3	1	44.2867	-68.8465	cod atlantic	0	0
201502	spring offshore	1380	9	413	2015	5	5	223	176	6.2	43.851967	-68.177232	0	0	0.238	27.702	0.07	6.272	0	0	0		SP04	spring inshore	53	3	1	44.2602	-68.8023	cod atlantic	0	0
201502	spring offshore	1390	8	415	2015	5	5	1025	100	3.9	43.870295	-68.706468	0	0	0	5.318	0	0	0.046	0	0		SP04	spring inshore	56	3	1	44.1722	-68.8002	cod atlantic	0	0
201502	spring offshore	1390	6	414	2015	5	5	744	85	4.1	43.998437	-68.455058	0	0	0	5.305	0	0	0	0	0		SP05	spring inshore	47	3	1	44.1612	-69.0745	cod atlantic	0	0
201502	spring offshore	1390	7	410	2015	5	4	1645	97	4	44.271335	-67.648513	0	0	0	1.898	0	0.221	0	0	0		SP05	spring inshore	51	3	1	44.2505	-68.7238	cod atlantic	0	0
201502	spring offshore	1390	5	411	2015	5	4	1834	70	0	44.332268	-67.735083	0	0	1.04	0.243	1.138	0.069	0	0	0.13		SP06	spring inshore	51	3	1	43.941	-69.1633	cod atlantic	0.02	1
201602	spring offshore	1240	7	225	2016	5	18	2229	130	6.4	41.470363	-68.7102	131.671	0	0	27.408	4.965	0.542	0	0.242	0		SP06	spring inshore	54	3	1	44.2062	-69.0242	cod atlantic	0	0
201602	spring offshore	1240	8	224	2016	5	18	1916	164	7.5	41.82983	-68.712743	387.526	0	3.183	104.432	0	3.959	0	0.242	0		SP06	spring inshore	56	3	1	44.2035	-68.9465	cod atlantic	0	0
201602	spring offshore	1240	3	223	2016	5	18	1555	129	6.5	42.0105	-68.995992	169.001	0	184.778	20.262	4.442	0	0.007	0.221	0		SP06	spring inshore	67	3	1	44.1342	-68.7805	cod atlantic	0	0
201602	spring offshore	1270	4	384	2016	6	4	230	180	0	42.096685	-69.810878	36.202	0	0.239	42.22	5.677	1.072	0.008	0.066	0		SP07	spring inshore	51	3	1	44.2452	-68.9082	cod atlantic	0	0
201602	spring offshore	1270	5	385	2016	6	4	449	139	6.1	42.154767	-69.95828	19.757	0	0.401	55.158	6.651	10.065	0.093	0	0		SP07	spring inshore	54	3	1	44.1681	-69.045	cod atlantic	0	0
201602	spring offshore	1240	4	221	2016	5	18	1107	207	7	42.188523	-68.731855	363.805	0	936.577	61.337	0.232	10.067	0	0.4	0		SP07	spring inshore	64	3	1	44.0486	-68.6724	cod atlantic	0	0
201602	spring offshore	1240	1	222	2016	5	18	1338	176	6.5	42.200973	-68.93709	496.192	0.091	32.58	50.299	0	1.443	0.009	0	0		SP07	spring inshore	66	3	1	44.2466	-68.724	cod atlantic	0	0
201602	spring offshore	1240	6	256	2016	5	21	2107	192	8.1	42.21398	-68.357785	600.401	0	1.624	29.54	0	8.275	0	0.239	0		SP07	spring inshore	67	3	1	44.2677	-68.7865	cod atlantic	0	0
201602	spring offshore	1240	5	217	2016	5	18	16	178	6.5	42.219625	-69.02814	117.392	0	25.697	67.657	0	4.762	0	0	0		SP08	spring inshore	49	3	1	43.9453	-69.1672	cod atlantic	0	0
201602	spring offshore	1240	2	220	2016	5	18	927	198	6.8	42.249985	-68.667733	200.253	0	322.45	93.075	0	4.763	0.012	0.391	0		SP08	spring inshore	50	3	1	44.1169	-69.0535	cod atlantic	0	0
201602	spring offshore	1260	2	378	2016	6	3	1331	32	0	42.300922	-70.293657	21.923	0.069	0	0.495	36.413	0	0	0	0		SP08	spring inshore	51	3	1	44.2558	-68.8314	cod atlantic	0	0
201602	spring offshore	1280	7	218	2016	5	18	229	216	7.3	42.319358	-68.928638	167.375	0	27.871	58.493	0	2.18	0.016	0.214	0		SP08	spring inshore	64	3	1	44.3204	-68.7647	cod atlantic	0	0
201602	spring offshore	1260	1	376	2016	6	3	955	88	5.7	42.371783	-70.453733	41.546	0.067	18.863	88.263	1.129	0.276	0.031	0	0		SP08	spring inshore	65	3	1	44.181	-68.7643	cod atlantic	0	0
201602	spring offshore	1280	6	216	2016	5	17	1954	250	6.6	42.407907	-69.660602	26.613	0	2.402	33.766	0	2.283	0.029	0	0		SP09	spring inshore	52	3	1	43.9682	-69.1341	cod atlantic	0	0
201602	spring offshore	1260	3	377	2016	6	3	1146	96	0	42.457402	-70.309137	40.475	0.248	55.552	9.446	0	1.361	0	0	0		SP09	spring inshore	53	3	1	44.3138	-68.9234	cod atlantic	0	0
201602	spring offshore	1280	5	219	2016	5	18	638	198	8.5	42.516385	-68.625202	611.568	0	37.737	57.978	0.782	26.242	0.006	0	0		SP09	spring inshore	57	3	1	44.1077	-69.0517	cod atlantic	0	0
201602	spring offshore	1280	1	215	2016	5	17	1718	254	6.6	42.53979	-69.746678	32.168	0	6.693	29.154	0	9.015	0.027	0.423	0		SP09	spring inshore	67	3	1	44.2748	-68.7771	cod atlantic	0	0
201602	spring offshore	1370	2	354	2016	6	1	959	184	7.6	42.661297	-68.99073	77.44	0	244.994	50.744	0.461	6.821	0.097	0.232	0		SP09	spring inshore	68	3	1	44.1723	-68.7989	cod atlantic	0	0
201602	spring offshore	1260	6	364	2016	6	2	743	60	5.6	42.719592	-70.31562	31.643	0	0	2.911	0.618	0.343	0	0.234	0		SP10	spring inshore	48	3	1	43.9167	-69.2508	cod atlantic	0.04	1.05
201602	spring offshore	1280	3	357	2016	6	1	1724	223	6.6	42.740193	-69.567835	21.877	0	6.463	31.38	0	7.055	2.636	0.293	0		SP10	spring inshore	52	3	1	43.9642	-69.1353	cod atlantic	0	0
201602	spring offshore	1370	6	355	2016	6	1	1210	179	6.4	42.756918	-69.060355	61.034	0	327.351	36.018	0	2.594	0.034	0	0		SP10	spring inshore	62	3	1	44.2303	-68.8578	cod atlantic	0	0
201602	spring offshore	1370	4	356	2016	6	1	1416	70	6.3	42.758172	-69.304292	56.993	0	0.614	0.109	167.342	0	0	0	0		SP10	spring inshore	63	3	1	44.2939	-68.7546	cod atlantic	0	0
201602	spring offshore	1260	4	366	2016	6	2	1114	53	0	42.814698	-70.32994	16.714	0	0.048	1.244	76.083	0	0	0.059	0		SP10	spring inshore	71	3	1	44.1148	-68.7835	cod atlantic	0	0
201602	spring offshore	1280	4	363	2016	6	2	523	210	6.6	42.837023	-69.940677	149.532	0	189.343	18.831	0	5.099	2.235	0.178	0		SP11	spring inshore	52	3	1	44.2742	-68.78	cod atlantic	0	0
201602	spring offshore	1370	1	353	2016	6	1	724	213	8.1	42.870612	-68.785555	89.854	0	112.328	69.613	0	36.074	0.04	0	0		SP11	spring inshore	53	3	1	44.2238	-68.9261	cod atlantic	0	0
201602	spring offshore	1260	5	361	2016	6	2	146	80	5.7	42.927492	-70.061132	24.964	0	0.305	8.893	48.752	1.001	0.019	0	0		SP11	spring inshore	69	3	1	44.1216	-68.7738	cod atlantic	0	0
201602	spring offshore	1270	1	362	2016	6	2	314	140	6.1	42.931217	-69.999307	46.357	0	184.509	183.907	1.584	1.303	0.101	0	0		SP11	spring inshore	71	3	1	44.1521	-68.7309	cod atlantic	0.07	1
201602	spring offshore	1370	7	358	2016	6	1	1938	163	6.4	42.93534	-69.656998	16.989	0	70.14	16.287	0	1.501	0.878	0.482	0		SP12	spring inshore	56	3	1	44.2262	-68.8568	cod atlantic	0	0
201602	spring offshore	1270	2	367	2016	6	2	1324	130	5.7	42.955965	-70.374325	96.453	0	9.697	149.903	9.08	1.301	2.332	0.54	0		SP12	spring inshore	57	3	1	44.2748	-68.7768	cod atlantic	0	0
201602	spring offshore	1370	3	352	2016	6	1	439	204	0	43.000343	-68.751578	34.778	0	160.519	37.985	0	7.554	0.055	0	0		SP12	spring inshore	58	3	1	44.2965	-68.8007	cod atlantic	0	0
201602	spring offshore	1280	2	359	2016	6	1	2153	210	6.6	43.042578	-69.92941	7.6	0	4.181	1.028	0	1.562	0.876	0	0		SP12	spring inshore	59	3	1	44.2024	-69.0246	cod atlantic	0	0
201602	spring offshore	1400	2	368	2016	6	2	1601	88	0	43.048982	-70.480865	25.154	0	0.441	73.316	7.069	1.26	0.003	0.626	0		SP12	spring inshore	71	3	1	44.1507	-68.7876	cod atlantic	0	0
201602	spring offshore	1270	3	360	2016	6	2	3	137	5.9	43.051028	-70.124303	1.5	0	15.519	2.713	0	0.902	7.109	0	0		SP13	spring inshore	54	3	1	43.9624	-69.1532	cod atlantic	2.08	1.05
201602	spring offshore	1370	5	348	2016	5	31	1809	178	6.4	43.249358	-69.252102	31.175	0	47.903	24.837	0.248	8.312	3.486	0.333	0		SP13	spring inshore	55	3	1	44.1954	-68.8723	cod atlantic	0	0
201602	spring offshore	1380	7	347	2016	5	31	1509	178	6.4	43.38472	-69.588537	38.62	0	45.468	19.185	0.903	5.107	22.759	0.036	0		SP13	spring inshore	56	3	1	44.245	-68.7207	cod atlantic	0	0
201602	spring offshore	1380	1	351	2016	6	1	40	103	5.9	43.392167	-68.785643	3.514	0	2.934	16.175	4.769	1.523	0.501	0.094	0		SP13	spring inshore	57	3	1	44.2932	-68.7554	cod atlantic	0	0
201602	spring offshore	1380	8	349	2016	5	31	2034	165	6.3	43.42388	-69.055923	16.27	0	27.502	18.051	0	5.762	2.469	0.372	0		SP13	spring inshore	60	3	1	44.1357	-69.0405	cod atlantic	0	0
201602	spring offshore	1380	6	350	2016	5	31	2220	139	6	43.500167	-69.041333	30.133	0	0.274	51.009	0	1.913	3.217	0.104	0		SP14	spring inshore	54	3	1	44.1196	-69.0549	cod atlantic	0.09	2
201602	spring offshore	1400	3	346	2016	5	31	1221	113	5.6	43.505102	-69.943557	110.299	0	0.437	218.154	1.161	4.549	3.661	0	0		SP14	spring inshore	57	3	1	44.2957	-68.7696	cod atlantic	0	0
201602	spring offshore	1380	5	344	2016	5	31	750	127	0	43.533802	-69.764548	9.905	0	0	62.003	0	7.802	10.921	0.069	0		SP14	spring inshore	58	3	1	44.3085	-68.8793	cod atlantic	0	0
201602	spring offshore	1400	1	345	2016	5	31	1022	86	5.6	43.593987	-69.839178	0	0	0.068	10.96	0	0.122	0.161	1.083	0		SP14	spring inshore	69	3	1	44.1008	-68.7727	cod atlantic	0	0
201602	spring offshore	1380	2	342	2016	5	30	2359	136	6	43.64294	-69.22309	0	0	0	13.802	0	5.599	2.138	0	0		SP14	spring inshore	71	3	1	44.157	-68.7938	cod atlantic	0	0
201602	spring offshore	1380	3	343	2016	5	31	413	117	0	43.65826	-69.39428	0	0	0	43.582	0	2.03	3.071	1.238	0		SP15	spring inshore	54	3	1	43.93918	-69.1215	cod atlantic	0.125	2.5
201602	spring offshore	1390	2	341	2016	5	30	1521	105	6.2	43.77414	-68.744485	0	0	0.241	49.044	0.097	0.9	0.64	0	0		SP15	spring inshore	55	3	1	44.1306	-69.053	cod atlantic	0	0
201602	spring offshore	1390	3	339	2016	5	30	945	99	6.8	43.988583	-68.219142	0	0	0	58.405	0.039	0.52	5.024	0	0		SP15	spring inshore	56	3	1	44.21583	-69.03937	cod atlantic	0	0
201602	spring offshore	1380	4	336	2016	5	30	109	116	7.2	44.022145	-67.926722	0	0	0	11.779	0	2.195	0.054	9.266	0		SP15	spring inshore	57	3	1	44.30767	-68.93107	cod atlantic	0	0
201602	spring offshore	1390	4	335	2016	5	29	2234	100	7.1	44.123795	-67.913198	0	0	0	605.857	0.601	3.131	0.326	19.09	0.181		SP15	spring inshore	59	3	1	44.26933	-68.85928	cod atlantic	0	0
201602	spring offshore	1390	1	334	2016	5	29	2020	109	7	44.242183	-67.75128	0	0	0	221.298	0.043	2.2	0.061	0	0		SP15	spring inshore	74	3	1	44.15828	-68.7675	cod atlantic	0.0823529	1.17647
201602	spring offshore	1390	6	333	2016	5	29	1735	81	0	44.431068	-67.470305	0	0.104	0.368	40.828	0	0.541	0	0	0		SP16	spring inshore	51	3	1	44.16198	-69.07485	cod atlantic	0	0
201702	spring offshore	1240	8	234	2017	4	18	452	164	6.2	41.326667	-69.031	0	0	17.518	2.56	0	0	0	1.198	0		SP16	spring inshore	53	3	1	44.20107	-68.87637	cod atlantic	0	0
201702	spring offshore	1240	7	228	2017	4	17	1226	162	6.2	41.631667	-68.5405	0	0.46	1.823	23.642	3.017	0	0	300.086	0		SP16	spring inshore	54	3	1	44.24815	-68.80012	cod atlantic	0	0
201702	spring offshore	1240	6	226	2017	4	17	734	166	6.2	41.720833	-68.8275	1.099	0.059	0.56	55.813	6.005	0.32	0	0.096	0		SP16	spring inshore	55	3	1	44.25378	-68.73072	cod atlantic	0	0
201702	spring offshore	1240	2	227	2017	4	17	946	176	6.2	41.740333	-68.709667	3.202	0.203	185.606	87.64	66.503	4.759	0	0.175	0		SP16	spring inshore	56	3	1	44.31597	-68.92048	cod atlantic	0.04	1
201702	spring offshore	1240	3	225	2017	4	17	431	193	6.1	41.907833	-69.045667	0	0	2.301	17.976	0	0.462	0.022	0.094	0		SP16	spring inshore	72	3	1	44.15015	-68.7866	cod atlantic	0	0
201702	spring offshore	1240	4	306	2017	4	25	1728	183	6.5	42.062667	-68.521667	190.729	0.13	0.458	57.834	6.294	0.41	0	0	0		SP17	spring inshore	53	3	1	43.92568	-69.1237	cod atlantic	0.27	3
201702	spring offshore	1240	1	326	2017	5	4	1457	188	6.7	42.246333	-68.571833	16.538	0.091	91.66	61.849	4.56	1.802	0.011	0	0		SP17	spring inshore	54	3	1	44.16233	-69.04158	cod atlantic	0	0
201702	spring offshore	1270	5	317	2017	5	3	1108	207	0	42.307333	-69.924833	0	0	183.951	100.426	16.078	1.123	0.228	0.389	0		SP17	spring inshore	55	3	1	44.20072	-69.02565	cod atlantic	0	0
201702	spring offshore	1280	5	323	2017	5	4	459	255	0	42.362333	-69.254	11.091	0.626	16.997	178.031	0	53.985	0.005	0	0		SP17	spring inshore	58	3	1	44.21845	-68.8533	cod atlantic	0	0
201702	spring offshore	1280	4	324	2017	5	4	821	231	7.3	42.450667	-69.061667	80.153	0.072	10.262	139.196	0	11.699	0.01	0	0		SP17	spring inshore	59	3	1	44.0664	-69.03695	cod atlantic	0.17	2
201702	spring offshore	1260	4	376	2017	5	11	2223	60	0	42.467245	-70.563727	0	0	1.421	4.962	25.797	0	0	3.886	0		SP17	spring inshore	73	3	1	44.0873	-68.76582	cod atlantic	0	0
201702	spring offshore	1280	6	325	2017	5	4	1059	227	0	42.4805	-68.928333	102.75	0	89.825	155.146	0	4.142	0	0	0		SP03	spring inshore	43	3	2	43.8716	-69.2445	cod atlantic	0	0
201702	spring offshore	1270	4	319	2017	5	3	1718	170	6.2	42.495167	-69.951	0.073	0.098	16.347	147.774	4.322	0.364	0.305	0	0		SP03	spring inshore	46	3	2	44.0594	-69.0205	cod atlantic	0	0
201702	spring offshore	1280	2	320	2017	5	3	1915	216	7.2	42.529167	-69.8655	0	0.008	49.867	143.261	0	4.901	0.028	0	0		SP03	spring inshore	47	3	2	44.1396	-69.0146	cod atlantic	0	0
201702	spring offshore	1280	3	321	2017	5	3	2302	264	8.5	42.5395	-69.618667	9.023	0.132	14.603	91.257	0	13.553	0.006	0	0		SP03	spring inshore	49	3	2	44.2975	-68.8583	cod atlantic	0	0
201702	spring offshore	1270	3	318	2017	5	3	1503	151	5.3	42.546	-70.020167	0	0.104	10.863	23.697	4.791	0.582	1.421	0	0		SP04	spring inshore	50	3	2	44.1433	-69.0393	cod atlantic	0	0
201702	spring offshore	1280	7	322	2017	5	4	218	240	0	42.5525	-69.373167	2.56	0	10.164	107.014	0	8.96	0	0	0		SP04	spring inshore	51	3	2	44.1792	-68.9388	cod atlantic	0	0
201702	spring offshore	1260	3	375	2017	5	11	1936	89	4.6	42.63485	-70.335218	5.864	0	3.042	4.87	48.654	0	0	28.064	0		SP04	spring inshore	55	3	2	44.1775	-68.7542	cod atlantic	0.1	2
201702	spring offshore	1260	5	374	2017	5	11	1733	111	4.7	42.690695	-70.16935	54.043	0.039	9.911	5.589	3.233	0	0	0	0		SP05	spring inshore	43	3	2	43.8867	-69.2302	cod atlantic	3.11	1
201702	spring offshore	1260	1	373	2017	5	11	1544	126	4.7	42.69497	-70.285005	5.746	0.056	171.636	36.58	0	0	0.04	0	0		SP05	spring inshore	46	3	2	43.872	-69.0358	cod atlantic	0.14	2
201702	spring offshore	1260	6	370	2017	5	11	842	104	4.5	42.775397	-70.442253	0	0.032	2.018	16.713	7.972	0	0	0.218	0		SP05	spring inshore	48	3	2	44.1453	-69.0093	cod atlantic	0	0
201702	spring offshore	1370	7	365	2017	5	10	1701	204	0	42.831158	-68.639297	8.064	0	124.57	29.567	4.377	14.253	0	0.603	0		SP05	spring inshore	50	3	2	44.3128	-68.8542	cod atlantic	0	0
201702	spring offshore	1370	2	366	2017	5	10	2215	186	6.7	42.847978	-69.590745	0	0	8.853	84.052	0	2.671	0.25	0	0		SP05	spring inshore	61	3	2	44.0092	-68.874	cod atlantic	0	0
201702	spring offshore	1400	2	369	2017	5	11	648	125	4.5	42.848305	-70.459437	0	0	6.906	15.725	92.521	0	11.23	0.091	0		SP06	spring inshore	52	3	2	44.0589	-69.0194	cod atlantic	0	0
201702	spring offshore	1400	3	368	2017	5	11	441	125	0	42.889958	-70.449532	0	0	1.321	34.364	57.565	1.846	10.661	0	0		SP06	spring inshore	53	3	2	44.1274	-69.0167	cod atlantic	0.06	1
201702	spring offshore	1370	5	364	2017	5	10	1407	195	0	43.027275	-68.729565	354.577	0	401.384	64.799	0	14.9	0.012	0	0		SP06	spring inshore	55	3	2	44.1766	-68.9409	cod atlantic	0	0
201702	spring offshore	1270	2	367	2017	5	11	157	142	5.2	43.061758	-70.104925	0	0	8.96	49.015	0	0	0.193	0	0		SP06	spring inshore	57	3	2	44.2574	-68.8948	cod atlantic	0	0
201702	spring offshore	1370	1	360	2017	5	10	122	130	5.4	43.178865	-69.497132	0.275	0	23.655	56.992	19.708	0.882	0	0	0		SP07	spring inshore	50	3	2	44.1358	-68.9413	cod atlantic	0.05	1.05
201702	spring offshore	1370	3	359	2017	5	9	2223	62	0	43.19292	-69.647255	0	0	0.409	1.865	39.715	0	0.003	0	0		SP07	spring inshore	52	3	2	44.2161	-68.9201	cod atlantic	0	0
201702	spring offshore	1370	6	362	2017	5	10	812	138	5.9	43.304342	-68.7494	2.52	0.309	1.771	108.076	0.741	0	0.74	8.572	0		SP07	spring inshore	53	3	2	44.2657	-68.9944	cod atlantic	0	0
201702	spring offshore	1270	1	358	2017	5	9	1923	169	5.1	43.346715	-70.030098	0	0.076	1.541	147.596	0	0.551	12.529	0	0		SP07	spring inshore	58	3	2	43.9884	-68.744	cod atlantic	0	0
201702	spring offshore	1380	7	363	2017	5	10	1052	174	0	43.34706	-68.586887	24.775	0	44.301	257.909	1.001	8.241	0.118	0.401	0		SP08	spring inshore	47	3	2	43.8338	-69.0605	cod atlantic	0.08	1.18
201702	spring offshore	1380	8	361	2017	5	10	534	148	5.1	43.372133	-68.977625	0	0.045	0.148	290.828	5.126	0	1.389	0	0		SP08	spring inshore	52	3	2	44.2159	-68.9125	cod atlantic	0	0
201702	spring offshore	1380	3	357	2017	5	9	1556	136	4.5	43.45714	-69.648627	0	0	0	101.82	0.771	0.242	19.173	0	0		SP08	spring inshore	53	3	2	44.1801	-68.9351	cod atlantic	0	0
201702	spring offshore	1380	4	356	2017	5	9	1401	149	4.6	43.580043	-69.600813	0	0	0.045	77.122	0	0	6.569	0	0		SP08	spring inshore	63	3	2	43.9874	-68.7537	cod atlantic	0	0
201702	spring offshore	1380	2	354	2017	5	9	142	195	8.6	43.687618	-68.244517	2.351	0	0.561	156.519	0	6.056	0.01	0	0		SP08	spring inshore	66	3	2	44.165	-68.7596	cod atlantic	0	0
201702	spring offshore	1390	3	355	2017	5	9	623	112	4.7	43.852105	-68.585812	0	0	0.153	27.406	0	0	2.984	0	0.174		SP09	spring inshore	50	3	2	43.88	-69.0389	cod atlantic	0	0
201702	spring offshore	1390	4	353	2017	5	8	2057	107	0	44.097765	-68.083573	0	0	0.581	29.609	0.424	0	0.435	0	0		SP09	spring inshore	54	3	2	44.304	-68.8553	cod atlantic	0	0
201702	spring	1390	1	352	2017	5	8	1807	80	4.8	44.239723	-67.895432	0	0	0.041	20.423	0	0.274	0	0	0.082		SP09	spring inshore	55	3	2	44.2288	-68.8912	cod atlantic	0	0
200370	summer	4010	1	41	2003	8	3	1738	101	4.7	42.937833	-70.477833	24.3	0	6.1	17.5	0	4.9	9.7	0	0		SP09	spring inshore	56	3	2	44.1597	-69.0092	cod atlantic	0	0
200370	summer	4010	2	40	2003	8	3	1539	157	4	42.981867	-70.2996	0	0	264.6	39.6	0	1	75.6	0	0		SP09	spring inshore	58	3	2	43.9863	-69.0407	cod atlantic	0	0
200370	summer	4010	3	38	2003	8	3	1113	117	4.5	43.1489	-70.279333	0.3	0	144.6	22.6	6.6	6.2	17.8	0	0		SP10	spring inshore	49	3	2	43.8543	-69.1136	cod atlantic	0	0
200370	summer	4010	4	43	2003	8	4	432	96	4.3	42.85325	-70.547933	14.7	0	59.7	33.7	2.9	0	26.3	0	0		SP10	spring inshore	50	3	2	43.8912	-69.0873	cod atlantic	0	0
200370	summer	4010	5	36	2003	8	3	640	111	4.8	43.351483	-70.112683	0.2	0	46.6	81.4	2.7	0.9	1.3	0	0		SP10	spring inshore	53	3	2	44.1308	-69.0396	cod atlantic	0	0
200370	summer	4010	6	37	2003	8	3	902	147	4.6	43.231417	-70.108067	2.6	0	256.2	46.2	2.6	7.2	141.2	0	0		SP10	spring inshore	60	3	2	44.1557	-69.0058	cod atlantic	0	0
200370	summer	4010	7	39	2003	8	3	1351	162	4.4	42.968933	-70.250417	9.3	0	332.6	45.5	0	0.8	144.1	0	0		SP10	spring inshore	61	3	2	44.2473	-68.8777	cod atlantic	0	0
200370	summer	4010	8	42	2003	8	3	1904	107	4.5	42.887167	-70.465833	0	0	7.4	7.3	1.9	0.8	54.1	0	0		SP11	spring inshore	50	3	2	44.1722	-68.9428	cod atlantic	0	0
200370	summer	4030	1	30	2003	8	2	1028	154	4.7	43.307433	-69.74485	0	0	780.6	6.5	10.5	1	25.1	0	0		SP11	spring inshore	51	3	2	44.3257	-68.845	cod atlantic	0	0
200370	summer	4030	2	34	2003	8	2	1744	174	5.9	43.15225	-69.81985	0	0	34.1	6.9	0	6.2	16.1	0	0		SP11	spring inshore	54	3	2	44.191	-68.997	cod atlantic	0	0
200370	summer	4030	3	28	2003	8	2	526	108	5.3	43.565333	-69.781333	154.8	0	0.1	93.2	0	10.4	17.6	0	0		SP11	spring inshore	56	3	2	43.8742	-69.0354	cod atlantic	0.22	3
200370	summer	4030	4	32	2003	8	2	1438	124	4.7	43.152367	-69.7129	1.7	0	11.2	25.9	0	0.5	0.026	0	0		SP11	spring inshore	57	3	2	43.848	-69.0598	cod atlantic	0	0
200370	summer	4030	6	29	2003	8	2	849	162	5	43.347417	-69.746733	2.6	0	186.1	66.9	0	11	66.6	0	0		SP12	spring inshore	51	3	2	43.8237	-69.1067	cod atlantic	0.04	1.33
200370	summer	4030	7	3	2003	7	28	1058	170	5.2	42.928467	-69.491783	6.4	0	417.9	92	0	15.4	8.8	0	0		SP12	spring inshore	52	3	2	43.8739	-69.0835	cod atlantic	0	0
200370	summer	4030	8	31	2003	8	2	1251	135	4.8	43.194633	-69.7513	0	0	108	47.7	18.1	7.3	0.926	0	0		SP12	spring inshore	53	3	2	43.8748	-69.0352	cod atlantic	0.36	4
200370	summer	4030	9	26	2003	8	1	1658	147	4.5	43.484717	-69.569	3.2	0	16.8	11.2	0.8	2.4	35	0	0		SP12	spring inshore	55	3	2	44.1901	-68.9239	cod atlantic	0	0
200370	summer	4030	10	33	2003	8	2	1609	157	5	43.096183	-69.769533	2.7	0	52.1	111.6	0	5	18.6	0	0		SP12	spring inshore	69	3	2	44.1128	-68.7516	cod atlantic	0	0
200370	summer	4030	11	35	2003	8	3	433	162	4.7	43.354133	-69.961867	2	0	182.9	25.6	0	5.9	97.6	0.009	0		SP13	spring inshore	53	3	2	43.8842	-69.2285	cod atlantic	0	0
200370	summer	4050	1	47	2003	8	5	1020	236	6.2	42.68095	-69.874717	66.4	0	9.1	14.9	0	3.8	3.7	0	0		SP13	spring inshore	58	3	2	44.2251	-68.9133	cod atlantic	0	0
200370	summer	4050	2	46	2003	8	5	820	208	6.1	42.774383	-69.9467	11	0	49.2	7.2	0	14.4	2.9	0	0		SP13	spring inshore	61	3	2	43.8619	-69.0604	cod atlantic	0	0
200370	summer	4050	3	59	2003	8	7	1231	186	5.5	42.062133	-69.7443	0	0	8.3	8	0	13.9	1.8	0	0		SP14	spring inshore	53	3	2	43.8754	-69.2397	cod atlantic	0.04	1.33
200370	summer	4050	4	1	2003	7	28	504	199	6.2	42.896117	-69.7473	0	0	120.8	23.2	0	10.9	8.1	0	0		SP14	spring inshore	55	3	2	44.2113	-69.0079	cod atlantic	0	0
200370	summer	4050	5	2	2003	7	28	750	223	6.1	42.765383	-69.61275	0.2	0	80.7	3.9	0	7.8	1.8	0	0		SP14	spring inshore	56	3	2	44.2688	-68.8901	cod atlantic	0	0
200370	summer	4060	1	22	2003	7	31	1005	128	4.9	43.51935	-69.073967	2.3	0	2.1	202	0	14.8	1.1	0	0		SP14	spring inshore	68	3	2	43.9871	-68.7533	cod atlantic	0	0
200370	summer	4060	2	9	2003	7	29	1012	148	5.6	42.724117	-69.006167	3	0	76	36.4	6	3.4	0.64	0	0		SP15	spring inshore	52	3	2	43.8617	-69.08253	cod atlantic	0	0
200370	summer	4060	3	14	2003	7	30	637	186	5.9	43.181783	-69.16425	2.2	0	364.3	24.7	0	27.1	17.7	0	0		SP15	spring inshore	53	3	2	43.92997	-69.18222	cod atlantic	0	0
200370	summer	4060	4	21	2003	7	31	836	136	4.9	43.48345	-69.0793	0.1	0	1	71	0	20.4	14.7	0	0		SP15	spring inshore	58	3	2	44.16867	-68.9468	cod atlantic	0	0
200370	summer	4060	5	24	2003	8	1	1112	157	4.7	43.583317	-69.454567	8.6	0	2.4	166.5	1.8	15.7	75.2	0	0		SP15	spring inshore	60	3	2	44.12475	-69.01983	cod atlantic	0	0
200370	summer	4060	6	4	2003	7	28	1308	149	5.2	42.843317	-69.4076	0	0	40.8	35.2	0.4	5.9	6.9	0	0		SP15	spring inshore	72	3	2	43.987	-68.75417	cod atlantic	0	0
200370	summer	4060	7	23	2003	8	1	718	129	4.9	43.6452	-69.412117	25.6	0	0.2	62.9	0.5	8.2	4.1	0	0		SP15	spring inshore	73	3	2	44.04253	-68.67763	cod atlantic	0.2117646	4.70588
200370	summer	4060	8	10	2003	7	29	1254	163	5.3	42.876133	-69.144017	0	0	77.9	20	5.6	8.2	7	0	0		SP16	spring inshore	50	3	2	43.88858	-69.22723	cod atlantic	0	0
200370	summer	4060	9	13	2003	7	30	415	167	6.1	43.147783	-69.1076	0	0	515.8	31.7	0	9.6	21.1	0	0		SP16	spring inshore	52	3	2	44.15048	-69.00838	cod atlantic	0	0
200370	summer	4060	10	12	2003	7	29	1849	160	4.9	43.059983	-69.149117	0	0	75.6	10	0	4.7	17.5	0	0		SP16	spring inshore	57	3	2	43.87253	-69.03523	cod atlantic	0.0923076	1.53846
200370	summer	4060	11	25	2003	8	1	1419	171	4.4	43.317733	-69.366333	0	0	85.9	42.4	0	1.6	33.5	0	0		SP16	spring inshore	64	3	2	43.90383	-68.75627	cod atlantic	0.04	1
200370	summer	4070	1	49	2003	8	5	1702	227	5.8	42.323117	-69.123117	3.5	0	15.6	8	0	3.2	1.6	0	0		SP16	spring inshore	69	3	2	43.9871	-68.75298	cod atlantic	0	0
200370	summer	4070	2	6	2003	7	28	1750	228	6.2	42.6159	-69.413217	0	0	22.6	9.8	0	31.9	2.15	0	0		SP16	spring inshore	73	3	2	44.14503	-68.75973	cod atlantic	0	0
200370	summer	4070	3	5	2003	7	28	1531	188	5.9	42.787083	-69.4104	0	0	52.2	9.2	0	9.9	0.8	0	0		SP17	spring inshore	52	3	2	43.8663	-69.0585	cod atlantic	0	0
200370	summer	4070	5	7	2003	7	29	445	208	6.2	42.634733	-69.264617	0	0	44.3	17	0	14.2	1.354	0	0		SP17	spring inshore	56	3	2	44.23472	-68.98333	cod atlantic	0	0
200370	summer	4070	6	48	2003	8	5	1623	208	6.2	42.4369	-69.049383	0	0	24.2	4	0	21.9	0.079	0	0		SP17	spring inshore	57	3	2	44.181	-68.92807	cod atlantic	0	0
200370	summer	4070	7	57	2003	8	7	602	186	5.1	41.6919	-69.211233	0	0	54.4	5.3	0	0	4.1	0	0		SP17	spring inshore	60	3	2	43.88772	-69.03292	cod atlantic	0.1	1
200370	summer	4080	1	19	2003	7	31	410	145	6.7	43.531167	-68.789633	5.7	0	2.5	160	0.4	14.9	20.1	0	0		SP17	spring inshore	72	3	2	43.98637	-68.7569	cod atlantic	0	0
200370	summer	4080	2	15	2003	7	30	935	146	5.8	43.268	-68.884217	0.2	0	10.1	51.8	0	2.9	7	0	0		SP17	spring inshore	74	3	2	44.15102	-68.75863	cod atlantic	0	0
200370	summer	4080	3	8	2003	7	29	803	165	6.1	42.604967	-68.936933	0	0	13.6	15.2	0	8.4	0.234	0	0		SP03	spring inshore	42	3	3	43.8212	-69.1126	cod atlantic	0	0
200370	summer	4080	4	20	2003	7	31	603	136	6.5	43.520467	-68.847867	14.1	0	1.4	285.5	3.2	21.3	15.7	0	0		SP03	spring inshore	56	3	3	43.8948	-68.6677	cod atlantic	0	0
200370	summer	4080	5	16	2003	7	30	1151	114	6.4	43.3542	-68.86855	6.7	0	0	9.8	0	2.5	0.024	0	0		SP03	spring inshore	59	3	3	43.9211	-68.7596	cod atlantic	0	0
200370	summer	4080	6	18	2003	7	30	1737	140	6.7	43.566533	-68.643	4.9	0	2.9	170	17.7	12.2	10.4	0	0		SP03	spring inshore	60	3	3	43.9818	-68.6803	cod atlantic	0.14	1
200370	summer	4080	7	17	2003	7	30	1440	180	6	43.3541	-68.5408	0	0	93.1	7.9	0	24.9	12	0	0		SP04	spring inshore	46	3	3	43.7723	-69.2223	cod atlantic	0.5	2
200370	summer	4080	8	11	2003	7	29	1556	177	6.1	42.985417	-68.83015	4.4	0	81.1	33.7	0	10.3	20.1	0	0		SP04	spring inshore	57	3	3	43.7847	-69.085	cod atlantic	0.06	4
200470	summer	4010	1	42	2004	8	5	1112	143	3.4	42.890025	-70.29835	0.087	0	190.08	14.64	0.275	0	84.543	0	0		SP04	spring inshore	58	3	3	43.7212	-69.0947	cod atlantic	0.18	1
200470	summer	4010	2	36	2004	8	3	1628	164	3.2	43.020728	-70.15248	0.255	0	726.4	10.38	15.78	0	1.941	0	0		SP04	spring inshore	64	3	3	43.789	-68.695	cod atlantic	0.09	2.35
200470	summer	4010	3	37	2004	8	4	437	112	3.9	43.213213	-70.176362	3.9	0	8.12	26.92	8.12	3.56	7.119	0	0		SP05	spring inshore	52	3	3	43.7597	-69.2098	cod atlantic	0	0
200470	summer	4010	4	40	2004	8	5	726	0	3.8	42.814447	-70.545857	0	0	18.351	23.75	6.35	0.075	160.964	0	0		SP05	spring inshore	53	3	3	43.7715	-69.1017	cod atlantic	0.7	2
200470	summer	4010	5	38	2004	8	4	704	165	3.3	43.073457	-70.189462	3.02	0	520.301	12.66	0	5.42	2.039	0	0		SP05	spring inshore	57	3	3	43.787	-68.6987	cod atlantic	0.62	4.44
200470	summer	4010	6	35	2004	8	3	1325	163	3.2	42.979213	-70.21984	1.96	0	1335.98	8.46	0	0	84.95	0	0		SP05	spring inshore	60	3	3	43.9327	-68.782	cod atlantic	0.06	1
200470	summer	4010	7	39	2004	8	4	920	158	3.2	42.971608	-70.250498	1.115	0	1042.94	17.36	35.4	0	1.942	0	0		SP06	spring inshore	48	3	3	43.7539	-69.2139	cod atlantic	0	0
200470	summer	4010	8	41	2004	8	5	918	0	4.1	42.89377	-70.464832	1.32	0	8.42	11.18	0.88	0.513	142.599	0	0		SP06	spring inshore	49	3	3	43.7784	-69.1508	cod atlantic	0.86	1
200470	summer	4030	1	24	2004	8	1	1846	160	4.5	43.009248	-69.597815	0	0	98.06	15.7	3.86	7.62	2.118	0	0		SP06	spring inshore	58	3	3	43.7677	-68.7844	cod atlantic	0	0
200470	summer	4030	2	25	2004	8	2	425	122	4.9	43.51181	-69.786563	4.46	0	0	30.98	0.66	20.912	37	0	0		SP06	spring inshore	62	3	3	43.7839	-68.7068	cod atlantic	0.25	1
200470	summer	4030	3	23	2004	8	1	1641	163	4.6	43.002267	-69.535507	0	0	121.68	24.52	0	15.8	8.986	0	0		SP06	spring inshore	64	3	3	43.8617	-68.61	cod atlantic	0	0
200470	summer	4030	4	30	2004	8	2	1444	175	4.6	43.100237	-69.895992	3.18	0	70.54	33.2	0	7.46	33.682	0	0		SP06	spring inshore	66	3	3	43.9877	-68.7407	cod atlantic	0	0
200470	summer	4030	5	28	2004	8	2	1017	178	4.6	43.332065	-69.870665	0	0	326.92	10.24	0	12.66	51.088	0	0		SP07	spring inshore	46	3	3	43.7839	-69.2305	cod atlantic	0	0
200470	summer	4030	6	32	2004	8	3	657	174	5	42.878923	-69.683633	0	0	14.48	91.28	0.092	29.145	34.417	0	0		SP07	spring inshore	47	3	3	43.7532	-69.1451	cod atlantic	0.05	1
200470	summer	4030	8	29	2004	8	2	1215	174	5	43.223797	-69.801782	1.678	0	77.04	15.08	0	4.78	30.638	0	0		SP07	spring inshore	48	3	3	43.8095	-69.0342	cod atlantic	0	0
200470	summer	4030	9	17	2004	7	31	1040	156	4.1	43.494213	-69.514447	0.241	0	29.36	41.44	6.44	3.68	54.465	0	0		SP07	spring inshore	59	3	3	43.9649	-68.7182	cod atlantic	0	0
200470	summer	4030	10	31	2004	8	2	1633	159	4.7	43.105357	-69.760635	0.14	0	15.8	28.7	2.34	15.24	47.403	0	0		SP07	spring inshore	60	3	3	43.9305	-68.7997	cod atlantic	0	0
200470	summer	4050	1	34	2004	8	3	1050	220	5.2	42.985637	-69.946807	476.335	0	139.38	8.3	0.143	13.16	7.296	0	0		SP07	spring inshore	62	3	3	43.8991	-68.6647	cod atlantic	0	0
200470	summer	4050	2	44	2004	8	5	1811	0	3.4	42.366915	-69.892888	0.444	0	85.02	5.24	0	8.56	1.614	0	0		SP08	spring inshore	54	3	3	44.0888	-68.9927	cod atlantic	0	0
200470	summer	4050	3	33	2004	8	3	859	218	5.2	42.978795	-69.84195	0.04	0	41.98	5.58	0	8.64	12.297	0	0		SP08	spring inshore	55	3	3	43.7686	-69.1564	cod atlantic	0.08	1
200470	summer	4050	4	1	2004	7	27	435	233	5.1	42.789322	-69.650608	0.459	0.053	118.46	3.98	0	5.4	11.125	0	0		SP08	spring inshore	59	3	3	43.7675	-68.7229	cod atlantic	0	0
200470	summer	4060	1	14	2004	7	30	726	0	4.3	43.236048	-69.162652	0	0	204.36	11.8	0	1.92	36.974	0	0		SP08	spring inshore	60	3	3	43.8851	-68.663	cod atlantic	0	0
200470	summer	4060	2	21	2004	8	1	825	204	4.4	43.162333	-69.328813	0	0	575.86	17.84	0	13.6	19.842	0	0		SP08	spring inshore	62	3	3	43.9245	-68.7879	cod atlantic	0	0
200470	summer	4060	4	18	2004	7	31	1428	175	4	43.256587	-69.374265	0	0	116.98	14.26	2.92	0.093	47.781	0	0		SP09	spring inshore	48	3	3	43.7524	-69.1444	cod atlantic	0	0
200470	summer	4060	5	3	2004	7	27	953	69	4.4	42.76911	-69.31019	0	0	0.64	0.105	16.12	0	0	0	0		SP09	spring inshore	49	3	3	43.7759	-69.1831	cod atlantic	0	0
200470	summer	4060	6	16	2004	7	31	753	132	4.8	43.61515	-69.32333	4.48	0	7.22	151.96	0	63.84	21.839	0	0		SP09	spring inshore	62	3	3	43.8002	-69.0425	cod atlantic	0.44	1
200470	summer	4060	7	22	2004	8	1	1123	170	4.3	43.063952	-69.175365	0	0	74.1	6.66	6.04	1.84	46.563	0	0		SP09	spring inshore	63	3	3	43.758	-68.7269	cod atlantic	0.08	1
200470	summer	4060	8	19	2004	7	31	1720	139	4	43.17406	-69.448925	0	0	141.78	1.02	9.9	0.606	19.08	0	0		SP09	spring inshore	65	3	3	43.9338	-68.7889	cod atlantic	0.76	1
200470	summer	4060	9	2	2004	7	27	721	180	5	42.770323	-69.494287	0.068	0	368.56	32.84	0	5.96	22.536	0	0		SP09	spring inshore	66	3	3	43.9535	-68.7155	cod atlantic	0	0
200470	summer	4060	10	15	2004	7	30	1038	167	4	43.4862	-69.282517	0.079	0	56.84	91.46	14.5	6.4	57.39	0	0		SP10	spring inshore	54	3	3	43.7416	-69.1661	cod atlantic	0	0
200470	summer	4070	1	52	2004	8	7	1158	206	4.7	41.935138	-69.307678	0	0	81.06	4.06	0	0	3.641	0	0		SP10	spring inshore	55	3	3	43.6462	-69.1291	cod atlantic	0.04	1
200470	summer	4070	2	4	2004	7	27	1435	0	5	42.692203	-69.368275	0	0	143.72	30.031	0	10.82	11.253	0	0		SP10	spring inshore	65	3	3	43.8455	-68.6281	cod atlantic	0	0
200470	summer	4070	3	45	2004	8	6	450	226	4.7	42.209292	-69.479823	0.112	0	25.3	3	0	10.04	2.264	0	0		SP10	spring inshore	66	3	3	43.8849	-68.6876	cod atlantic	0	0
200470	summer	4070	4	46	2004	8	6	804	242	5	42.346172	-69.292623	0	0	31.94	4.82	0	8.78	1.606	0	0		SP10	spring inshore	67	3	3	43.902	-68.6588	cod atlantic	0	0
200470	summer	4070	5	5	2004	7	27	1756	207	4.9	42.645908	-69.267205	0	0	109.32	5.56	0	4.94	6.886	0	0		SP10	spring inshore	69	3	3	43.9532	-68.7154	cod atlantic	0	0
200470	summer	4070	6	47	2004	8	6	1121	210	5.5	42.430237	-69.05302	0	0	65.94	3.12	0	7.12	3.102	0	0		SP11	spring inshore	55	3	3	44.0977	-68.9986	cod atlantic	0	0
200470	summer	4080	1	10	2004	7	29	652	183	5.8	43.1572	-68.613522	0	0	248.34	9.44	0	10.68	13.189	0	0		SP11	spring inshore	58	3	3	43.7791	-69.1119	cod atlantic	0	0
200470	summer	4080	2	7	2004	7	28	1258	184	5.4	42.98442	-68.830397	0	0	83.8	6.74	0.058	14.06	17.427	0	0		SP11	spring inshore	59	3	3	43.732	-69.0856	cod atlantic	0	0
200470	summer	4080	3	13	2004	7	30	438	0	4.2	43.284995	-68.922903	0	0	5.58	10	0.1	6.818	19.436	0	0		SP11	spring inshore	64	3	3	43.7658	-68.7243	cod atlantic	0	0
200470	summer	4080	4	6	2004	7	28	955	201	5.8	42.718133	-68.73517	0	0	261.1	17.22	0	28.56	6.579	0	0		SP11	spring inshore	67	3	3	43.8532	-68.6255	cod atlantic	0.05	1.25
200470	summer	4080	5	8	2004	7	28	1533	197	5.8	42.97399	-68.69774	0	0	0	0	0	0	0	0	0		SP11	spring inshore	68	3	3	43.8892	-68.6799	cod atlantic	0.03	1
200470	summer	4080	6	9	2004	7	29	432	193	5.8	43.004138	-68.574653	0	0	34.94	4.1	0.035	10.58	29.761	0	0		SP12	spring inshore	48	3	3	43.7513	-69.1476	cod atlantic	0	0
200570	summer	4010	1	51	2005	8	4	445	0	4.7	42.982242	-70.416182	5.58	0	1.26	17.7	3.24	3.898	17.372	0	0		SP12	spring inshore	49	3	3	43.7748	-69.1803	cod atlantic	0	0
200570	summer	4010	2	49	2005	8	3	1636	0	5.4	43.022288	-70.227992	0.364	0	651.68	2.94	0.034	7.24	134.744	0	0		SP12	spring inshore	50	3	3	43.7798	-69.1458	cod atlantic	0	0
200570	summer	4010	3	52	2005	8	4	654	0	5	42.912772	-70.338177	0.96	0	454.36	0.2	0.62	2.32	85.413	0	0		SP12	spring inshore	64	3	3	43.8973	-68.6491	cod atlantic	0.08	1
200570	summer	4010	4	54	2005	8	4	1029	0	4.8	42.806212	-70.448642	9.1	0	30.42	9.48	1.2	2.94	64.169	0	0		SP12	spring inshore	65	3	3	43.8537	-68.6246	cod atlantic	0	0
200570	summer	4010	5	38	2005	8	2	536	0	5.6	43.22539	-70.111953	0.3	0	403.78	30.5	12.12	23.46	99.292	0	0		SP12	spring inshore	67	3	3	43.8549	-68.7339	cod atlantic	0	0
200570	summer	4010	6	48	2005	8	3	1409	0	5.3	43.011988	-70.129627	0.46	0	705.58	0.019	32.64	15.56	195.674	0	0		SP12	spring inshore	68	3	3	43.9763	-68.7162	cod atlantic	0	0
200570	summer	4010	7	39	2005	8	2	758	0	5.4	43.224047	-70.023345	0.52	0	9.4	0.56	6.9	4.6	68.932	0	0		SP13	spring inshore	50	3	3	43.7596	-69.2127	cod atlantic	0	0
200570	summer	4010	9	50	2005	8	3	1838	0	5.1	42.96834	-70.253137	0	0	124.9	0.106	0	7.1	137.676	0	0		SP13	spring inshore	51	3	3	43.7437	-69.154	cod atlantic	0	0
200570	summer	4010	10	53	2005	8	4	845	0	4.8	42.877972	-70.469177	16.48	0	16.16	46.38	0.82	1.16	51.613	0	0		SP13	spring inshore	52	3	3	43.7726	-69.1541	cod atlantic	0	0
200570	summer	4030	1	20	2005	7	26	349	0	0	43.533552	-69.604257	1.061	0	20.38	10.153	0.58	5.54	151.116	0	0		SP13	spring inshore	62	3	3	43.7935	-69.0784	cod atlantic	0	0
200570	summer	4030	2	29	2005	7	28	1844	0	6	43.23135	-69.525983	0	0	91.72	9.9	6.18	6.94	94.018	0	0		SP13	spring inshore	68	3	3	43.8514	-68.7412	cod atlantic	0	0
200570	summer	4030	3	33	2005	8	1	554	0	5.2	43.552622	-69.77729	14.98	0	0.84	12.8	1.36	3.4	16.287	0	0		SP13	spring inshore	69	3	3	43.8931	-68.6748	cod atlantic	0	0
200570	summer	4030	4	32	2005	7	29	928	0	5.8	43.373733	-69.7448	0.252	0	210.48	7.64	15.74	6.8	144.893	0	0		SP14	spring inshore	50	3	3	43.7439	-69.1534	cod atlantic	0	0
200570	summer	4030	5	42	2005	8	2	1517	0	6.1	42.950072	-69.622057	0	0	61.84	13.14	0	15.5	56.478	0	0		SP14	spring inshore	51	3	3	43.732	-69.0766	cod atlantic	0	0
200570	summer	4030	6	34	2005	8	1	1037	0	5.1	43.51895	-69.907893	36.02	0	0.2	25.6	2.08	1.265	10.413	0	0		SP14	spring inshore	52	3	3	43.7993	-69.0743	cod atlantic	0	0
200570	summer	4030	7	40	2005	8	2	1055	0	5.6	43.167897	-69.731883	0.32	0	3.32	5.34	0	7.52	64.026	0	0		SP14	spring inshore	59	3	3	43.6413	-69.1361	cod atlantic	0.14	1.25
200570	summer	4030	8	19	2005	7	25	631	0	0	43.565692	-69.611042	84.14	0	1.46	14.56	6.7	21.06	73.449	0	0		SP14	spring inshore	64	3	3	43.8453	-68.6275	cod atlantic	0.27	3.33
200570	summer	4030	9	36	2005	8	1	1853	0	5.9	43.406483	-69.843998	2.24	0	65.34	8.44	29.1	10.24	71.59	0	0		SP14	spring inshore	67	3	3	43.8515	-68.7415	cod atlantic	0	0
200570	summer	4030	10	43	2005	8	2	1744	0	6.2	42.896087	-69.704143	0	0	15.06	1.9	0	7.86	75.504	0	0		SP15	spring inshore	50	3	3	43.75787	-69.21068	cod atlantic	0	0
200570	summer	4030	11	31	2005	7	29	704	0	6	43.38785	-69.578667	0.28	0	36.28	21.86	0.48	3.62	114.434	0	0		SP15	spring inshore	51	3	3	43.81167	-69.11563	cod atlantic	0	0
200570	summer	4030	12	41	2005	8	2	1232	0	6.1	43.109265	-69.76437	1.96	0	150.92	5.76	0	18.82	63.776	0.006	0		SP15	spring inshore	61	3	3	43.82003	-69.06168	cod atlantic	0	0
200570	summer	4030	13	35	2005	8	1	1603	0	5.6	43.336567	-69.94593	0	0	43.14	1.84	3.14	5.26	114.545	0	0		SP15	spring inshore	66	3	3	43.91132	-68.58785	cod atlantic	0	0
200570	summer	4050	1	45	2005	8	3	655	0	7.3	42.865233	-69.764363	5.52	0	20.84	11.28	0	2.84	29.904	0	0		SP15	spring inshore	67	3	3	43.84402	-68.62865	cod atlantic	0.05	1
200570	summer	4050	2	57	2005	8	26	1412	0	6.7	42.00875	-69.529383	0.096	0	29.74	1.84	0	2.56	3.853	0	0		SP15	spring inshore	69	3	3	43.77045	-68.72107	cod atlantic	0	0
200570	summer	4050	3	46	2005	8	3	910	0	7.1	42.936118	-69.885428	48.08	0	71.68	1.12	0	3.16	6.553	0	0		SP15	spring inshore	70	3	3	43.76533	-68.78353	cod atlantic	0	0
200570	summer	4050	4	56	2005	8	26	1015	0	7.3	42.31623	-69.659122	1.307	0	22.6	0.54	0	7.26	3.796	0	0		SP15	spring inshore	71	3	3	43.93398	-68.77642	cod atlantic	0	0
200570	summer	4050	5	44	2005	8	3	456	0	7.3	42.798293	-69.657045	2.9	0	86.6	2.28	0	18.24	21.36	0	0		SP16	spring inshore	49	3	3	43.76347	-69.21552	cod atlantic	0	0
200570	summer	4060	1	27	2005	7	28	1216	0	6.3	42.95935	-69.229083	0	0	56.86	10.58	0	7.94	47.658	0	0		SP16	spring inshore	58	3	3	43.80147	-69.04112	cod atlantic	0	0
200570	summer	4060	2	26	2005	7	28	923	0	6.5	43.130033	-69.301333	0	0	188.1	7.4	0	13.8	80.246	0	0		SP16	spring inshore	59	3	3	43.75377	-69.07407	cod atlantic	0.06	1
200570	summer	4060	3	24	2005	7	26	1641	0	0	43.09422	-69.166002	0	0	180.245	2.42	0	15.52	102.976	0	0		SP16	spring inshore	60	3	3	43.7226	-69.0949	cod atlantic	0	0
200570	summer	4060	4	17	2005	7	22	617	0	0	43.387532	-69.335877	0.214	0	336.42	30	0.012	13.38	47.817	0	0		SP16	spring inshore	65	3	3	43.78322	-68.69877	cod atlantic	0	0
200570	summer	4060	5	16	2005	7	22	332	0	0	43.471585	-69.15817	0	0	0	0.16	0	0	3.972	0	0		SP16	spring inshore	68	3	3	43.88892	-68.67888	cod atlantic	0	0
200570	summer	4060	6	30	2005	7	29	444	0	6.4	43.357433	-69.466467	0	0	34.48	8.1	0	22.36	65.744	0	0		SP16	spring inshore	70	3	3	43.92675	-68.64988	cod atlantic	0.06	1
200570	summer	4060	7	21	2005	7	26	625	0	0	43.475738	-69.501122	2.8	0	46.36	36.02	0.052	18.64	101.299	0	0		SP16	spring inshore	71	3	3	43.94363	-68.67627	cod atlantic	0.16	2
200570	summer	4060	8	28	2005	7	28	1521	0	5.9	43.042783	-69.471483	0	0	32.86	8.5	0	16.58	37.573	0	0		SP17	spring inshore	50	3	3	43.81683	-69.11207	cod atlantic	0	0
200570	summer	4060	9	23	2005	7	26	1244	0	0	43.312098	-69.082195	0	0	109.92	13.69	0.122	10.14	60.939	0	0		SP17	spring inshore	51	3	3	43.82598	-69.05598	cod atlantic	0	0
200570	summer	4060	10	18	2005	7	22	1104	0	0	43.6473	-69.45446	409.26	0	1.3	10.52	7.54	0.596	41.362	0	0		SP17	spring inshore	61	3	3	43.69183	-69.09523	cod atlantic	0	0
200570	summer	4060	11	22	2005	7	26	945	0	0	43.392137	-69.363247	0.075	0	105.3	22.64	0	18.04	75.624	0	0		SP17	spring inshore	62	3	3	43.65017	-69.12435	cod atlantic	2.29	1
200570	summer	4060	12	25	2005	7	28	531	0	6.4	43.333333	-69.316667	0.07	0	167.56	4.42	0	7.66	112.948	0	0		SP17	spring inshore	67	3	3	43.78292	-68.6988	cod atlantic	0	0
200570	summer	4070	1	61	2005	8	27	1001	0	7.5	42.417067	-69.362133	0.14	0	0.48	0	0	0	0.423	0	0		SP17	spring inshore	68	3	3	43.85098	-68.74177	cod atlantic	0	0
200570	summer	4070	2	59	2005	8	27	534	0	6.9	42.205767	-69.4633	0	0	10.927	2.66	0	11.02	31.124	0	0		SP17	spring inshore	69	3	3	43.8855	-68.68558	cod atlantic	0	0
200570	summer	4070	3	58	2005	8	26	1708	0	0	42.143767	-69.412833	0	0	24.28	0.64	0	0.32	35.72	0	0		SP17	spring inshore	70	3	3	43.91992	-68.62152	cod atlantic	0.094117647	1.176470588
200570	summer	4070	4	60	2005	8	27	730	0	7.1	42.300867	-69.448017	0	0	19.06	1.723	0	6	37.749	0	0		SP17	spring inshore	71	3	3	43.91462	-68.75533	cod atlantic	0	0
200570	summer	4070	5	1	2005	7	18	817	0	0	42.553287	-69.104773	0	0	60.68	3.64	0	2.12	4.273	0	0		SP03	spring inshore	53	3	4	43.6	-69.11	cod atlantic	1.42	3
200570	summer	4080	1	3	2005	7	18	1733	0	0	42.774397	-68.985495	0	0	119.74	20.88	0.015	6.28	22.209	0	0		SP03	spring inshore	54	3	4	43.6032	-68.83	cod atlantic	0.3	1
200570	summer	4080	2	14	2005	7	21	841	0	0	43.592953	-68.734538	65.42	0	0.36	20	13.02	5.58	26.267	0	0		SP04	spring inshore	59	3	4	43.562	-69.1098	cod atlantic	1.49	1
200570	summer	4080	3	2	2005	7	18	1413	0	0	42.723425	-68.741605	0	0	16.36	5.94	0	15.1	1.521	0	0		SP05	spring inshore	55	3	4	43.582	-69.0907	cod atlantic	1.44	1
200570	summer	4080	4	5	2005	7	19	717	0	0	43.063868	-68.776892	0	0	135.62	10.04	0	0	36.359	0	0		SP06	spring inshore	59	3	4	43.6519	-68.7554	cod atlantic	0.89	1.05
200570	summer	4080	5	15	2005	7	21	1141	0	0	43.515542	-68.716985	0.397	0	0.24	35.46	0	2.04	32.574	0	0		SP06	spring inshore	60	3	4	43.6783	-68.7432	cod atlantic	0	0
200570	summer	4080	6	4	2005	7	19	503	0	0	42.977498	-68.84163	0	0	120.14	3.26	0	1.06	15.793	0	0		SP06	spring inshore	61	3	4	43.6811	-68.8544	cod atlantic	0.06	1
200570	summer	4080	7	6	2005	7	19	838	0	0	42.942795	-68.68777	0	0	84.24	5.44	0	25.18	27.315	0	0		SP06	spring inshore	63	3	4	43.824	-68.5615	cod atlantic	0	0
200570	summer	4080	8	7	2005	7	19	1134	0	0	42.805272	-68.728422	0	0	62.56	4.62	3.72	5	5.061	0	0		SP07	spring inshore	55	3	4	43.6105	-69.042	cod atlantic	0	0
200670	summer	4010	1	35	2006	8	4	448	0	5.8	43.047863	-70.303945	3.14	0	234.24	14.64	9.84	3.8	175.161	0	0		SP07	spring inshore	57	3	4	43.5687	-68.8845	cod atlantic	0	0
200670	summer	4010	2	36	2006	8	4	741	0	5.8	42.976898	-70.25545	0	0	70.4	0.84	6.52	1.84	269.428	0	0		SP07	spring inshore	63	3	4	43.8501	-68.5794	cod atlantic	0	0
200670	summer	4010	5	34	2006	8	3	1811	0	6.1	43.160365	-70.122545	2.88	0	175.415	0.56	8.84	36.04	247.779	0	0		SP08	spring inshore	56	3	4	43.6352	-69.1332	cod atlantic	0	0
200670	summer	4010	6	37	2006	8	4	1000	0	5.9	42.913387	-70.317462	1.24	0	377.258	9.34	2.18	7.34	115.965	0	0		SP08	spring inshore	58	3	4	43.6214	-68.8448	cod atlantic	1.1	4
200670	summer	4010	7	33	2006	8	3	1536	0	6.1	43.23264	-70.073012	8.18	0	219.621	0.86	6.5	28.68	344.738	0	0		SP09	spring inshore	59	3	4	43.5801	-68.8443	cod atlantic	0	0
200670	summer	4030	1	26	2006	8	2	1428	0	6.9	43.092943	-69.784357	30	0	41.66	22.02	0.608	23.74	140.772	0	0		SP09	spring inshore	60	3	4	43.5358	-68.9658	cod atlantic	0.72	4
200670	summer	4030	2	15	2006	7	31	1323	0	6.2	43.238122	-69.52172	8.508	0	9.22	1.28	0.16	2.36	191.84	0	0		SP10	spring inshore	56	3	4	43.6108	-69.0383	cod atlantic	0	0
200670	summer	4030	3	28	2006	8	2	1836	0	7.3	43.084262	-69.94549	16.96	0	149.66	7.261	0	30.5	87.3	0	0		SP10	spring inshore	57	3	4	43.5376	-68.9623	cod atlantic	0.06	1
200670	summer	4030	4	14	2006	7	31	1029	0	6.3	43.173558	-69.735483	31.64	0	5.6	8.02	12.86	3.04	34.862	0	0		SP10	spring inshore	58	3	4	43.566	-68.9142	cod atlantic	0	0
200670	summer	4030	5	30	2006	8	3	756	0	6.2	43.342888	-69.941625	86.66	0	55.26	1.852	30.021	13.56	202.877	0	0		SP10	spring inshore	64	3	4	43.768	-68.6542	cod atlantic	0	0
200670	summer	4030	6	13	2006	7	31	556	0	6.7	43.393382	-69.580793	271.16	0	88.882	10.34	0	14.82	85.719	0	0		SP11	spring inshore	61	3	4	43.5769	-68.873	cod atlantic	0.82	7
200670	summer	4030	7	24	2006	8	2	837	0	7	42.831287	-69.549382	12.68	0	171.289	8.2	0	8.7	76.333	0	0		SP11	spring inshore	62	3	4	43.6819	-68.8571	cod atlantic	0	0
200670	summer	4030	8	29	2006	8	3	442	0	7.3	43.229718	-69.855475	20.44	0	89.758	10.652	4.22	28.6	89.875	0	0		SP11	spring inshore	65	3	4	43.741	-68.6346	cod atlantic	0.32	3
200670	summer	4030	9	27	2006	8	2	1610	0	7.1	43.120582	-69.84966	60.58	0	9.2	15.18	0	8.94	126.687	0	0		SP11	spring inshore	66	3	4	43.8063	-68.5922	cod atlantic	0.19	1.33
200670	summer	4050	1	43	2006	8	8	539	0	7.4	42.859552	-69.929023	38.34	0	67.26	1.44	0	8.54	84.307	0	0		SP12	spring inshore	60	3	4	43.546	-69.0378	cod atlantic	1.24	3
200670	summer	4050	2	25	2006	8	2	1059	0	7.4	42.779843	-69.628408	12.22	0	194	0.86	0	1.24	52.707	0	0		SP12	spring inshore	61	3	4	43.565	-68.9149	cod atlantic	1.46	2
200670	summer	4050	3	44	2006	8	8	821	0	7.4	42.885758	-69.764437	18.52	0	261.66	0.24	0.44	3.4	28.745	0	0		SP12	spring inshore	66	3	4	43.7521	-68.6786	cod atlantic	0.81	2.67
200670	summer	4060	1	10	2006	7	27	533	0	6.5	43.531968	-69.064027	9.3	0	4.26	2.8	1.86	1.14	42.53	0	0		SP13	spring inshore	63	3	4	43.6459	-69.1319	cod atlantic	0	0
200670	summer	4060	2	20	2006	8	1	1446	0	6.5	43.04148	-69.282815	1.44	0	642.964	16.4	0	11.8	120.952	0	0		SP13	spring inshore	64	3	4	43.5382	-68.9616	cod atlantic	0	0
200670	summer	4060	3	17	2006	8	1	522	0	7	43.231345	-69.151502	0	0	0.4	0.063	0	1.72	11.256	0	0		SP13	spring inshore	66	3	4	43.8547	-68.5917	cod atlantic	0	0
200670	summer	4060	8	21	2006	8	1	1718	0	6.4	42.93744	-69.314983	13.7	0	114.92	5.48	0.38	5.96	143.035	0	0		SP13	spring inshore	67	3	4	43.7942	-68.6285	cod atlantic	0.13	2
200670	summer	4060	9	23	2006	8	2	641	0	6.7	42.879888	-69.454502	15.16	0	329.24	3.099	5.46	5.86	57.832	0	0		SP14	spring inshore	60	3	4	43.5366	-68.9646	cod atlantic	1.2	15
200670	summer	4060	10	22	2006	8	2	444	0	6.4	42.95449	-69.355103	6.52	0	63.38	8.477	0	1.756	128.051	0	0		SP14	spring inshore	62	3	4	43.6155	-68.8483	cod atlantic	0.37	4
200670	summer	4070	5	47	2006	8	8	1807	0	7.7	42.625658	-69.249473	0	0	70.16	1.86	0	2	27.085	0	0		SP14	spring inshore	65	3	4	43.8359	-68.5495	cod atlantic	0	0
200670	summer	4070	6	50	2006	8	9	1230	0	8.1	42.429577	-69.107952	1.6	0	53.28	1.38	0	3.88	12.342	0	0		SP14	spring inshore	66	3	4	43.784	-68.6656	cod atlantic	0.12	2
200670	summer	4070	7	46	2006	8	8	1526	0	7.7	42.674847	-69.40217	0	0	33.4	1.74	0	7.24	36.784	0	0		SP15	spring inshore	62	3	4	43.64283	-69.22143	cod atlantic	0	0
200670	summer	4080	1	3	2006	7	24	1437	0	7.4	43.190032	-68.86738	1.46	0	256.22	11.84	0.8	40.5	71.488	0	0		SP15	spring inshore	63	3	4	43.56218	-69.0861	cod atlantic	0	0
200670	summer	4080	2	8	2006	7	26	1130	0	7.5	43.639477	-68.668865	299.38	0	0.4	37.8	15.74	12.316	75.876	0	0		SP15	spring inshore	64	3	4	43.6805	-68.85823	cod atlantic	0	0
200670	summer	4080	3	1	2006	7	24	754	0	7.7	42.946293	-68.688938	1.56	0	255.22	1.32	1.62	7.04	65.422	0	0		SP15	spring inshore	65	3	4	43.7232	-68.81102	cod atlantic	0	0
200670	summer	4080	4	52	2006	8	9	1844	0	0	42.634195	-68.663615	0	0	59.04	9.6	0	20.16	23.654	0	0		SP15	spring inshore	68	3	4	43.77015	-68.65142	cod atlantic	0	0
200670	summer	4080	5	4	2006	7	24	1737	0	7	43.282508	-68.914955	0	0	70.4	7.54	0.6	12.58	64.575	0	0		SP16	spring inshore	61	3	4	43.63713	-69.14038	cod atlantic	0	0
200670	summer	4080	6	51	2006	8	9	1509	0	8.1	42.565452	-68.950547	1.16	0	373.92	5.8	0	11.64	18.33	0	0		SP16	spring inshore	62	3	4	43.60717	-69.05623	cod atlantic	2.19	2
200670	summer	4080	7	5	2006	7	25	451	0	7.1	43.274498	-68.756135	2.98	0	32.46	7.82	1.88	14.7	123.185	0	0		SP16	spring inshore	63	3	4	43.6216	-68.93537	cod atlantic	0	0
200670	summer	4080	8	2	2006	7	24	1019	0	7.5	42.978998	-68.829763	3.52	0	88.56	6.52	0.88	2.503	45.114	0	0		SP16	spring inshore	66	3	4	43.80412	-68.56893	cod atlantic	0.03	1
200770	summer	4010	1	39	2007	8	1	1817	0	4.6	42.765483	-70.5239	0	0	6.54	3.72	0.64	10.76	7.301	0	0		SP16	spring inshore	67	3	4	43.78262	-68.63563	cod atlantic	0	0
200770	summer	4010	2	44	2007	8	2	1314	0	5.6	43.31167	-70.01928	28.48	0	156.18	38.58	24.96	27.1	173.445	0	0		SP17	spring inshore	63	3	4	43.57855	-69.14852	cod atlantic	0	0
200770	summer	4010	3	37	2007	8	1	1243	0	4.5	42.975433	-70.186818	24.96	0	236.02	0.44	14.64	10.92	233.871	0	0		SP17	spring inshore	64	3	4	43.60942	-68.94312	cod atlantic	0	0
200770	summer	4010	4	41	2007	8	2	658	0	5.2	43.055473	-70.382727	61.1	0	1.44	2	3.84	1.36	1.369	0	0		SP17	spring inshore	65	3	4	43.68142	-68.66077	cod atlantic	0	0
200770	summer	4010	5	42	2007	8	2	834	0	4.6	43.143877	-70.313123	20.34	0	0.74	1.04	12.92	0.88	22.895	0	0		SP17	spring inshore	66	3	4	43.7407	-68.63388	cod atlantic	0	0
200770	summer	4010	6	43	2007	8	2	1102	0	5	43.317223	-70.174263	1.8	0	0.38	16.2	10.78	3.38	20.722	0	0		SP03	spring inshore	63	4	1	44.1207	-68.4721	cod atlantic	0.49	4
200770	summer	4010	7	38	2007	8	1	1459	0	4.7	42.970898	-70.267143	23.02	0	416.78	7.88	24.46	2.62	158.6	0	0		SP03	spring inshore	74	4	1	44.3782	-68.4364	cod atlantic	0	0
200770	summer	4010	8	40	2007	8	2	443	0	4.4	42.89364	-70.465707	0	0	3.68	10.78	22.26	3.1	27.078	0	0		SP03	spring inshore	77	4	1	44.4405	-68.1608	cod atlantic	0	0
200770	summer	4030	1	47	2007	8	3	527	0	5.3	43.417982	-69.819217	18.28	0	14.58	35	21.96	26.44	66.882	0	0		SP04	spring inshore	74	4	1	44.2433	-68.4737	cod atlantic	0.08	2
200770	summer	4030	2	45	2007	8	2	1536	0	5.9	43.326022	-69.909678	169.34	0	44.64	14.6	16.44	11.52	98.472	0	0		SP04	spring inshore	84	4	1	44.2777	-68.2743	cod atlantic	0.2	5
200770	summer	4030	3	49	2007	8	6	1016	0	0	43.196082	-69.977457	209.54	0	6.4	0.03	69.65	0	0	0	0		SP05	spring inshore	71	4	1	44.2962	-68.5172	cod atlantic	0	0
200770	summer	4030	4	30	2007	7	31	1038	0	5.2	43.237568	-69.51902	3.48	0	2.82	15.32	4.42	2.98	34.79	0	0		SP05	spring inshore	72	4	1	44.2795	-68.477	cod atlantic	0	0
200770	summer	4030	5	34	2007	8	1	621	0	5.6	43.105377	-69.810193	11.76	0	76.48	14.36	4.9	10.74	75.208	0	0		SP05	spring inshore	75	4	1	44.2038	-68.3053	cod atlantic	0.02	1.11
200770	summer	4030	6	46	2007	8	2	1752	0	5.9	43.32181	-69.781915	19.02	0	196.62	17.98	2.5	10.52	85.233	0	0		SP06	spring inshore	78	4	1	44.3653	-68.5414	cod atlantic	0	0
200770	summer	4030	8	23	2007	7	27	730	0	5.5	43.461945	-69.590923	187.2	0	51.96	42.06	3.36	9.48	142.807	0	0		SP06	spring inshore	79	4	1	44.32	-68.5583	cod atlantic	0	0
200770	summer	4030	9	36	2007	8	1	1039	0	0	43.021547	-70.012148	372.84	0	103.44	0.1	25.42	0	0	0	0		SP06	spring inshore	81	4	1	44.2071	-68.3052	cod atlantic	0.22	3
200770	summer	4030	10	33	2007	8	1	438	0	5.8	43.103542	-69.756147	7.86	0	32.06	14.84	0.8	72.14	129.853	0	0		SP06	spring inshore	88	4	1	44.4643	-68.2063	cod atlantic	0	0
200770	summer	4030	11	48	2007	8	6	753	0	0	43.329462	-69.990323	9.94	0	187.12	16.76	2.18	20.98	147.16	0	0		SP07	spring inshore	76	4	1	44.2777	-68.5192	cod atlantic	0	0
200770	summer	4030	12	32	2007	7	31	1820	0	5.4	43.033777	-69.713125	10.35	0	54.85	6.35	1.6	1.25	52.855	0	0		SP07	spring inshore	77	4	1	44.348	-68.5384	cod atlantic	0	0
200770	summer	4050	1	53	2007	8	7	1337	0	6.2	42.815077	-69.636847	13.4	0	18.14	3.38	0	14.12	12.854	0	0		SP07	spring inshore	78	4	1	44.2164	-68.4434	cod atlantic	0	0
200770	summer	4050	2	54	2007	8	7	1531	0	6.4	42.87233	-69.72167	1.86	0	80.72	7.92	0	11.02	22.369	0	0		SP07	spring inshore	79	4	1	44.2073	-68.3659	cod atlantic	0.07	1.43
200770	summer	4050	3	65	2007	8	13	1025	0	6.7	42.579915	-69.699968	50.58	0	23.84	8.908	0	3.96	3.881	0	0		SP08	spring inshore	69	4	1	44.1106	-68.588	cod atlantic	0	0
200770	summer	4050	4	35	2007	8	1	832	0	6.4	43.054823	-69.914402	9.56	0	88.62	5.26	0	23.42	14.921	0	0		SP08	spring inshore	71	4	1	44.233	-68.5075	cod atlantic	0	0
200770	summer	4050	5	79	2007	8	16	648	0	6.5	42.116965	-69.751445	40.06	0	42.08	5.68	0	6.46	1.138	0	0		SP08	spring inshore	72	4	1	44.3896	-68.5149	cod atlantic	0	0
200770	summer	4050	6	52	2007	8	7	1133	0	6.2	42.788645	-69.645655	0.86	0	90.44	0.88	0	12.86	8.81	0	0		SP08	spring inshore	73	4	1	44.3304	-68.5477	cod atlantic	0	0
200770	summer	4050	7	55	2007	8	7	1827	0	6.2	42.737873	-69.502925	2.92	0	21.92	3.22	0	19.54	9.166	0.44	0		SP08	spring inshore	86	4	1	44.408	-68.2334	cod atlantic	0	0
200770	summer	4060	1	25	2007	7	30	1426	0	5.2	43.556778	-69.131483	58.86	0	1.2	28.68	0	9.06	62.943	0	0		SP09	spring inshore	73	4	1	44.1103	-68.5905	cod atlantic	0	0
200770	summer	4060	2	3	2007	7	23	1241	0	5.9	42.926715	-69.065887	0.52	0	136.22	8.38	0	5.52	10.764	0	0		SP09	spring inshore	81	4	1	44.3006	-68.4984	cod atlantic	0	0
200770	summer	4060	3	27	2007	7	30	1848	0	5.2	43.497853	-69.037925	7.22	0	5.78	26.14	4.28	8.88	31.665	0	0		SP09	spring inshore	82	4	1	44.2902	-68.5198	cod atlantic	0	0
200770	summer	4060	4	2	2007	7	23	918	0	5.9	42.818145	-69.105032	6.56	0	150.84	14.48	0	10.26	9.547	0	0		SP10	spring inshore	77	4	1	44.1126	-68.5835	cod atlantic	0	0
200770	summer	4060	5	1	2007	7	23	645	0	0	42.751188	-69.242108	2.54	0	0	0	14.78	0	0	0	0		SP10	spring inshore	79	4	1	44.232	-68.4612	cod atlantic	0	0
200770	summer	4060	6	21	2007	7	26	1719	0	5.8	43.200315	-69.191643	1.9	0	176.92	7.36	0	1.92	35.752	0	0		SP10	spring inshore	80	4	1	44.2742	-68.507	cod atlantic	0	0
200770	summer	4060	7	24	2007	7	30	1124	0	5.2	43.561027	-69.346182	211.78	0.08	7.72	28.46	17.82	13.6	107.721	0	0		SP10	spring inshore	94	4	1	44.4088	-68.2309	cod atlantic	0	0
200770	summer	4060	8	18	2007	7	26	1138	0	5.4	43.233173	-69.069802	15.56	0.28	108.42	10.16	9.38	2.4	35.685	0	0		SP10	spring inshore	95	4	1	44.4359	-68.1526	cod atlantic	0	0
200770	summer	4060	9	28	2007	7	31	435	0	5.3	43.454107	-69.196422	17.9	0	69.98	21.06	0	19.56	78.29	0	0		SP11	spring inshore	77	4	1	44.3176	-68.5443	cod atlantic	0	0
200770	summer	4060	10	29	2007	7	31	646	0	5.2	43.343207	-69.031602	43.96	0	254.18	54.74	5.4	14.52	63.311	0	0		SP11	spring inshore	78	4	1	44.2602	-68.4827	cod atlantic	0	0
200770	summer	4060	11	20	2007	7	26	1532	0	5.4	43.154947	-69.166337	7.88	0	265.86	4.86	0	6.36	37.939	0	0		SP11	spring inshore	79	4	1	44.2173	-68.4441	cod atlantic	0	0
200770	summer	4060	13	19	2007	7	26	1344	0	5.4	43.154765	-69.133557	10.3	0	129.16	6.78	6.86	1.92	62.013	0	0		SP11	spring inshore	85	4	1	44.4072	-68.2312	cod atlantic	0	0
200770	summer	4060	14	22	2007	7	27	441	0	5.3	43.33871	-69.363013	2.32	0	77.78	4.678	0	10.42	52.137	0.012	0		SP12	spring inshore	75	4	1	44.1307	-68.4839	cod atlantic	0	0
200770	summer	4070	1	63	2007	8	9	1751	0	6.2	42.096258	-69.398308	0	0	49.38	1.76	0	9.8	6.542	0	0		SP12	spring inshore	78	4	1	44.3922	-68.4003	cod atlantic	0	0
200770	summer	4070	2	68	2007	8	13	1814	0	6.1	42.669555	-69.266423	34.9	0	62.08	2.84	0.38	0.564	5.817	0	0		SP12	spring inshore	79	4	1	44.3884	-68.4961	cod atlantic	0	0
200770	summer	4070	3	69	2007	8	14	454	0	6.1	42.650923	-69.094492	47.74	0	54.54	7.248	0	0.28	3.105	0	0		SP12	spring inshore	80	4	1	44.2072	-68.4356	cod atlantic	0	0
200770	summer	4070	5	66	2007	8	13	1351	0	6.6	42.467023	-69.323642	0.8	0	35	2.6	0	0	3.689	0	0		SP12	spring inshore	95	4	1	44.2906	-68.2033	cod atlantic	0	0
200770	summer	4070	6	67	2007	8	13	1622	0	6.4	42.62036	-69.255803	5.14	0	26.02	3.34	0	1.24	9.612	0	0		SP13	spring inshore	77	4	1	44.2461	-68.4633	cod atlantic	0	0
200770	summer	4070	7	70	2007	8	14	733	0	6.5	42.444247	-69.058692	0	0	16.5	0.74	0	4.34	6.088	0	0		SP13	spring inshore	78	4	1	44.3645	-68.5418	cod atlantic	0	0
200770	summer	4070	9	62	2007	8	9	1524	0	6.1	41.965308	-69.271225	2.18	0	57.82	1.46	0	1.66	5.002	0	0		SP13	spring inshore	79	4	1	44.3615	-68.4555	cod atlantic	0	0
200770	summer	4080	1	17	2007	7	26	902	0	6	43.20294	-68.922717	6.24	0	42.72	12.52	5.8	20.66	86.212	0	0		SP13	spring inshore	92	4	1	44.4388	-68.1536	cod atlantic	0	0
200770	summer	4080	2	11	2007	7	25	434	0	6.5	43.543663	-68.568285	100.42	0	2.32	54.04	6.36	14.96	60.106	0	0		SP13	spring inshore	94	4	1	44.4393	-68.2429	cod atlantic	0	0
200770	summer	4080	3	12	2007	7	25	721	0	6.5	43.400633	-68.71436	73.1	0	6.26	12.58	6.98	0.4	0.667	0	0		SP14	spring inshore	74	4	1	44.1056	-68.4854	cod atlantic	0	0
200770	summer	4080	4	16	2007	7	26	439	0	6.2	43.109435	-68.747912	27.12	0	306.32	6.14	0	31.86	12.71	0	0		SP14	spring inshore	75	4	1	44.2627	-68.4936	cod atlantic	0.06	1.18
200770	summer	4080	5	5	2007	7	23	1818	0	6.1	42.854803	-68.638033	49.8	0	51.04	2.22	0	2.7	0.196	0	0		SP14	spring inshore	76	4	1	44.3913	-68.5157	cod atlantic	0	0
200770	summer	4080	6	14	2007	7	25	1601	0	5.9	43.43294	-68.92488	28.6	0	0.58	54.6	1.4	6.42	11.497	0	0		SP14	spring inshore	77	4	1	44.2131	-68.4394	cod atlantic	0	0
200770	summer	4080	7	26	2007	7	30	1722	0	0	43.527903	-68.940605	529.34	0	5.16	56.3	11.72	2.34	0	0	0		SP14	spring inshore	91	4	1	44.4115	-68.2308	cod atlantic	0	0
200770	summer	4080	8	4	2007	7	23	1533	0	6.1	42.982048	-68.840907	19.56	0	142.04	5.24	0	5.96	17.612	0	0		SP15	spring inshore	81	4	1	44.15648	-68.54283	cod atlantic	0.2875	5
200770	summer	4080	9	13	2007	7	25	1035	0	6.4	43.536507	-68.76789	322.3	0	0.62	77.98	7.56	6.9	76.721	0	0		SP15	spring inshore	82	4	1	44.22998	-68.46022	cod atlantic	0	0
200870	summer	4010	1	5	2008	7	23	1814	99	5.8	42.784027	-70.47311	3.3	0.07	1.68	36.1	0.7	0.24	27.701	0	0		SP15	spring inshore	83	4	1	44.36788	-68.45048	cod atlantic	0	0
200870	summer	4010	3	6	2008	7	28	810	143	0	43.214242	-70.11799	6.16	0	508.74	61.42	13.2	3.92	101.938	0	0		SP15	spring inshore	84	4	1	44.38752	-68.40415	cod atlantic	0	0
200870	summer	4010	4	52	2008	8	11	859	110	5.2	42.881402	-70.45992	17.04	0	40.9	89.16	20.66	1.98	55.448	0	0		SP15	spring inshore	85	4	1	44.2048	-68.3652	cod atlantic	0.9294113	21.17646
200870	summer	4030	1	29	2008	8	4	715	143	5.2	43.12931	-69.969448	0	0.048	116.64	12.74	4.38	0.52	12.032	0	0		SP15	spring inshore	86	4	1	44.20673	-68.3118	cod atlantic	0.6769224	15.3846
200870	summer	4030	2	11	2008	7	29	453	131	5.6	43.660768	-69.530055	0.8	0	8.48	23.76	3.08	4.24	34.393	0	0		SP16	spring inshore	78	4	1	44.1306	-68.4834	cod atlantic	0.5142852	9.99999
200870	summer	4030	3	30	2008	8	4	925	172	5.2	43.129057	-69.819615	0.87	0	35.22	20.48	0	30.98	57.311	0	0		SP16	spring inshore	80	4	1	44.35998	-68.4837	cod atlantic	0	0
200870	summer	4030	5	7	2008	7	28	1136	174	5.5	43.322465	-69.775428	278.56	0	92.52	7.22	3.78	13.98	100.851	0	0		SP16	spring inshore	81	4	1	44.27738	-68.47413	cod atlantic	0	0
200870	summer	4030	6	10	2008	7	28	1815	155	5.5	43.400292	-69.872407	0	0	51.34	41.56	0.039	27.48	83.725	0	0		SP16	spring inshore	82	4	1	44.21712	-68.32272	cod atlantic	0.7375	20
200870	summer	4030	7	27	2008	8	1	451	116	5.2	43.115538	-69.542492	14.42	0	11	0.48	7.56	1.32	0.027	0	0		SP16	spring inshore	95	4	1	44.39468	-68.11435	cod atlantic	0	0
200870	summer	4030	8	28	2008	8	4	420	144	5.2	43.202015	-69.947035	12.3	0	24.88	33.64	15.66	8.8	39.198	0	0		SP16	spring inshore	96	4	1	44.43595	-68.15507	cod atlantic	0.04	1
200870	summer	4030	9	32	2008	8	4	1428	161	5.7	42.981847	-69.584962	8.84	0	96.3	17.7	0	3.16	18.6	0	0		SP17	spring inshore	80	4	1	44.14353	-68.55823	cod atlantic	0	0
200870	summer	4030	10	9	2008	7	28	1601	118	5.4	43.511433	-69.760728	68.52	0	14.74	23.54	3.88	16.98	87.947	0	0		SP17	spring inshore	81	4	1	44.24048	-68.4708	cod atlantic	0	0
200870	summer	4030	11	31	2008	8	4	1137	161	5.7	43.099858	-69.774505	9.5	0	23.3	32.96	0.62	40.66	116.659	0	0		SP17	spring inshore	82	4	1	44.29345	-68.51815	cod atlantic	0	0
200870	summer	4050	1	56	2008	8	13	1132	211	6.6	42.47977	-69.863233	0	0	87.08	3.28	0	6.34	11.152	0	0		SP17	spring inshore	83	4	1	44.339	-68.54102	cod atlantic	0	0
200870	summer	4050	2	68	2008	8	15	1402	217	6.5	42.19694	-69.808137	0.5	0	40.16	0.78	0	5.46	1.158	0	0		SP17	spring inshore	84	4	1	44.36212	-68.4757	cod atlantic	0	0
200870	summer	4050	3	57	2008	8	13	1516	225	6.5	42.34374	-69.521352	3.9	0	82.18	1.156	0	0	1.513	0	0		SP17	spring inshore	95	4	1	44.40442	-68.21748	cod atlantic	0	0
200870	summer	4050	5	66	2008	8	15	928	225	6.7	42.13078	-69.574667	2.52	0	147.48	0.4	0	1.34	4.947	0	0		SP03	spring inshore	73	4	2	44.2844	-68.472	cod atlantic	0	0
200870	summer	4060	1	37	2008	8	5	1354	170	5.8	42.941087	-69.042425	0.58	0	78.98	2.68	0	0.5	12.996	0	0		SP03	spring inshore	78	4	2	44.3709	-68.1485	cod atlantic	0	0
200870	summer	4060	3	14	2008	7	29	1247	171	5.2	43.398018	-69.370678	28.5	0	69.94	12.02	0.067	9.36	70.739	0	0		SP03	spring inshore	79	4	2	44.311	-68.0736	cod atlantic	0	0
200870	summer	4060	4	12	2008	7	29	754	137	5.4	43.619305	-69.39655	141.38	0	3.4	84.2	33.54	21.32	50.708	0	0		SP03	spring inshore	80	4	2	44.2716	-68.0075	cod atlantic	0	0
200870	summer	4060	5	13	2008	7	29	1042	163	5.2	43.48546	-69.363452	12.08	0	115.88	68.56	0.144	26.98	74.513	0	0		SP04	spring inshore	73	4	2	44.2788	-68.4347	cod atlantic	0.08	2
200870	summer	4060	6	47	2008	8	7	1020	172	5.4	42.884838	-69.156357	2.02	0	50.9	2.08	0	13.1	17.755	0	0		SP04	spring inshore	81	4	2	44.2757	-68.0097	cod atlantic	0.14	3
200870	summer	4060	7	33	2008	8	4	1710	165	5.7	43.098673	-69.423095	11.72	0	168.12	21.02	0	16.16	50.285	0	0		SP04	spring inshore	82	4	2	44.3178	-68.1003	cod atlantic	0.16	3
200870	summer	4060	8	18	2008	7	30	1039	134	5.5	43.571137	-69.042722	198.82	0	4.4	93.26	2.98	11.22	54.977	0	0		SP05	spring inshore	81	4	2	44.3532	-68.1663	cod atlantic	0.03	1
200870	summer	4060	9	17	2008	7	30	703	152	5.2	43.485563	-69.191065	16.2	0	131.68	67.62	0	17.28	53.375	0	0		SP05	spring inshore	83	4	2	44.2492	-68.1033	cod atlantic	0	0
200870	summer	4060	10	16	2008	7	30	428	162	5.3	43.368993	-69.074898	14.4	0	70.16	9.08	1.54	4.92	45.814	0	0		SP05	spring inshore	84	4	2	44.295	-68.0527	cod atlantic	0	0
200870	summer	4060	11	35	2008	8	5	623	181	5.8	43.155317	-69.158125	37.36	0	64.66	1.12	0.056	2.62	11.523	0	0		SP06	spring inshore	70	4	2	44.0637	-68.4022	cod atlantic	0	0
200870	summer	4060	12	15	2008	7	29	1450	173	5.2	43.334733	-69.354728	42.44	0	50.86	22.44	1.34	4.62	75.358	0	0		SP06	spring inshore	80	4	2	44.2772	-68.4696	cod atlantic	0	0
200870	summer	4060	13	39	2008	8	6	414	189	5.4	42.86335	-69.0329	1.7	0	71.26	2.38	0	1.48	13.983	0	0		SP06	spring inshore	89	4	2	44.4259	-68.1539	cod atlantic	0	0
200870	summer	4060	15	36	2008	8	5	1015	201	5.8	43.006853	-69.219573	3.12	0	72.32	4.18	0	1.6	59.756	0	0		SP06	spring inshore	90	4	2	44.2942	-68.0507	cod atlantic	0	0
200870	summer	4070	1	64	2008	8	15	402	188	6.1	42.147888	-69.178878	0	0	76.78	1.1	0	7	8.546	0	0		SP07	spring inshore	80	4	2	44.2423	-68.1323	cod atlantic	0	0
200870	summer	4070	2	65	2008	8	15	622	202	6.4	42.118228	-69.315355	0	0	157.4	0.28	0	2.2	9.5	0	0		SP07	spring inshore	86	4	2	44.4415	-68.2223	cod atlantic	0	0
200870	summer	4070	3	49	2008	8	7	1551	211	5.4	42.687953	-69.363425	0	0	15.48	3.06	0	1.14	12.922	0	0		SP07	spring inshore	87	4	2	44.3614	-68.1629	cod atlantic	0	0
200870	summer	4070	4	58	2008	8	13	1738	221	6.4	42.320107	-69.404747	0	0	26.42	0.66	0	5.32	3.848	0	0		SP07	spring inshore	88	4	2	44.3564	-68.1155	cod atlantic	0	0
200870	summer	4070	5	48	2008	8	7	1334	207	5.4	42.626753	-69.234702	1.52	0	76.36	1.74	0.032	4.32	4.213	0	0		SP08	spring inshore	74	4	2	44.3078	-68.4687	cod atlantic	0	0
200870	summer	4070	6	59	2008	8	14	358	217	7	42.460522	-69.029867	0	0	35.94	6.137	0	0.78	9.23	0	0		SP08	spring inshore	80	4	2	44.1845	-68.2834	cod atlantic	0	0
200870	summer	4080	1	41	2008	8	6	907	183	5.4	42.989337	-68.697978	6.46	0	92.96	1.02	0	3.52	19.019	0	0		SP08	spring inshore	88	4	2	44.2876	-68.086	cod atlantic	0	0
200870	summer	4080	2	45	2008	8	7	404	179	6.6	42.638163	-68.73388	5.4	0	67.409	3.1	0	13.48	4.457	0	0		SP09	spring inshore	78	4	2	44.0661	-68.4014	cod atlantic	0	0
200870	summer	4080	4	44	2008	8	6	1600	183	5.4	42.988482	-68.585833	5.38	0	55.454	1.14	0	8.26	33.054	0	0		SP09	spring inshore	80	4	2	44.2453	-68.4307	cod atlantic	0	0
200870	summer	4080	5	19	2008	7	30	1247	119	6	43.617157	-68.930255	446.06	0	0.679	9.4	0	0.72	10.804	0	0		SP09	spring inshore	88	4	2	44.3443	-68.1149	cod atlantic	0	0
200870	summer	4080	6	34	2008	8	5	350	169	5.8	43.183995	-68.914888	146.54	0	260.92	3.08	0.26	2.48	19.137	0	0		SP09	spring inshore	89	4	2	44.361	-68.1634	cod atlantic	0	0
200870	summer	4080	7	21	2008	7	30	1817	153	6.5	43.627442	-68.636532	1085.97	0	2.06	3.64	24.5	26.84	43.287	0	0		SP10	spring inshore	76	4	2	44.0274	-68.5455	cod atlantic	0	0
200870	summer	4080	8	40	2008	8	6	659	176	5.4	42.988542	-68.840575	6.82	0	106.28	0.18	0	2.12	27.587	0	0		SP10	spring inshore	81	4	2	44.2931	-68.4786	cod atlantic	0	0
200870	summer	4080	9	20	2008	7	30	1553	145	6.5	43.525478	-68.797713	231	0	1.26	158.34	21.24	61.58	26.089	0	0		SP10	spring inshore	92	4	2	44.2302	-68.1339	cod atlantic	0	0
200870	summer	4080	10	43	2008	8	6	1420	183	5.4	43.02385	-68.589228	3.18	0	65.16	1.6	0	2.06	34.525	0	0		SP10	spring inshore	96	4	2	44.3713	-68.1546	cod atlantic	0	0
200970	summer	4010	1	66	2009	7	31	456	112	6.7	42.81165	-70.512843	0	0	4.62	11.78	3.74	1.28	44.846	0	0		SP11	spring inshore	75	4	2	44.0284	-68.5441	cod atlantic	0	0
200970	summer	4010	2	43	2009	7	27	1201	163	5.4	43.07594	-70.213912	7.88	0	117.18	8.96	13.72	11.64	206.282	0	0		SP11	spring inshore	86	4	2	44.3146	-68.0865	cod atlantic	0	0
200970	summer	4010	4	64	2009	7	30	1618	109	6.1	42.805342	-70.342518	3.68	0	10.76	24.56	0	2.2	54.119	0	0		SP11	spring inshore	88	4	2	44.2402	-68.1341	cod atlantic	0	0
200970	summer	4010	5	44	2009	7	27	1419	150	5.4	43.030023	-70.117498	5.9	0	228.1	2.325	7.58	1.52	205.306	0	0		SP11	spring inshore	89	4	2	44.2833	-68.1978	cod atlantic	0	0
200970	summer	4010	6	63	2009	7	30	1417	128	0	42.894242	-70.229468	1.52	0	135.6	15.32	20.48	5.16	91.93	0	0		SP12	spring inshore	77	4	2	44.3104	-68.464	cod atlantic	0	0
200970	summer	4010	7	65	2009	7	30	1801	122	6.4	42.892825	-70.450238	5.13	0	11.1	7.744	0	0.1	88.023	0	0		SP12	spring inshore	91	4	2	44.4395	-68.2245	cod atlantic	0	0
200970	summer	4010	8	87	2009	8	6	1219	164	0	42.969343	-70.224005	20.34	0	109.22	11.34	3.52	9.38	1.939	0	0		SP12	spring inshore	92	4	2	44.4339	-68.1715	cod atlantic	0	0
200970	summer	4030	1	48	2009	7	28	1057	160	5.4	42.961808	-69.556205	24.84	0	13.78	5.86	0	9.18	34.626	0	0		SP12	spring inshore	93	4	2	44.2947	-68.0718	cod atlantic	0.11	3
200970	summer	4030	3	19	2009	7	16	1214	163	6	43.355358	-69.711227	239.7	0	52.06	7.92	0	13.34	64.063	0	0		SP13	spring inshore	72	4	2	44.0555	-68.3934	cod atlantic	0	0
200970	summer	4030	4	47	2009	7	28	730	161	5.4	43.039755	-69.77218	12.9	0	35.02	14.34	0	12.14	67.032	0	0		SP13	spring inshore	86	4	2	44.2647	-68.0219	cod atlantic	0	0
200970	summer	4030	5	40	2009	7	23	642	161	5.4	43.04047	-69.547653	11.789	0	91.9	10.877	0	4.46	27.503	0	0		SP13	spring inshore	89	4	2	44.2288	-68.1335	cod atlantic	0	0
200970	summer	4030	6	22	2009	7	20	736	123	6.6	43.537632	-69.699828	19.36	0	8.6	13.96	0	0.5	78.696	0	0		SP13	spring inshore	91	4	2	44.3344	-68.1161	cod atlantic	0	0
200970	summer	4030	7	20	2009	7	16	1509	167	6.5	43.354788	-69.991373	35.86	0	56.68	88.5	0	18.38	109.02	0	0		SP13	spring inshore	93	4	2	44.4407	-68.1864	cod atlantic	0	0
200970	summer	4030	8	21	2009	7	20	517	135	6.5	43.459578	-69.800953	107.52	0	14.12	42.2	0	6.52	71.451	0	0		SP14	spring inshore	78	4	2	44.146	-68.2649	cod atlantic	1.8	25.71
200970	summer	4030	9	50	2009	7	28	1328	161	0	42.92268	-69.540932	40.08	0	4.06	2.82	0	0.26	25.54	0	0		SP14	spring inshore	79	4	2	44.1796	-68.2771	cod atlantic	1	15
200970	summer	4030	10	46	2009	7	28	506	173	0	43.136542	-69.913755	24.76	0	116.78	12.68	0.28	8.34	26.749	0	0		SP14	spring inshore	88	4	2	44.2486	-68.1026	cod atlantic	0	0
200970	summer	4030	11	86	2009	8	6	737	113	0	43.094995	-69.58529	0.014	0	51.084	3.46	0	0	0	0	0		SP14	spring inshore	89	4	2	44.3576	-68.1684	cod atlantic	0	0
200970	summer	4050	1	45	2009	7	27	1633	192	6.6	43.071567	-69.932425	12.58	0	38	23.8	0.001	7.8	48.865	0	0		SP14	spring inshore	90	4	2	44.4424	-68.2221	cod atlantic	0	0
200970	summer	4050	3	75	2009	8	4	842	223	0	42.188852	-69.748608	7.66	0	19.42	1.07	0	8.2	0.618	0	0		SP15	spring inshore	95	4	2	44.31758	-68.15727	cod atlantic	0	0
200970	summer	4050	4	77	2009	8	4	1455	200	0	41.951258	-69.569128	1.92	0	23.42	0.94	0	5.6	4.204	0	0		SP15	spring inshore	96	4	2	44.34533	-68.11455	cod atlantic	0	0
200970	summer	4050	5	74	2009	8	4	638	190	0	42.061083	-69.739258	0	0	5.36	0.58	0	3.808	0.417	0	0		SP15	spring inshore	97	4	2	44.3017	-68.06657	cod atlantic	0	0
200970	summer	4050	6	62	2009	7	30	1142	178	6.1	42.75959	-69.978838	2.64	0	50.06	6.5	0	56.5	5.48	0	0		SP15	spring inshore	98	4	2	44.26763	-68.02318	cod atlantic	0.06	1
200970	summer	4050	7	85	2009	8	6	441	197	0	42.911353	-69.749147	0	0	19.2	1.36	0	0.42	15.482	0	0		SP15	spring inshore	99	4	2	44.2273	-68.13418	cod atlantic	0	0
200970	summer	4050	8	52	2009	7	28	1805	210	5.2	42.782548	-69.618523	0	0	16.25	0.56	0	6.76	11.281	0	0		SP16	spring inshore	77	4	2	44.04237	-68.54115	cod atlantic	0	0
200970	summer	4050	9	59	2009	7	30	455	209	7	42.479793	-69.86888	13.18	0	47.16	0.9	0	5.76	1.778	0	0		SP16	spring inshore	79	4	2	44.24438	-68.43138	cod atlantic	0	0
200970	summer	4060	2	24	2009	7	20	1430	136	6	43.575258	-69.272083	51.98	0	4.22	5.94	0	13.74	83.366	0	0		SP16	spring inshore	93	4	2	44.29008	-68.1778	cod atlantic	0	0
200970	summer	4060	3	38	2009	7	22	1802	166	0	42.939177	-69.357118	1.5	0	79.66	2.6	0	5.1	71.43	0	0		SP16	spring inshore	94	4	2	44.29573	-68.05503	cod atlantic	0	0
200970	summer	4060	4	18	2009	7	16	902	150	5.5	43.265358	-69.440002	31.92	0	317.373	0.44	15.7	8.1	88.071	0	0		SP16	spring inshore	97	4	2	44.3713	-68.15253	cod atlantic	0.06	2
200970	summer	4060	5	37	2009	7	22	1552	156	5.8	42.893725	-69.19869	0	0	53.4	1.84	0	9.4	69.775	0	0		SP17	spring inshore	79	4	2	44.02787	-68.54343	cod atlantic	0.15	1.25
200970	summer	4060	6	39	2009	7	23	446	144	5.4	43.017718	-69.471027	14.54	0	985.8	4.263	0	3.9	13.074	0	0		SP17	spring inshore	90	4	2	44.2518	-68.02222	cod atlantic	0	0
200970	summer	4060	7	23	2009	7	20	1051	134	6.7	43.647878	-69.406663	2.5	0	0.68	3.12	0	1.36	43.253	0	0		SP17	spring inshore	96	4	2	44.4326	-68.17223	cod atlantic	0	0
200970	summer	4060	8	51	2009	7	28	1559	160	6	42.766533	-69.442073	7.95	0	10	1.65	0	0.111	8.726	0	0		SP17	spring inshore	97	4	2	44.32717	-68.13263	cod atlantic	0	0
200970	summer	4060	9	35	2009	7	22	839	169	5.8	43.43894	-69.114012	12.96	0	3.44	0.797	0	2.46	21.299	0	0		SP17	spring inshore	98	4	2	44.23915	-68.13398	cod atlantic	0	0
200970	summer	4060	11	36	2009	7	22	1101	157	5.8	43.373332	-69.128007	60.84	0	116.24	11.98	3.92	15.18	62.285	0	0		SP03	spring inshore	65	4	3	43.9421	-68.5503	cod atlantic	0	0
200970	summer	4060	12	16	2009	7	16	437	167	5.3	43.412917	-69.407985	248.644	0	48.76	12.26	0	6.18	59.23	0	0		SP03	spring inshore	67	4	3	43.9545	-68.3949	cod atlantic	0.37	1.11
200970	summer	4060	13	27	2009	7	21	425	121	5.2	43.608143	-69.046183	0	0	0.22	23.44	0	4.84	18.455	0	0		SP03	spring inshore	69	4	3	44.0417	-68.3168	cod atlantic	0	0
200970	summer	4060	15	5	2009	7	14	602	180	5.8	43.140197	-69.140283	15.58	0	86.058	2.34	0	14.96	89.872	0	0		SP03	spring inshore	81	4	3	44.1872	-68.0302	cod atlantic	0.4	1
200970	summer	4060	16	17	2009	7	16	657	170	5.2	43.337475	-69.362125	54.85	0	50	1.66	0	14.02	127.564	0	0		SP04	spring inshore	67	4	3	43.9443	-68.5625	cod atlantic	0.16	2
200970	summer	4060	17	7	2009	7	14	939	166	5.5	43.184843	-69.042108	10.2	0	30.32	2.12	2.24	1.64	27.052	0	0		SP04	spring inshore	68	4	3	43.9028	-68.5288	cod atlantic	0.12	3
200970	summer	4060	18	26	2009	7	20	1746	138	7.5	43.565485	-69.120365	18.14	0	0.72	9.58	2.28	9.18	73.589	0	0		SP04	spring inshore	69	4	3	43.9493	-68.405	cod atlantic	0.2	4
200970	summer	4070	1	76	2009	8	4	1148	217	0	42.210583	-69.46747	0	0	16.56	0.54	0	0.46	3.246	0	0		SP04	spring inshore	78	4	3	44.2122	-67.9857	cod atlantic	0.02	1
200970	summer	4070	3	79	2009	8	5	450	197	0	41.862287	-69.162337	0	0	22.04	1.3	0	7.5	2.23	0	0		SP04	spring inshore	79	4	3	44.1275	-68.0195	cod atlantic	0.05	1
200970	summer	4070	4	57	2009	7	29	1532	234	6.5	42.382595	-69.365055	5.95	0	10.4	5.9	0	2.7	0.779	0	0		SP05	spring inshore	65	4	3	44.012	-68.4077	cod atlantic	0	0
200970	summer	4070	5	78	2009	8	4	1722	195	0	41.889935	-69.326165	0	0	45.02	3.48	0	4.12	4.454	0	0		SP05	spring inshore	66	4	3	43.9517	-68.4518	cod atlantic	0.11	1.33
200970	summer	4070	7	53	2009	7	29	443	210	0	42.618362	-69.249268	1.64	0	6.46	1.4	0	2.62	4.045	0	0		SP05	spring inshore	68	4	3	43.963	-68.2552	cod atlantic	0.14	1
200970	summer	4070	8	54	2009	7	29	802	216	5.9	42.462418	-69.039397	1.52	0	25.14	2.14	0	5.32	3.647	0	0		SP05	spring inshore	70	4	3	44.0155	-68.1935	cod atlantic	0.02	1
200970	summer	4070	9	56	2009	7	29	1252	229	6.6	42.487678	-69.254118	3.45	0	9.65	0.35	0	7.6	2.762	0	0		SP05	spring inshore	78	4	3	44.162	-67.9572	cod atlantic	0	0
200970	summer	4070	10	81	2009	8	5	947	202	0	42.074398	-69.25783	0	0	117.38	0.72	0	19.52	6.384	0	0		SP06	spring inshore	71	4	3	44.0386	-68.4057	cod atlantic	0	0
200970	summer	4080	1	32	2009	7	21	1754	119	5.7	43.351578	-68.817153	39.6	0	3.992	6.78	0	3.8	2.099	0	0		SP06	spring inshore	74	4	3	43.9509	-68.4029	cod atlantic	0.34	1
200970	summer	4080	2	9	2009	7	14	1505	174	5.4	43.107992	-68.565465	0	0	61.74	7.08	7.16	11	48.768	0	0		SP06	spring inshore	77	4	3	44.0157	-68.1949	cod atlantic	0	0
200970	summer	4080	3	28	2009	7	21	752	132	5.2	43.677682	-68.798698	0.201	0	7.24	17.54	1.14	1.54	13.957	0	0		SP06	spring inshore	83	4	3	44.1836	-68.0971	cod atlantic	0.14	1
200970	summer	4080	4	4	2009	7	13	1446	183	0	43.097618	-68.891317	17.64	0	84.9	3	0	20.153	35.174	0	0		SP06	spring inshore	84	4	3	44.2026	-68.0191	cod atlantic	0	0
200970	summer	4080	6	8	2009	7	14	1159	152	0	43.241035	-68.862488	17.84	0	277.38	7.96	1.28	30.3	30.877	0	0		SP06	spring inshore	85	4	3	44.1643	-67.9503	cod atlantic	0	0
200970	summer	4080	7	3	2009	7	13	1238	139	0	43.018722	-68.942888	48.54	0	13.976	1.06	3.7	11.42	5.995	0	0		SP06	spring inshore	86	4	3	44.0829	-68.0328	cod atlantic	0	0
200970	summer	4080	8	33	2009	7	22	436	112	5.7	43.40736	-68.889175	124.46	0	11.462	28.22	0.26	2.14	0.34	0	0		SP07	spring inshore	69	4	3	43.9865	-68.5518	cod atlantic	1.52	2
200970	summer	4080	9	2	2009	7	13	1014	176	0	42.98201	-68.833257	2.94	0	128.1	2.92	0.053	20.54	13.847	0	0		SP07	spring inshore	70	4	3	43.9529	-68.5768	cod atlantic	0	0
200970	summer	4080	10	31	2009	7	21	1539	137	5.7	43.533443	-68.782252	52	0	1.92	37.56	0.126	5.32	50.43	0	0		SP07	spring inshore	71	4	3	43.9448	-68.4744	cod atlantic	0	0
200970	summer	4080	11	30	2009	7	21	1319	168	5.2	43.51772	-68.520757	80.66	0	447.56	1.96	0	111.44	104.609	0	0		SP07	spring inshore	75	4	3	44.0175	-68.3475	cod atlantic	0	0
200970	summer	4080	12	1	2009	7	13	710	166	4.9	42.779348	-68.981638	0.2	0	278.38	3.34	0	3.62	24.475	0	0		SP07	spring inshore	81	4	3	44.1026	-68.1123	cod atlantic	0.04	2
201070	summer	4010	1	62	2010	7	28	1834	118	4.6	42.889635	-70.449162	241.4	0	23.7	16.62	0	1.52	56.55	0	0		SP07	spring inshore	83	4	3	44.152	-67.9041	cod atlantic	0	0
201070	summer	4010	3	65	2010	7	29	957	129	5	43.069793	-70.322395	558.615	0	25.24	18.04	0	6.02	34.739	0	0		SP08	spring inshore	68	4	3	44.0194	-68.5399	cod atlantic	0	0
201070	summer	4010	4	63	2010	7	29	534	114	4.6	42.808877	-70.356495	69.98	0	14.6	30.544	1.58	0.74	67.505	0	0		SP08	spring inshore	75	4	3	43.9126	-68.5195	cod atlantic	0	0
201070	summer	4010	6	64	2010	7	29	813	118	5	43.0174	-70.378632	21.68	0	30.732	20.66	0	6.268	36.206	0	0		SP08	spring inshore	76	4	3	43.9941	-68.4408	cod atlantic	0	0
201070	summer	4010	7	45	2010	7	22	730	129	5.5	43.304803	-70.125178	65.04	0	77.04	31.3	21.3	14.24	77.915	0	0		SP08	spring inshore	79	4	3	44.0062	-68.2998	cod atlantic	0	0
201070	summer	4010	8	66	2010	7	29	1215	173	5.2	42.947342	-70.243763	68.12	0	113.24	8.44	5.24	13.42	111.041	0	0		SP08	spring inshore	81	4	3	44.0742	-68.1212	cod atlantic	0	0
201070	summer	4010	10	44	2010	7	22	537	114	5.5	43.209183	-70.198058	24.34	0	19.04	9.52	9.42	11.46	18.992	0	0		SP08	spring inshore	84	4	3	44.1259	-67.8814	cod atlantic	0	0
201070	summer	4010	11	68	2010	7	29	1544	141	5.2	42.896722	-70.23746	314.924	0	10.68	0.66	0	1.2	90.55	0	0		SP08	spring inshore	85	4	3	44.1844	-68.0349	cod atlantic	0	0
201070	summer	4030	1	24	2010	7	16	438	139	5.9	43.56434	-69.61977	17.12	0	4.9	39.72	0.11	8.4	71.781	0.5	0		SP09	spring inshore	70	4	3	43.9295	-68.5532	cod atlantic	0	0
201070	summer	4030	2	51	2010	7	23	730	144	6.1	43.426933	-69.939908	139.94	0	164.86	49.84	0	28.36	38.918	0	0		SP09	spring inshore	71	4	3	43.9965	-68.5548	cod atlantic	0	0
201070	summer	4030	3	25	2010	7	16	759	128	5.6	43.478095	-69.781962	9.98	0	24.04	48.42	2.5	29.4	163.546	0.012	0		SP09	spring inshore	76	4	3	43.9997	-68.3184	cod atlantic	0.12	2
201070	summer	4030	4	42	2010	7	21	1354	162	7.7	42.872352	-69.539718	5.28	0	12.7	6.42	0	2.66	31.824	0	0		SP09	spring inshore	77	4	3	44.0121	-68.2577	cod atlantic	0	0
201070	summer	4030	5	39	2010	7	21	816	137	6.1	43.120728	-69.482673	2.24	0	68.32	6.06	2.2	0.5	41.687	0	0		SP09	spring inshore	79	4	3	44.1482	-68.1062	cod atlantic	0.66	1
201070	summer	4030	6	47	2010	7	22	1225	163	7.1	43.35836	-69.862015	338.68	0	167.54	34.32	0	9.28	15.618	0	0		SP09	spring inshore	83	4	3	44.0692	-67.92	cod atlantic	0	0
201070	summer	4030	7	54	2010	7	26	1804	176	8.1	42.86637	-69.684325	73.92	0	74.32	14.28	0	8.44	8.673	0	0		SP09	spring inshore	86	4	3	44.1302	-68.0199	cod atlantic	0	0
201070	summer	4030	8	50	2010	7	23	440	168	6.5	43.371113	-69.592947	145.05	0	9.3	5.55	0	9.15	35.138	0	0		SP10	spring inshore	72	4	3	43.9332	-68.5527	cod atlantic	0	0
201070	summer	4030	9	41	2010	7	21	1141	155	6.7	43.013282	-69.518022	0	0	51.96	15.18	0	9.46	76.634	0	0		SP10	spring inshore	74	4	3	43.9425	-68.4471	cod atlantic	0	0
201070	summer	4030	11	49	2010	7	22	1838	157	7.1	43.05345	-69.765278	10.24	0	17.18	10.06	0	26.16	79.059	0	0		SP10	spring inshore	75	4	3	43.9776	-68.5179	cod atlantic	0	0
201070	summer	4030	12	46	2010	7	22	1035	138	5.8	43.331192	-69.93476	98.92	0	120.5	4.72	16.88	1.38	53.253	0	0		SP10	spring inshore	82	4	3	44.0027	-68.2755	cod atlantic	0	0
201070	summer	4050	1	60	2010	7	27	1842	214	7.7	42.316432	-69.971152	42.6	0	5.08	20.32	0	11.76	0.258	0	0		SP10	spring inshore	86	4	3	44.0653	-68.1245	cod atlantic	0	0
201070	summer	4050	2	58	2010	7	27	1247	233	8.3	42.262023	-69.590333	3.86	0	1.06	6.58	0	1.72	0.216	0	0		SP10	spring inshore	87	4	3	44.1269	-67.9063	cod atlantic	0.18	1
201070	summer	4050	3	69	2010	7	29	1842	220	8.1	42.717845	-69.90561	149.118	0	5.06	14.52	0	7.54	4.263	0	0		SP10	spring inshore	88	4	3	44.1287	-68.0122	cod atlantic	0	0
201070	summer	4050	4	55	2010	7	27	459	224	8.6	42.336833	-69.509635	27.96	0	15.5	4.42	0	5.24	0.5	0	0		SP10	spring inshore	90	4	3	44.2098	-68.0398	cod atlantic	0	0
201070	summer	4050	5	56	2010	7	27	651	225	8.6	42.378175	-69.570597	41.5	0	25.04	4.04	0	10.24	0.217	0	0		SP11	spring inshore	72	4	3	43.9415	-68.555	cod atlantic	0	0
201070	summer	4050	6	57	2010	7	27	1021	226	8.4	42.355877	-69.838425	0	0	13.7	9.26	0	10.42	3.402	0	0		SP11	spring inshore	73	4	3	43.996	-68.4346	cod atlantic	0.01	1
201070	summer	4050	7	53	2010	7	26	1624	199	8.1	42.911433	-69.756818	84.9	0	23.02	14.16	0	8.92	3.139	0	0		SP11	spring inshore	74	4	3	44.0063	-68.4003	cod atlantic	0.05	1.05
201070	summer	4050	8	78	2010	8	2	1632	202	8.1	42.789672	-69.619815	32.66	0	36.32	12.04	0	6.266	24.136	0	0		SP11	spring inshore	84	4	3	44.0476	-68.259	cod atlantic	0	0
201070	summer	4060	1	37	2010	7	20	1713	177	6.8	43.118342	-69.15518	33.86	0	59.36	6.18	0	14.58	26.036	0	0		SP11	spring inshore	91	4	3	44.1245	-68.0194	cod atlantic	0	0
201070	summer	4060	3	38	2010	7	21	447	174	7	43.064592	-69.274202	80.06	0	98.68	6.32	0	10.52	26.412	0	0		SP11	spring inshore	92	4	3	44.1361	-67.9122	cod atlantic	0	0
201070	summer	4060	4	4	2010	7	12	1415	137	6.2	42.879203	-69.342385	15.02	0	98.52	1.16	0	3.9	20.783	0.003	0		SP11	spring inshore	94	4	3	44.0587	-68.1289	cod atlantic	0	0
201070	summer	4060	5	31	2010	7	19	1827	156	6.4	43.407068	-69.306252	5.36	0	48.5	7.96	0	17.04	16.019	0	0		SP12	spring inshore	72	4	3	43.9777	-68.521	cod atlantic	0.17	1
201070	summer	4060	6	1	2010	7	12	803	162	8	42.684015	-69.147013	72.82	0	28.84	29.2	0	6.92	27.714	0	0		SP12	spring inshore	73	4	3	43.9207	-68.4917	cod atlantic	0	0
201070	summer	4060	8	32	2010	7	20	451	133	7.1	43.504458	-69.013858	2.52	0	5.3	33.58	0	21.84	49.693	0	0		SP12	spring inshore	81	4	3	44.0282	-68.3007	cod atlantic	0	0
201070	summer	4060	9	40	2010	7	21	959	157	6.4	43.055777	-69.479375	0.4	0	35	19.54	0	5.16	66.974	0	0		SP12	spring inshore	85	4	3	43.9914	-68.2654	cod atlantic	0.09	1
201070	summer	4060	10	30	2010	7	19	1641	163	6.5	43.452815	-69.308103	13.32	0	29.18	4.6	0	11.74	20.868	0	0		SP12	spring inshore	87	4	3	44.0833	-68.0362	cod atlantic	0.28	2
201070	summer	4060	11	33	2010	7	20	816	162	7.3	43.397062	-69.123385	7.62	0	797.64	6.74	4.52	20.92	15.45	0	0		SP12	spring inshore	88	4	3	44.11	-67.9998	cod atlantic	0.03	1
201070	summer	4060	14	35	2010	7	20	1338	188	7.8	43.193913	-69.184678	366.978	0	92.58	7.32	0	21.06	1.674	0	0		SP12	spring inshore	89	4	3	44.1772	-68.0238	cod atlantic	0	0
201070	summer	4060	15	36	2010	7	20	1525	182	7.4	43.155307	-69.148428	19.6	0	148.96	8.08	0.03	12.5	8.856	0	0		SP13	spring inshore	73	4	3	43.9998	-68.4034	cod atlantic	0	0
201070	summer	4060	16	34	2010	7	20	1053	168	6.8	43.334918	-69.354007	310.66	0	38.58	4.64	0	20.46	54.811	0	0		SP13	spring inshore	76	4	3	43.9592	-68.4091	cod atlantic	0	0
201070	summer	4060	17	3	2010	7	12	1148	139	6.1	42.828508	-69.247768	19.1	0	37.32	3.36	0	6.58	24.444	0	0		SP13	spring inshore	80	4	3	44.0571	-68.1256	cod atlantic	0	0
201070	summer	4060	19	27	2010	7	19	650	148	6.8	43.563848	-69.298048	0	0	28.44	14	0	6.02	56.134	0	0		SP13	spring inshore	83	4	3	44.1043	-68.0064	cod atlantic	0	0
201070	summer	4060	20	29	2010	7	19	1343	148	6.1	43.485587	-69.384945	3.28	0	69.66	2.34	5.92	10.28	34.795	0	0		SP13	spring inshore	84	4	3	44.1269	-68.0164	cod atlantic	0	0
201070	summer	4070	2	77	2010	8	2	1347	232	8.3	42.647623	-69.471447	0	0	33.25	6.16	0	9.25	2.602	0	0		SP13	spring inshore	87	4	3	44.1451	-67.914	cod atlantic	0	0
201070	summer	4070	3	88	2010	8	6	1821	199	7.4	41.90764	-69.353708	0	0	69.82	8.113	0	9.02	0.491	0	0		SP13	spring inshore	88	4	3	44.1872	-67.9731	cod atlantic	0	0
201070	summer	4070	4	81	2010	8	5	1309	210	8.7	42.548632	-69.173837	0	0	41.56	3.1	0	1.78	1.878	0	0		SP14	spring inshore	72	4	3	43.9337	-68.4498	cod atlantic	0.1	2
201070	summer	4070	5	83	2010	8	5	1758	229	8.1	42.335743	-69.12428	5.22	0	10.24	17.24	0	9.72	4.104	0	0		SP14	spring inshore	73	4	3	43.9926	-68.44	cod atlantic	0	0
201070	summer	4070	6	79	2010	8	3	507	209	8.1	42.689972	-69.350465	0	0	42.6	14.12	0	1.44	4.822	0	0		SP14	spring inshore	80	4	3	44.0573	-68.2457	cod atlantic	0	0
201070	summer	4070	7	80	2010	8	3	727	209	8.3	42.625773	-69.252167	3.2	0	38.64	9.68	0	14.82	3.51	0	0		SP14	spring inshore	84	4	3	44.1488	-68.1073	cod atlantic	0	0
201070	summer	4070	8	82	2010	8	5	1535	220	8.7	42.446727	-69.070922	0	0	32.24	5.36	0	5.86	2.352	0	0		SP14	spring inshore	85	4	3	44.1863	-68.0352	cod atlantic	0	0
201070	summer	4080	1	22	2010	7	15	1544	128	7.4	43.601258	-68.811693	0.18	0	36.293	100.46	3.36	0	142.197	0	0		SP15	spring inshore	75	4	3	44.00513	-68.48405	cod atlantic	0	0
201070	summer	4080	2	23	2010	7	15	1749	117	7.8	43.678327	-68.857288	0	0	0.44	29.08	0	0.28	6.591	0	0		SP15	spring inshore	76	4	3	44.01643	-68.34947	cod atlantic	0.04	1
201070	summer	4080	3	19	2010	7	15	937	125	7.3	43.448298	-68.759213	43.24	0	0.9	89.14	0	1.94	133.334	0	0		SP15	spring inshore	77	4	3	43.94917	-68.4069	cod atlantic	0.11	2
201070	summer	4080	5	18	2010	7	15	729	130	7.3	43.439057	-68.639918	155.04	0	206.58	24.76	0.253	3.8	20.363	0	0		SP15	spring inshore	90	4	3	43.95372	-68.11397	cod atlantic	0.2	3.75
201070	summer	4080	6	17	2010	7	15	443	139	7.4	43.604137	-68.607675	31.72	0	26.7	54.94	2.24	39.44	147.664	0	0		SP15	spring inshore	91	4	3	44.14393	-68.11362	cod atlantic	0	0
201070	summer	4080	7	8	2010	7	13	1022	181	8.4	43.072343	-68.717243	305	0	36.78	16.8	0	18.78	45.136	0	0		SP15	spring inshore	92	4	3	44.17105	-68.00452	cod atlantic	0.2	1
201070	summer	4080	8	9	2010	7	13	1232	184	8.7	43.108287	-68.848588	681.92	0	30.22	12.48	0	11.34	21.829	0	0		SP15	spring inshore	93	4	3	44.1896	-67.91645	cod atlantic	0	0
201070	summer	4080	9	7	2010	7	13	804	176	8.7	42.991258	-68.822513	8.42	0	53.64	9.66	0	19	28.947	0	0		SP15	spring inshore	94	4	3	44.1478	-67.90198	cod atlantic	0.04	1
201070	summer	4080	11	11	2010	7	13	1824	154	8.1	43.285707	-68.682182	45.86	0	140.32	24.46	0	33.5	31.537	0	0		SP16	spring inshore	76	4	3	43.98383	-68.50948	cod atlantic	0.0777777	1.11111
201170	summer	4010	1	12	2011	7	13	456	148	5.6	42.963533	-70.166767	22.751	0	142.787	0.764	8.686	6.687	153.146	0	0		SP16	spring inshore	83	4	3	44.09093	-68.29717	cod atlantic	0.42	4
201170	summer	4010	2	8	2011	7	12	939	155	7	43.347083	-70.07875	0	0	79.361	45.14	2.606	23.033	15.698	0	0		SP16	spring inshore	84	4	3	43.96623	-68.33973	cod atlantic	0.17	4
201170	summer	4010	3	11	2011	7	12	1653	112	6.2	43.191683	-70.22295	8.69	0	4.573	10.587	8.16	1.852	17.752	0	0		SP16	spring inshore	86	4	3	44.03688	-68.27212	cod atlantic	1.54	4
201170	summer	4010	4	61	2011	7	29	622	115	5.6	42.81225	-70.465283	39.218	0	15.983	63.662	3.043	2.804	69.14	0	0		SP16	spring inshore	87	4	3	44.13867	-68.1234	cod atlantic	0.41	9
201170	summer	4010	5	14	2011	7	13	855	102	6.2	43.058983	-70.382183	0.142	0	1.533	11.926	6.145	1.67	9.45	0	0		SP16	spring inshore	88	4	3	44.17803	-68.05123	cod atlantic	0.39	8
201170	summer	4010	6	9	2011	7	12	1202	160	7	43.215317	-70.094017	9.191	0	200.331	26.725	6.144	73.697	134.263	0	0		SP16	spring inshore	91	4	3	44.12867	-68.01238	cod atlantic	0.1	2
201170	summer	4010	7	10	2011	7	12	1524	112	6.5	43.212983	-70.175217	11.556	0	11.265	15.406	2.886	3.893	19.122	0	0		SP16	spring inshore	92	4	3	44.10282	-68.09042	cod atlantic	0	0
201170	summer	4010	8	13	2011	7	13	640	159	5.8	42.979183	-70.269717	44.865	0	54.016	1.953	0	14.584	123.122	0	0		SP17	spring inshore	75	4	3	43.93212	-68.58768	cod atlantic	0	0
201170	summer	4010	10	60	2011	7	29	445	107	5.7	42.8873	-70.465683	304.548	0	11.008	30.678	2.944	2.713	57.254	0	0		SP17	spring inshore	76	4	3	43.93277	-68.55418	cod atlantic	0	0
201170	summer	4030	1	16	2011	7	15	440	149	7.1	43.404033	-69.654417	6.782	0	74.011	16.743	0	23.156	42.286	0	0		SP17	spring inshore	85	4	3	44.038	-68.33818	cod atlantic	0	0
201170	summer	4030	2	44	2011	7	27	453	126	6.7	43.15375	-69.71955	1.346	0	33.637	2.148	0	8.384	79.045	0	0		SP17	spring inshore	89	4	3	44.08247	-68.11393	cod atlantic	0	0
201170	summer	4030	3	49	2011	7	27	1240	159	7.5	43.000017	-69.595133	8.018	0	32.81	8.53	0	4.893	3.849	0	0		SP17	spring inshore	91	4	3	44.18	-68.02847	cod atlantic	0.1	1
201170	summer	4030	4	17	2011	7	15	636	149	7	43.4833	-69.5437	23.412	0	43.936	19.63	3.448	32.269	57.149	0	0		SP17	spring inshore	92	4	3	44.16785	-68.06488	cod atlantic	0	0
201170	summer	4030	5	18	2011	7	18	555	113	7	43.6181	-69.53735	0.388	0	0.986	47.677	0.247	2.683	55.148	0	0		SP17	spring inshore	93	4	3	44.10587	-68.00123	cod atlantic	0.07	1
201170	summer	4030	6	67	2011	8	2	504	172	8	42.820067	-69.5437	47.626	0	157.889	29.1	0.263	9.145	3.203	0	0		SP17	spring inshore	94	4	3	44.1597	-67.89692	cod atlantic	0	0
201170	summer	4030	7	6	2011	7	12	508	151	7.3	43.271267	-69.948783	19.297	0	53.096	35.042	0	29.686	47.27	0	0		SP03	spring inshore	66	4	4	43.9317	-68.4444	cod atlantic	0.06	1
201170	summer	4030	8	48	2011	7	27	1022	167	8	43.0108	-69.781067	34.508	0	60.85	47.366	8.526	50.124	50.359	0	0		SP03	spring inshore	68	4	4	43.9421	-68.2897	cod atlantic	1.37	4
201170	summer	4030	9	43	2011	7	26	1730	145	7	43.240883	-69.52465	9.191	0	14.868	10.953	0	7.995	37.088	0	0		SP03	spring inshore	76	4	4	44.0287	-67.9978	cod atlantic	0	0
201170	summer	4030	11	46	2011	7	27	625	155	7.7	43.11765	-69.767333	8.377	0	7.366	5.468	0	32.739	31.603	0	0		SP04	spring inshore	70	4	4	43.9365	-68.3662	cod atlantic	1.8	3
201170	summer	4030	12	7	2011	7	12	726	158	7.1	43.352783	-69.952517	22.952	0	33.977	45.5	0	45.121	39.508	0	0		SP04	spring inshore	71	4	4	43.9452	-68.2848	cod atlantic	0.08	2
201170	summer	4030	13	52	2011	7	27	1832	173	8	42.8678	-69.5866	11.144	0	64.246	12.632	0	21.105	6.761	0	0		SP05	spring inshore	69	4	4	43.9117	-68.2858	cod atlantic	0.56	3
201170	summer	4050	1	75	2011	8	3	1029	213	8.3	41.98945	-69.5428	12.248	0	6.225	4.008	0	1.223	0.322	0	0		SP05	spring inshore	76	4	4	44.0213	-67.9887	cod atlantic	10.2	3
201170	summer	4050	2	78	2011	8	3	1903	215	8.4	42.1105	-69.70455	94.229	0	9.526	14.064	0	12.264	0.335	0	0		SP06	spring inshore	72	4	4	43.9062	-68.4511	cod atlantic	0	0
201170	summer	4050	3	77	2011	8	3	1532	230	8.4	42.314317	-69.5113	3.999	0	8.308	7.143	0	1.647	0.429	0	0		SP06	spring inshore	73	4	4	43.92	-68.4047	cod atlantic	0	0
201170	summer	4050	4	81	2011	8	4	1025	220	8.4	42.219017	-69.81535	148.784	0	34.458	11.89	0	23.205	0.743	0	0		SP06	spring inshore	75	4	4	43.9538	-68.2801	cod atlantic	0	0
201170	summer	4050	5	47	2011	7	27	821	201	8.3	43.0198	-69.857683	5.654	0	54.896	57.397	0	6.248	4.288	0	0		SP06	spring inshore	76	4	4	43.9601	-68.233	cod atlantic	0	0
201170	summer	4050	6	69	2011	8	2	900	226	8.3	42.732483	-69.540567	47.101	0	31.555	10.672	0	2.707	2.553	0	0		SP07	spring inshore	72	4	4	43.8316	-68.5171	cod atlantic	0	0
201170	summer	4050	7	50	2011	7	27	1515	201	8.4	42.903967	-69.749783	0	0	31.67	5.533	0	7.016	3.141	0.242	0		SP07	spring inshore	73	4	4	43.8663	-68.3731	cod atlantic	0	0
201170	summer	4050	8	68	2011	8	2	653	213	8.3	42.78015	-69.628617	13.5	0	11.144	3.603	0	2.126	14.075	0	0		SP07	spring inshore	74	4	4	43.9228	-68.1431	cod atlantic	0	0
201170	summer	4060	1	2	2011	7	11	755	156	7.1	42.895333	-69.205917	3.224	0	43.558	16.544	11.631	9.132	3.835	0	0		SP08	spring inshore	77	4	4	43.9208	-68.2605	cod atlantic	0.6	1
201170	summer	4060	2	5	2011	7	11	1620	171	7.3	43.117317	-69.138383	18.092	0	147.763	3.226	0	4.505	4.256	0	0		SP08	spring inshore	78	4	4	43.9612	-68.2348	cod atlantic	0	0
201170	summer	4060	3	39	2011	7	26	754	152	7.8	43.3317	-69.044467	37.527	0	168.093	15.515	0.127	29.186	11.94	0	0		SP08	spring inshore	83	4	4	44.1199	-67.9531	cod atlantic	0	0
201170	summer	4060	4	1	2011	7	11	547	158	7	42.811017	-69.1454	2.102	0	57.24	2.625	0	0	0.163	0	0		SP09	spring inshore	74	4	4	43.9205	-68.4063	cod atlantic	0	0
201170	summer	4060	5	38	2011	7	26	626	147	7.7	43.3697	-69.009633	1.206	0	96.101	12.117	0	27.811	20.546	0	0		SP09	spring inshore	75	4	4	43.9531	-68.3165	cod atlantic	0	0
201170	summer	4060	7	4	2011	7	11	1337	186	7.5	43.066833	-69.335983	10.031	0	342.273	15.271	0.119	14.964	5.84	0	0		SP09	spring inshore	85	4	4	44.0899	-68.0464	cod atlantic	0	0
201170	summer	4060	8	40	2011	7	26	1002	158	7.5	43.258883	-69.146667	18.238	0	309.523	37.074	0	10.552	11.634	0	0		SP10	spring inshore	73	4	4	43.8683	-68.4973	cod atlantic	0	0
201170	summer	4060	9	19	2011	7	18	1101	144	6.8	43.50265	-69.224833	9.05	0	70.204	7.7	0	34.744	32.782	0	0		SP10	spring inshore	83	4	4	43.9528	-68.3494	cod atlantic	0	0
201170	summer	4060	11	22	2011	7	19	442	133	7.7	43.500133	-69.056833	21.366	0	2.15	27.339	0.256	9.765	14.235	0	0		SP10	spring inshore	84	4	4	43.8954	-68.2976	cod atlantic	0	0
201170	summer	4060	12	20	2011	7	18	1511	142	7	43.5672	-69.1369	11.633	0	44.54	37.026	1.088	20.652	25.498	0	0		SP10	spring inshore	89	4	4	44.1228	-68.0466	cod atlantic	0	0
201170	summer	4060	14	3	2011	7	11	1115	159	7.1	42.982867	-69.4477	5.673	0	24.668	17.078	0	4.432	9.524	0	0		SP11	spring inshore	80	4	4	43.9075	-68.3644	cod atlantic	0	0
201170	summer	4060	15	41	2011	7	26	1203	180	7.5	43.150083	-69.1393	0.453	0.062	69.036	5.727	0	5.475	30.224	0	0		SP11	spring inshore	81	4	4	43.8805	-68.2957	cod atlantic	0.54	2
201170	summer	4060	16	42	2011	7	26	1452	169	7.1	43.33105	-69.3653	56.337	0	177.967	5.956	0	11.192	34.082	0	0		SP11	spring inshore	82	4	4	43.9608	-68.2335	cod atlantic	0	0
201170	summer	4070	1	71	2011	8	2	1352	190	8	42.6425	-69.1942	6.806	0	105.099	18.189	0	12.276	0.938	0	0		SP11	spring inshore	83	4	4	43.9222	-68.1408	cod atlantic	0	0
201170	summer	4070	2	76	2011	8	3	1245	202	8.3	42.126167	-69.3893	43.288	0	94.979	6.205	0	6.112	1.169	0	0		SP12	spring inshore	74	4	4	43.8402	-68.5098	cod atlantic	0.03	1
201170	summer	4070	3	74	2011	8	3	728	194	8.3	41.8278	-69.17305	28.774	0	37.088	3.124	0	22.745	0.423	0	0		SP12	spring inshore	82	4	4	43.9473	-68.353	cod atlantic	0	0
201170	summer	4070	4	59	2011	7	28	1840	226	8.4	42.472883	-69.1891	1.545	0	14.205	7.645	0	0.506	1.126	0	0		SP12	spring inshore	83	4	4	43.8953	-68.2952	cod atlantic	0	0
201170	summer	4070	5	73	2011	8	3	454	183	8	41.680233	-69.3185	44.015	0	28.111	8.672	0	30.125	0.832	0	0		SP12	spring inshore	84	4	4	43.96	-68.236	cod atlantic	0	0
201170	summer	4070	6	72	2011	8	2	1630	217	8.3	42.481683	-69.321283	1.766	0	33.72	6.027	0	3.172	1.455	0	0		SP13	spring inshore	74	4	4	43.9079	-68.3641	cod atlantic	1.06	2
201170	summer	4070	7	70	2011	8	2	1155	153	8.1	42.633967	-69.267183	37.922	0	43.751	20.569	0	8.915	1.525	0	0		SP13	spring inshore	75	4	4	43.9099	-68.4227	cod atlantic	0	1.05
201170	summer	4070	8	58	2011	7	28	1629	222	8.4	42.439017	-69.009867	0	0	199.475	5.149	0	5.21	1.801	0	0		SP13	spring inshore	82	4	4	43.9933	-68.0573	cod atlantic	0	0
201170	summer	4080	1	37	2011	7	26	451	135	7.5	43.400183	-68.970567	5.185	0	116.619	13.875	1.665	18.486	13.755	0	0		SP14	spring inshore	81	4	4	44.0626	-68.1259	cod atlantic	0	0
201170	summer	4080	2	23	2011	7	19	655	114	7.8	43.6191	-68.92155	0	0	0.593	28.006	0	4.648	16.004	0	0		SP14	spring inshore	83	4	4	44.0263	-68.0016	cod atlantic	0.04	1.11
201170	summer	4080	4	29	2011	7	20	919	135	8	43.836933	-68.538617	0	0	0.186	5.247	0	8.792	144.68	0	0		SP15	spring inshore	78	4	4	43.89327	-68.42633	cod atlantic	0	0
201170	summer	4080	5	36	2011	7	25	1852	151	7.8	43.2817	-68.91505	45.643	0	21.653	10.48	0	9.985	11.497	0	0		SP15	spring inshore	79	4	4	43.86333	-68.41358	cod atlantic	0	0
201170	summer	4080	6	26	2011	7	19	1451	151	7.9	43.588517	-68.739417	39.538	0	3.988	48.96	0.203	4.584	45.836	0	0		SP15	spring inshore	80	4	4	43.85332	-68.4949	cod atlantic	0	0
201170	summer	4080	7	34	2011	7	25	1310	181	8	43.072067	-68.682483	0	0	187.593	18.512	0	8.532	9.679	0	0		SP15	spring inshore	87	4	4	44.05677	-68.11775	cod atlantic	0	0
201170	summer	4080	8	25	2011	7	19	1255	153	8	43.60765	-68.711817	16.52	0	1.525	10.473	0	14.668	182.454	0	0		SP15	spring inshore	88	4	4	44.01353	-68.03802	cod atlantic	0	0
201170	summer	4080	9	35	2011	7	25	1529	181	8	42.987417	-68.81625	1.843	0	275.2	7.073	0	14.765	9.406	0	0		SP15	spring inshore	89	4	4	43.99437	-68.08677	cod atlantic	0	0
201170	summer	4080	10	27	2011	7	19	1708	147	7.8	43.541667	-68.781	5.588	0.024	6.906	79.705	0	11.708	53.734	0	0		SP16	spring inshore	74	4	4	43.83623	-68.47715	cod atlantic	0	0
201270	summer	4010	1	11	2012	7	24	1616	141	6.1	42.926317	-70.348017	26.598	0.188	149.373	75.253	0	7.671	40.206	0	0		SP16	spring inshore	75	4	4	43.91342	-68.41745	cod atlantic	0	0
201270	summer	4010	2	13	2012	7	25	520	102	6.4	42.985	-70.420733	93.42	0.133	4.465	86.956	7.701	9.667	1.591	0	0		SP16	spring inshore	85	4	4	43.93398	-68.32227	cod atlantic	0	0
201270	summer	4010	3	10	2012	7	24	1359	81	6.1	42.78755	-70.3718	23.703	0.713	7.998	6.727	8.999	0	0.038	0	0		SP16	spring inshore	89	4	4	44.05945	-68.00442	cod atlantic	1.82	1
201270	summer	4010	4	8	2012	7	24	955	118	6	42.93585	-70.3844	0	0.22	2.543	111.507	9.273	0.764	20.057	0	0		SP16	spring inshore	90	4	4	44.02228	-67.9181	cod atlantic	0	0
201270	summer	4010	5	14	2012	7	25	937	109	6.6	43.19215	-70.202483	1162.262	0.029	13.116	21.303	3.217	2.405	1.345	0	0		SP17	spring inshore	77	4	4	43.83088	-68.47895	cod atlantic	0	0
201270	summer	4010	6	7	2012	7	24	631	167	6.6	43.058117	-70.206667	16.66	0	17.683	19.615	0	32.998	42.26	0	0		SP17	spring inshore	78	4	4	43.89017	-68.45312	cod atlantic	0	0
201270	summer	4010	7	15	2012	7	25	1138	98	6.9	43.256167	-70.254217	273.208	0	0	71.353	0	8.697	0.068	0	0		SP17	spring inshore	86	4	4	43.98937	-68.29287	cod atlantic	0	0
201270	summer	4010	8	12	2012	7	24	1830	160	6.4	42.976783	-70.2582	119.852	0	42.313	22.658	4.838	8.233	47.606	0	0		SP17	spring inshore	87	4	4	43.97905	-68.22165	cod atlantic	0.19	1
201270	summer	4010	9	9	2012	7	24	1156	115	6	42.87915	-70.457883	0	0.349	13.417	73.835	5.073	1.443	43.057	0	0		SP17	spring inshore	88	4	4	43.9241	-68.142	cod atlantic	0	0
201270	summer	4030	1	20	2012	7	26	712	137	7	43.16995	-69.734933	186.089	0	6.539	17.961	5.027	10.093	26.387	0	0		SP03	spring inshore	87	5	1	44.4416	-67.7881	cod atlantic	0	0
201270	summer	4030	2	76	2012	8	13	1216	166	8.1	42.902233	-69.59425	7.07	0	54.152	16.174	0	11.858	1.213	0	0		SP03	spring inshore	97	5	1	44.6014	-67.4351	cod atlantic	0	0
201270	summer	4030	4	22	2012	7	26	1041	156	7.8	43.067017	-69.77535	2.108	0	9.125	17.417	2.406	11.832	15.864	0	0		SP04	spring inshore	101	5	1	44.6057	-67.3627	cod atlantic	0.32	7
201270	summer	4030	5	23	2012	7	26	1440	143	7	43.244367	-69.509483	167.734	0	37.614	12.653	0	19.217	19.941	0	0		SP05	spring inshore	103	5	1	44.5908	-67.4565	cod atlantic	0.08	2
201270	summer	4030	6	77	2012	8	13	1422	177	8.1	42.830183	-69.58785	3.356	0	32.69	14.085	0	0.474	1.194	0	0		SP06	spring inshore	100	5	1	44.4686	-67.797	cod atlantic	0	0
201270	summer	4030	8	27	2012	7	27	748	103	7.5	43.574567	-69.741117	0	0.036	0	44.76	0	4.719	8.92	0	0.085		SP06	spring inshore	103	5	1	44.6507	-67.1802	cod atlantic	0.66	10
201270	summer	4030	9	18	2012	7	26	511	169	7.8	43.248933	-69.895267	151.487	0	34.788	13.963	0	24.407	10.193	0	0		SP07	spring inshore	89	5	1	44.473	-67.7596	cod atlantic	0	0
201270	summer	4030	10	26	2012	7	27	444	159	6.9	43.4715	-69.522083	438.412	0	57.372	39.508	0	36.253	13.189	0.023	0		SP07	spring inshore	105	5	1	44.6313	-67.325	cod atlantic	0	0
201270	summer	4030	11	21	2012	7	26	904	157	7.8	43.103883	-69.771483	65.076	0	24.749	100.766	1.187	23.425	9.754	0	0		SP07	spring inshore	108	5	1	44.5256	-67.4862	cod atlantic	0	0
201270	summer	4030	12	17	2012	7	25	1817	154	7.3	43.346033	-69.96315	543.82	0	14.636	42.515	0.645	27.446	68.716	0	0		SP08	spring inshore	90	5	1	44.3913	-67.93	cod atlantic	0	0
201270	summer	4050	1	4	2012	7	23	1205	192	8.1	42.988483	-69.808767	24.133	0	30.81	13.683	0	9.453	0.558	0	0		SP08	spring inshore	107	5	1	44.6579	-67.1641	cod atlantic	0.92	10
201270	summer	4050	2	96	2012	8	17	939	193	7.9	42.063133	-69.73375	3.219	0	2.663	14.125	0	1.465	0.192	0	0		SP08	spring inshore	110	5	1	44.7181	-67.0958	cod atlantic	0.28	5
201270	summer	4050	3	74	2012	8	13	756	205	8.4	42.832183	-69.9368	0.774	0	67.731	6.988	0	15.341	1.464	0	0		SP09	spring inshore	98	5	1	44.4663	-67.7607	cod atlantic	0	0
201270	summer	4050	4	80	2012	8	14	455	232	0	42.6802	-69.508683	4.378	0	32.636	19.917	0.498	7.796	0.021	0	0		SP09	spring inshore	109	5	1	44.6995	-67.1162	cod atlantic	1.36	15
201270	summer	4050	5	79	2012	8	13	1818	218	8.2	42.739267	-69.555917	0	0	75.017	14.263	0	2.808	0.618	0	0		SP09	spring inshore	110	5	1	44.6238	-67.3499	cod atlantic	0	0
201270	summer	4050	6	81	2012	8	14	842	229	8.3	42.4129	-69.855217	38.997	0	40.719	28.141	0	5.327	0.778	0	0		SP10	spring inshore	99	5	1	44.3793	-67.9116	cod atlantic	0	0
201270	summer	4050	7	75	2012	8	13	1012	207	8.2	42.890167	-69.761967	0	0	113.814	15.109	0	6.922	3.668	0	0		SP10	spring inshore	109	5	1	44.5134	-67.5128	cod atlantic	0.03	1
201270	summer	4050	8	78	2012	8	13	1604	208	8.2	42.80265	-69.658817	0	0	112.681	16.41	0	4.818	0.283	0	0		SP10	spring inshore	114	5	1	44.6374	-67.3208	cod atlantic	0	0
201270	summer	4060	1	67	2012	8	9	944	148	7.2	42.776783	-69.2008	5.802	0	11.884	2.977	2.112	13.325	0.123	0	0		SP11	spring inshore	103	5	1	44.4678	-67.7589	cod atlantic	0.08	1.05
201270	summer	4060	2	62	2012	8	8	1625	151	6.9	43.070517	-69.491867	12.342	0	65.026	20.19	0	1.408	2.945	0	0		SP11	spring inshore	108	5	1	44.5968	-67.4373	cod atlantic	0	0
201270	summer	4060	3	44	2012	8	3	625	149	6.9	43.476933	-69.453533	40.056	0	63.029	91.906	3.824	28.562	12.96	0	0		SP12	spring inshore	98	5	1	44.3471	-67.8202	cod atlantic	0.88	16
201270	summer	4060	4	58	2012	8	8	743	187	7.5	43.060267	-69.201367	0.746	0	186.851	15.085	0	9.691	5.063	0	0		SP12	spring inshore	113	5	1	44.59	-67.469	cod atlantic	0	0
201270	summer	4060	5	32	2012	7	30	1402	148	6.9	43.329583	-69.095083	20.66	0	31.195	38.846	0	10.388	8.193	0	0		SP12	spring inshore	115	5	1	44.6242	-67.3322	cod atlantic	0	0
201270	summer	4060	6	66	2012	8	9	705	159	7.9	42.790183	-69.458633	1.678	0	3.085	2.347	0	8.813	1.078	0	0		SP13	spring inshore	96	5	1	44.3801	-67.9115	cod atlantic	0	0
201270	summer	4060	7	63	2012	8	8	1834	173	7.2	42.972983	-69.422267	5.12	0	197.18	7.983	0	12.927	7.855	0	0		SP13	spring inshore	113	5	1	44.6227	-67.3274	cod atlantic	0	0
201270	summer	4060	8	33	2012	7	30	1710	149	6.9	43.345117	-69.206367	56.444	0	83.832	27.483	0	15.773	9.235	0	0		SP14	spring inshore	102	5	1	44.4841	-67.6526	cod atlantic	0	0
201270	summer	4060	9	29	2012	7	30	701	130	6.9	43.569783	-69.0468	10.091	0	1.272	26.398	1.247	26.522	14.473	0	0		SP14	spring inshore	105	5	1	44.5139	-67.5147	cod atlantic	0.4	8
201270	summer	4060	10	30	2012	7	30	839	143	6.7	43.485967	-69.052167	48.359	0	25.027	87.236	1.032	37.115	9.185	0	0		SP14	spring inshore	114	5	1	44.6936	-67.1226	cod atlantic	9.77	213.33
201270	summer	4060	11	31	2012	7	30	1034	143	6.7	43.502733	-69.2046	23.92	0	65.434	43.51	1.252	39.724	15.203	0	0		SP15	spring inshore	103	5	1	44.46445	-67.64192	cod atlantic	0	0
201270	summer	4060	12	57	2012	8	8	454	180	8.2	42.913083	-69.082667	1.857	0	328.093	11.094	0	12.537	0.338	0	0		SP15	spring inshore	109	5	1	44.5228	-67.52783	cod atlantic	0.0705882	2.35294
201270	summer	4060	13	28	2012	7	30	505	132	6.7	43.573017	-69.117967	23.576	0	6.668	23.828	0	21.853	13.979	0	0		SP15	spring inshore	121	5	1	44.60663	-67.36553	cod atlantic	0.1	2
201270	summer	4060	14	65	2012	8	9	450	156	7	42.915933	-69.290817	25.621	0	221.506	7.583	0.794	4.564	1.718	0	0		SP16	spring inshore	107	5	1	44.50095	-67.70087	cod atlantic	0.307692	6.15384
201270	summer	4060	15	60	2012	8	8	1017	182	8.2	43.144783	-69.164667	3.724	0	180.368	30.315	0	9.036	20.889	0	0		SP16	spring inshore	112	5	1	44.56907	-67.41735	cod atlantic	0	0
201270	summer	4060	16	25	2012	7	26	1834	169	6.9	43.32515	-69.361367	155.648	0	57.318	5.651	0	23.741	14.59	0	0		SP16	spring inshore	117	5	1	44.60617	-67.2543	cod atlantic	0.2833339	5.00001
201270	summer	4070	1	91	2012	8	16	835	210	8.3	42.30765	-69.040817	2.831	0	63.121	5.229	0	1.971	0.352	0	0		SP16	spring inshore	121	5	1	44.68918	-67.13147	cod atlantic	0.4461534	9.23076
201270	summer	4070	2	95	2012	8	17	520	206	0	41.890367	-69.1511	5.526	0	36.34	46.002	0	3.361	0.053	0	0		SP17	spring inshore	103	5	1	44.45195	-67.7554	cod atlantic	0	0
201270	summer	4070	3	70	2012	8	9	1439	228	0	42.558667	-69.404883	0	0	17.105	3.806	0	0.406	0.054	0	0		SP17	spring inshore	104	5	1	44.491	-67.64263	cod atlantic	0	0
201270	summer	4070	4	92	2012	8	16	1127	187	8	42.1115	-69.19725	0.94	0	86.486	9.776	0	8.288	0.219	0	0		SP17	spring inshore	114	5	1	44.5695	-67.41798	cod atlantic	0	0
201270	summer	4070	5	82	2012	8	14	1254	221	0	42.307917	-69.443033	19.936	0	83.408	6.246	0	7.628	0	0	0		SP17	spring inshore	122	5	1	44.75873	-67.04072	cod atlantic	0.59	8
201270	summer	4070	6	93	2012	8	16	1325	202	0	41.9941	-69.157917	0	0	72.101	16.6	0	2.551	0.075	0	0		SP03	spring inshore	96	5	2	44.5174	-67.426	cod atlantic	0	0
201270	summer	4070	7	69	2012	8	9	1201	207	8.4	42.641617	-69.2702	3.525	0	158.246	6.784	0	2.066	0.151	0	0		SP04	spring inshore	85	5	2	44.3037	-67.9883	cod atlantic	0.24	3
201270	summer	4070	8	83	2012	8	14	1609	217	8.4	42.447867	-69.062683	4.548	0	42.262	5.551	0	6.002	0.063	0	0		SP04	spring inshore	90	5	2	44.379	-67.6657	cod atlantic	0.03	1
201270	summer	4080	1	52	2012	8	7	957	180	8.5	43.11095	-68.679317	0	0	93.377	30.98	0	10.943	2.404	0	0		SP04	spring inshore	100	5	2	44.566	-67.2842	cod atlantic	2.08	34
201270	summer	4080	2	55	2012	8	7	1621	178	8.5	43.067733	-68.727333	0.768	0	30.926	19.71	0	1.124	0.623	0	0		SP04	spring inshore	102	5	2	44.6907	-67.1213	cod atlantic	1.94	48
201270	summer	4080	3	39	2012	8	2	645	146	8.5	43.7519	-68.518283	0	0	0.064	233.13	0	2.631	25.581	0	0		SP05	spring inshore	91	5	2	44.3588	-67.6952	cod atlantic	0	0
201270	summer	4080	4	54	2012	8	7	1423	170	8.7	43.165967	-68.7998	0	0	23.923	51.409	0.235	10.346	4.557	0	0		SP05	spring inshore	101	5	2	44.629	-67.2015	cod atlantic	7.77	135.79
201270	summer	4080	5	34	2012	7	31	454	103	9.1	43.787217	-68.683467	0	0.673	0.048	18.803	0	0.833	0.512	0	0		SP05	spring inshore	104	5	2	44.5198	-67.4518	cod atlantic	0	0
201270	summer	4080	6	85	2012	8	15	808	197	8.5	42.751817	-68.749183	0.145	0	151.607	37.461	0	6.425	0.757	0	0		SP06	spring inshore	92	5	2	44.2684	-67.948	cod atlantic	0	0
201270	summer	4080	7	36	2012	7	31	1708	107	9.1	43.8007	-68.630633	0	0.747	0.163	198.272	0.265	2.526	2.38	0	0		SP06	spring inshore	93	5	2	44.2313	-67.946	cod atlantic	0	0
201270	summer	4080	8	53	2012	8	7	1243	167	8.7	43.213667	-68.798683	0	0	179.144	28.145	0.782	12.413	8.35	0	0		SP06	spring inshore	94	5	2	44.3383	-67.7452	cod atlantic	0.05	1
201270	summer	4080	9	56	2012	8	7	1816	175	8.8	42.974633	-68.8338	1.596	0	102.073	23.21	0	3.608	1.564	0	0		SP06	spring inshore	95	5	2	44.4091	-67.6863	cod atlantic	0	0
201270	summer	4080	10	40	2012	8	2	1004	142	8.5	43.53555	-68.779367	42.52	0	2.921	35.028	0	5.236	5.551	0	0		SP07	spring inshore	91	5	2	44.422	-67.7378	cod atlantic	0	0
201370	summer	4010	1	21	2013	7	29	542	120	6	43.08225	-70.3243	9.113	0	35.262	41.301	0	0	0.104	0	0		SP07	spring inshore	92	5	2	44.3303	-67.7715	cod atlantic	0	0
201370	summer	4010	3	22	2013	7	29	731	148	5.8	43	-70.2985	77.672	0	95.787	89.117	0.691	7.71	17.794	0	0		SP07	spring inshore	93	5	2	44.3599	-67.7058	cod atlantic	0	0
201370	summer	4010	4	25	2013	7	29	1349	173	5.8	43.037017	-70.191333	14.761	0	22.594	44.626	4.289	30.163	18.193	0	0		SP07	spring inshore	102	5	2	44.7248	-67.0759	cod atlantic	0.14	2
201370	summer	4010	5	24	2013	7	29	1143	148	5.7	42.965517	-70.169917	12.525	0	124.301	105.471	0	10.627	41.811	0	0		SP07	spring inshore	107	5	2	44.5366	-67.4346	cod atlantic	0	0
201370	summer	4010	6	26	2013	7	29	1650	169	5.7	43.07295	-70.186033	6.793	0	12.823	20.02	0	9.686	21.644	0	0		SP08	spring inshore	91	5	2	44.3604	-67.8938	cod atlantic	0	0
201370	summer	4010	9	23	2013	7	29	953	160	5.7	42.96985	-70.241267	13.635	0	114.951	35.117	0	27.915	55.845	0	0		SP08	spring inshore	92	5	2	44.2862	-67.8401	cod atlantic	0	0
201370	summer	4030	1	10	2013	7	23	1416	157	6.3	43.29775	-69.613133	125.27	0	120.558	34.141	0	4.195	5.886	0	0		SP08	spring inshore	103	5	2	44.4158	-67.5715	cod atlantic	0	0
201370	summer	4030	4	9	2013	7	23	1158	74	6	43.144683	-69.632017	0	0	0	0.231	15.832	0	0	0	0		SP08	spring inshore	106	5	2	44.6212	-67.2131	cod atlantic	0.4	6
201370	summer	4030	5	6	2013	7	23	448	170	6.9	42.828467	-69.55005	61.367	0	10.459	20.573	0.652	3.954	0.929	0	0		SP08	spring inshore	109	5	2	44.7218	-67.0756	cod atlantic	0.66	9
201370	summer	4030	6	48	2013	8	5	1315	0	6.9	43.670453	-69.523872	0	0	0.073	31.017	0	0	2.084	0	0.053		SP09	spring inshore	95	5	2	44.415	-67.5694	cod atlantic	0	0
201370	summer	4030	7	45	2013	8	2	649	0	6.9	43.34358	-69.8681	1.93	0	2.09	4.687	0	3.503	5.617	0	0		SP09	spring inshore	97	5	2	44.3721	-67.67	cod atlantic	0	0
201370	summer	4030	8	7	2013	7	23	713	154	6.3	42.9668	-69.583717	290.126	0.132	34.772	33.433	0	0	0.081	0	0		SP09	spring inshore	101	5	2	44.5516	-67.183	cod atlantic	0.77	7.14
201370	summer	4030	9	11	2013	7	23	1658	163	6.6	43.22805	-69.79325	20.183	0	21.342	13.872	2.17	4.153	4.82	0	0		SP09	spring inshore	102	5	2	44.5026	-67.2878	cod atlantic	2.34	17.89
201370	summer	4030	10	47	2013	8	5	747	0	6.7	43.539628	-69.810688	0	0	0.266	74.747	0	0	4.197	0	0		SP10	spring inshore	100	5	2	44.4241	-67.7916	cod atlantic	0	0
201370	summer	4030	11	46	2013	8	5	451	0	6.3	43.306165	-69.91819	4.188	0	16.637	53.802	1.466	1.542	8.927	0	0		SP10	spring inshore	108	5	2	44.3545	-67.694	cod atlantic	0	0
201370	summer	4030	12	8	2013	7	23	942	154	6.3	43.103083	-69.76265	69.627	0	16.054	25.721	0	7.623	8.506	0	0		SP10	spring inshore	110	5	2	44.4955	-67.4108	cod atlantic	0	0
201370	summer	4030	13	20	2013	7	26	645	115	6.3	43.485333	-69.937633	1042.236	0	0.686	77.855	0	5.548	4.894	0	0		SP10	spring inshore	111	5	2	44.4623	-67.3695	cod atlantic	0.52	5
201370	summer	4030	15	13	2013	7	25	650	143	6.1	43.495417	-69.53955	11.213	0	65.415	26.924	0	7.413	3.989	0	0		SP11	spring inshore	95	5	2	44.3171	-67.8572	cod atlantic	0	0
201370	summer	4050	2	89	2013	8	13	1619	0	7.6	42.764018	-69.872793	1.775	0	2.542	8.822	0	2.607	0.128	0	0		SP11	spring inshore	98	5	2	44.3883	-67.7554	cod atlantic	0.03	1.11
201370	summer	4050	9	91	2013	8	13	1818	0	7.5	42.720727	-69.910557	1.964	0	2.362	14.238	0	5.133	0.183	0	0		SP11	spring inshore	101	5	2	44.3743	-67.6633	cod atlantic	0	0
201370	summer	4050	12	83	2013	8	12	1706	0	7	41.903365	-69.546597	0.35	0	24.166	3.763	0	10.68	0	0	0		SP11	spring inshore	109	5	2	44.5032	-67.3959	cod atlantic	0.17	2.67
201370	summer	4050	14	76	2013	8	12	512	0	7.3	42.02428	-69.605927	1.474	0	5.707	6.573	0	4.407	0	0	0		SP11	spring inshore	110	5	2	44.5435	-67.4175	cod atlantic	0	0
201370	summer	4050	16	86	2013	8	13	753	0	7.9	42.792468	-69.662062	2.078	0	13.916	3.432	0	10	1.859	0	0		SP12	spring inshore	96	5	2	44.2482	-67.9135	cod atlantic	0	0
201370	summer	4050	18	88	2013	8	13	1329	0	7.5	42.890302	-69.745178	0	0	10.144	6.933	0	11.107	1.446	0	0		SP12	spring inshore	97	5	2	44.2703	-67.8779	cod atlantic	0	0
201370	summer	4060	2	84	2013	8	13	458	0	7	42.793983	-69.45905	0.653	0	42.261	17.708	0	0	0	0	0		SP12	spring inshore	99	5	2	44.4175	-67.7391	cod atlantic	0	0
201370	summer	4060	5	16	2013	7	25	1422	141	6.3	43.54595	-69.205167	13.348	0	33.446	13.881	0	9.857	7.309	0	0		SP12	spring inshore	108	5	2	44.434	-67.5578	cod atlantic	0.85	2.67
201370	summer	4060	6	58	2013	8	6	1700	0	6.7	43.096955	-69.413792	5.713	0	210.514	19.198	0	0	0.688	0	0		SP12	spring inshore	112	5	2	44.527	-67.3043	cod atlantic	2.4	31.25
201370	summer	4060	8	50	2013	8	6	447	0	6	43.462037	-69.170177	6.689	0	11.608	5.05	0	6.445	3.866	0	0		SP12	spring inshore	119	5	2	44.8047	-66.9484	cod atlantic	0.84	8
201370	summer	4060	9	71	2013	8	8	1827	0	7.3	43.003952	-69.3398	0.915	0	27.864	7.271	0	1.232	1.679	0	0		SP13	spring inshore	95	5	2	44.2461	-67.9174	cod atlantic	0	0
201370	summer	4060	10	51	2013	8	6	713	0	6	43.369155	-69.404397	3.762	0	41.253	38.353	0	3.047	3.427	0	0		SP13	spring inshore	97	5	2	44.4022	-67.7515	cod atlantic	0	0
201370	summer	4060	11	4	2013	7	22	954	194	6.6	42.937683	-69.05715	2.302	0	190.366	4.092	0	0	0.439	0	0		SP13	spring inshore	99	5	2	44.3721	-67.659	cod atlantic	0	0
201370	summer	4060	12	49	2013	8	5	1653	0	7.5	43.66276	-69.220243	0	0	0.074	61.038	0.003	1.38	1.412	0	0		SP13	spring inshore	108	5	2	44.5015	-67.2964	cod atlantic	0	0
201370	summer	4060	13	44	2013	8	1	1745	0	6.4	43.386692	-69.012285	0	0	25.23	8.823	0	3.012	0.919	0	0		SP13	spring inshore	112	5	2	44.5771	-67.2969	cod atlantic	0	0
201370	summer	4060	14	3	2013	7	22	626	180	6.3	42.88865	-69.09375	12.23	0	197.764	10.568	0	8.575	0.207	0	0		SP14	spring inshore	95	5	2	44.2608	-67.8985	cod atlantic	0.01	1
201370	summer	4060	15	52	2013	8	6	849	0	6.1	43.341988	-69.34728	5.22	0	96.495	29.375	0	3.032	2.402	0	0		SP14	spring inshore	96	5	2	44.3017	-67.8694	cod atlantic	0	0
201370	summer	4060	16	57	2013	8	6	1418	0	7.6	43.147213	-69.131042	0.131	0	484.372	32.494	0	7.523	2.777	0	0		SP14	spring inshore	97	5	2	44.3989	-67.6881	cod atlantic	0	0
201370	summer	4060	17	54	2013	8	6	1105	0	7.2	43.264125	-69.178328	4.594	0	108.188	42.096	0	0.66	1.994	0	0		SP14	spring inshore	108	5	2	44.5472	-67.171	cod atlantic	0.69	8
201370	summer	4060	19	15	2013	7	25	1158	164	6	43.438533	-69.294517	3.297	0	62.61	41.319	3.257	12.861	5.486	0	0		SP14	spring inshore	111	5	2	44.7442	-67.04	cod atlantic	1.7	28
201370	summer	4060	21	56	2013	8	6	1226	0	7	43.282012	-69.107042	0.864	0	132.216	27.286	0	6.941	1.501	0	0		SP14	spring inshore	113	5	2	44.6798	-67.1192	cod atlantic	1.58	17
201370	summer	4060	23	18	2013	7	25	1835	133	6.4	43.5476	-69.161567	13.065	0	6.433	5.183	0	0.389	2.01	0	0		SP15	spring inshore	101	5	2	44.323	-67.85372	cod atlantic	0	0
201370	summer	4070	1	68	2013	8	8	819	0	8.1	42.573753	-69.117632	0	0	68.194	16.8	0	0.009	0.015	0	0		SP15	spring inshore	102	5	2	44.3578	-67.73745	cod atlantic	0.27	3
201370	summer	4070	2	78	2013	8	12	1055	0	6.4	41.806828	-69.167848	0.333	0	31.179	2.352	0	2.803	0	0	0		SP15	spring inshore	115	5	2	44.49182	-67.44165	cod atlantic	0	0
201370	summer	4070	3	70	2013	8	8	1332	0	8.1	42.619183	-69.294463	3.369	0	18.364	6.59	0	10.085	0.01	0	0		SP15	spring inshore	120	5	2	44.52757	-67.30727	cod atlantic	0.225	5
201370	summer	4070	5	67	2013	8	8	633	0	8.5	42.500653	-69.028098	0	0	33.592	12.411	0	5.695	0.015	0	0		SP15	spring inshore	122	5	2	44.58498	-67.30383	cod atlantic	0.4933321	10.66664
201370	summer	4070	6	77	2013	8	12	742	0	7.2	41.995055	-69.47024	0	0	36.568	6.386	0	6.777	0.027	0	0		SP15	spring inshore	123	5	2	44.52617	-67.44842	cod atlantic	0	0
201370	summer	4070	8	69	2013	8	8	1013	0	8.1	42.61827	-69.251795	1.335	0	43.725	7.694	0	5.967	0	0	0		SP16	spring inshore	101	5	2	44.29153	-67.79918	cod atlantic	1.7500035	6.66668
201370	summer	4070	9	80	2013	8	12	1342	0	7	41.826312	-69.436215	1.07	0	20.903	1.99	0	1.143	0	0	0		SP16	spring inshore	102	5	2	44.36423	-67.68867	cod atlantic	0.46	1
201370	summer	4070	11	66	2013	8	8	447	0	8.7	42.444902	-69.063657	0.583	0	15.321	10.563	0	3.163	0	0	0		SP16	spring inshore	104	5	2	44.3679	-67.74105	cod atlantic	0.09	2
201370	summer	4080	3	39	2013	8	1	704	0	7.5	43.226783	-68.570303	1.23	0	71.653	25.583	0	3.136	2.782	4.033	0		SP16	spring inshore	105	5	2	44.42072	-67.76583	cod atlantic	0	0
201370	summer	4080	4	41	2013	8	1	1222	0	7.5	43.215252	-68.828405	2.746	0	82.576	20.044	0	8.784	0.645	0	0		SP16	spring inshore	106	5	2	44.41782	-67.74045	cod atlantic	0	0
201370	summer	4080	6	60	2013	8	7	710	0	8.5	42.768282	-68.699305	3.458	0	27.498	15.655	0	4.993	0.239	0	0		SP16	spring inshore	113	5	2	44.51243	-67.4309	cod atlantic	0	0
201370	summer	4080	7	40	2013	8	1	901	0	7.5	43.119667	-68.671403	2.338	0	152.607	26.785	0	1.791	0.924	0	0		SP16	spring inshore	114	5	2	44.46675	-67.36175	cod atlantic	0.6625	1.25
201370	summer	4080	8	34	2013	7	31	1216	0	7.5	43.395242	-68.528453	4.267	0	172.967	25.544	0.792	7.446	0.649	0	0		SP16	spring inshore	115	5	2	44.53028	-67.29433	cod atlantic	0.15	2
201370	summer	4080	9	27	2013	7	30	459	137	8.1	43.564233	-68.807783	34.77	0	0.93	104.675	0	4.843	3.925	0	0		SP16	spring inshore	118	5	2	44.58682	-67.30342	cod atlantic	0.34	4
201370	summer	4080	10	5	2013	7	22	1341	177	7.8	42.975617	-68.821767	10.168	0	42.524	35.183	0.832	19.177	2.528	0	0		SP16	spring inshore	120	5	2	44.6799	-67.11987	cod atlantic	1.97	15
201370	summer	4080	11	43	2013	8	1	1550	0	7.2	43.282353	-68.91657	13.895	0	33.146	4.993	0	4.943	1.035	0	0		SP17	spring inshore	99	5	2	44.26598	-67.95348	cod atlantic	0	0
201370	summer	4080	13	32	2013	7	31	542	0	9.1	43.786135	-68.664778	0	0.017	0.375	49.326	0.014	1.23	0.144	0	0		SP17	spring inshore	101	5	2	44.28697	-67.80212	cod atlantic	0	0
201470	summer	4010	1	16	2014	7	23	1732	0	5.3	43.05385	-70.345083	38.343	0	5.198	119.481	4.426	0.85	0.101	0	0		SP17	spring inshore	102	5	2	44.3661	-67.7406	cod atlantic	0.22	2
201470	summer	4010	2	18	2014	7	24	746	0	5	43.070867	-70.1844	12.912	0	41.955	29.915	0	0.696	38.257	0	0		SP17	spring inshore	115	5	2	44.49873	-67.42373	cod atlantic	0	0
201470	summer	4010	3	14	2014	7	23	1038	0	5.6	42.96285	-70.413883	19.213	0	0.486	96.903	0	0.43	0.194	0	0		SP17	spring inshore	117	5	2	44.50162	-67.29073	cod atlantic	2.06	10
201470	summer	4010	4	17	2014	7	24	456	0	5.6	43.171967	-70.276933	117.029	0	3.181	119.972	0	2.04	0.212	0	0		SP17	spring inshore	118	5	2	44.59087	-67.29092	cod atlantic	0.08	1
201470	summer	4010	5	15	2014	7	23	1254	0	5	42.9701	-70.2849	12.653	0	24.367	48.894	0	0	27.292	0	0		SP03	spring inshore	84	5	3	44.2867	-67.8079	cod atlantic	0	0
201470	summer	4010	6	12	2014	7	23	450	0	5.4	42.84295	-70.412717	8.624	0	10.882	39.365	0	0	22.62	0	0		SP03	spring inshore	89	5	3	44.2745	-67.6602	cod atlantic	0	0
201470	summer	4010	7	37	2014	8	1	1045	0	5.6	43.34275	-70.072717	15.442	0	18.557	52.879	0	0.342	10.592	0	0		SP03	spring inshore	94	5	3	44.4207	-67.4484	cod atlantic	1.42	4
201470	summer	4010	8	13	2014	7	23	808	0	5.5	42.8806	-70.466767	3.928	0	2.138	142.123	0	0	18.008	0	0		SP03	spring inshore	95	5	3	44.4381	-67.5265	cod atlantic	0	0
201470	summer	4030	1	11	2014	7	22	1807	0	5.6	42.992417	-69.596983	50.803	0	42.607	12.995	0.193	9.345	1.282	0	0		SP03	spring inshore	100	5	3	44.7757	-66.9285	cod atlantic	5.24	12.38
201470	summer	4030	2	24	2014	7	30	524	0	6	43.153467	-69.811417	16.719	0	45.825	16.606	0	1.15	14.341	0	0		SP03	spring inshore	101	5	3	44.6806	-67.0065	cod atlantic	2.92	7
201470	summer	4030	3	10	2014	7	22	1533	0	5.7	42.919983	-69.520867	181.101	0	368.652	25.299	0	1.855	1.559	0	0		SP04	spring inshore	86	5	3	44.2557	-67.8653	cod atlantic	0	0
201470	summer	4030	4	36	2014	8	1	457	0	5.5	43.266183	-69.687533	17.078	0	84.078	15.771	0.117	2.038	13.258	0	0		SP04	spring inshore	91	5	3	44.3347	-67.6318	cod atlantic	0.28	6
201470	summer	4030	5	22	2014	7	25	433	0	5.6	43.389167	-69.815833	218.349	0	67.253	33.124	0	8.845	3.566	0	0		SP04	spring inshore	93	5	3	44.344	-67.5055	cod atlantic	0.25	5
201470	summer	4030	6	21	2014	7	24	1651	0	5.9	43.248933	-69.891567	14.32	0	31.653	11.056	0	0.682	27.778	0	0		SP04	spring inshore	97	5	3	44.7007	-66.9903	cod atlantic	4.24	76
201470	summer	4030	7	28	2014	7	30	1428	0	6.2	42.946817	-69.734883	62.435	0	94.742	19.395	0	19.145	0.614	0	0		SP04	spring inshore	98	5	3	44.4212	-67.4532	cod atlantic	0.61	12
201470	summer	4030	8	20	2014	7	24	1402	0	5.9	43.159867	-69.84985	1.944	0	39.443	6.174	0	4.203	16.44	0	0		SP04	spring inshore	103	5	3	44.7288	-67.0192	cod atlantic	5.5	78
201470	summer	4030	10	19	2014	7	24	1113	0	6.3	43.082667	-69.971083	43.863	0	44.576	18.893	0	0	2.834	0	0		SP05	spring inshore	79	5	3	44.2053	-67.9007	cod atlantic	0.28	1
201470	summer	4030	11	23	2014	7	25	708	0	5.6	43.345667	-69.97215	194.604	0	23.276	20.112	0	1.182	27.835	0	0		SP05	spring inshore	87	5	3	44.2535	-67.8685	cod atlantic	0	0
201470	summer	4030	12	25	2014	7	30	734	0	5.6	43.096283	-69.768067	39.23	0	276.685	32.12	0.053	6.736	17.562	0	0		SP05	spring inshore	88	5	3	44.205	-67.9027	cod atlantic	0.26	1
201470	summer	4050	1	74	2014	8	15	734	0	6.1	42.156333	-69.757767	2.565	0	22.432	21.338	0	2.681	0	0	0		SP05	spring inshore	89	5	3	44.2892	-67.7345	cod atlantic	0.44	1
201470	summer	4050	2	73	2014	8	15	505	0	6.3	42.270783	-69.8572	5.383	0	10.022	15.08	0	10.065	0.044	0	0		SP05	spring inshore	93	5	3	44.3198	-67.5548	cod atlantic	0	0
201470	summer	4050	4	27	2014	7	30	1229	0	6.4	43.010817	-69.844617	56.887	0	103.771	13.572	0	3.648	0.344	0	0		SP05	spring inshore	99	5	3	44.6187	-67.0957	cod atlantic	0.65	2.11
201470	summer	4050	5	26	2014	7	30	1024	0	6.5	42.97855	-69.8865	55.38	0	73.21	5.523	0	5.541	0.291	0	0		SP05	spring inshore	100	5	3	44.6172	-67.1792	cod atlantic	2.34	4
201470	summer	4050	6	75	2014	8	15	923	0	6.3	42.165033	-69.686967	18.536	0	5.338	12.11	0	1.537	0.033	0	0		SP06	spring inshore	104	5	3	44.6679	-67.1101	cod atlantic	0	0
201470	summer	4050	7	30	2014	7	30	1833	0	6.7	42.782883	-69.620583	18.106	0	21.988	9.757	0	10.445	0.657	0	0		SP06	spring inshore	106	5	3	44.7194	-66.9806	cod atlantic	2.3	3
201470	summer	4050	8	29	2014	7	30	1618	0	6.5	42.888633	-69.7455	36.856	0	74.659	11.647	0	13.863	1.269	0	0		SP06	spring inshore	107	5	3	44.4899	-67.2804	cod atlantic	1.42	3
201470	summer	4060	1	39	2014	8	4	548	0	5.6	43.336117	-69.353217	6.149	0	16.229	13.425	0	4.921	14.377	0	0		SP06	spring inshore	108	5	3	44.3968	-67.0997	cod atlantic	0	0
201470	summer	4060	2	1	2014	7	21	844	0	0	42.805183	-69.497867	40.768	0	448.991	49.054	0	0	0.182	0	0		SP06	spring inshore	109	5	3	44.4259	-67.131	cod atlantic	0	0
201470	summer	4060	3	41	2014	8	4	1111	0	5.7	43.3301	-69.074083	39.874	0	63.245	46.471	0	1.549	3.584	0	0		SP07	spring inshore	94	5	3	44.34	-67.663	cod atlantic	0.65	1
201470	summer	4060	4	57	2014	8	7	1529	0	5.7	43.610817	-69.406417	1.729	0	1.384	4.505	0	3.264	4.721	0	0		SP07	spring inshore	95	5	3	44.3789	-67.5506	cod atlantic	0.16	2
201470	summer	4060	5	9	2014	7	22	1321	0	5.5	43.045283	-69.41735	7.43	0	452.207	11.121	0	7.571	0.222	0	0		SP07	spring inshore	99	5	3	44.3472	-67.5002	cod atlantic	0	0
201470	summer	4060	6	4	2014	7	21	1718	0	5.6	42.9718	-69.053783	15.686	0	122.752	5.573	0	0.35	0.199	0	0		SP07	spring inshore	100	5	3	44.4189	-67.4626	cod atlantic	0	0
201470	summer	4060	7	7	2014	7	22	943	0	5.5	43.067483	-69.317233	12.898	0	31.958	9.476	0	1.641	0.074	0	0		SP07	spring inshore	101	5	3	44.7723	-66.9641	cod atlantic	4	36
201470	summer	4060	9	3	2014	7	21	1300	0	0	42.94385	-69.242433	64.582	0	14.78	13.433	0	6.767	0.197	0	0		SP07	spring inshore	104	5	3	44.6357	-67.0672	cod atlantic	5.73	23.16
201470	summer	4060	10	2	2014	7	21	1154	0	0	42.9357	-69.37065	105.403	0	186.064	52.4	0	7.286	0.911	0	0		SP08	spring inshore	93	5	3	44.2745	-67.7789	cod atlantic	0.08	1
201470	summer	4060	11	56	2014	8	7	1234	0	5.7	43.4477	-69.293483	18.64	0	37.485	21.927	0	2.74	8.953	0	0		SP08	spring inshore	94	5	3	44.3145	-67.7367	cod atlantic	0	0
201470	summer	4060	12	8	2014	7	22	1126	0	5.5	43.04105	-69.373467	27.148	0	162.928	15.54	0	0.668	0.82	0	0		SP08	spring inshore	99	5	3	44.3549	-67.4712	cod atlantic	0.08	1
201470	summer	4060	13	40	2014	8	4	848	0	5.7	43.286217	-69.07005	29.768	0	149.736	19.902	0.099	0	4.671	0	0		SP08	spring inshore	100	5	3	44.2955	-67.6072	cod atlantic	0	0
201470	summer	4060	14	5	2014	7	22	452	0	5.5	43.1092	-69.110233	61.244	0	53.007	21.082	0	4.143	0.17	0	0		SP08	spring inshore	101	5	3	44.3288	-67.6266	cod atlantic	0.12	1.11
201470	summer	4060	15	55	2014	8	7	939	0	5.8	43.448333	-69.209233	18.418	0	39.242	47.43	0.279	2.807	29.08	0	0		SP08	spring inshore	102	5	3	44.425	-67.5435	cod atlantic	0	0
201470	summer	4060	16	6	2014	7	22	707	0	5.5	43.14855	-69.131433	44.095	0	114.149	15.627	0	2.04	2.115	0	0		SP08	spring inshore	108	5	3	44.6205	-67.175	cod atlantic	1.26	1
201470	summer	4070	1	69	2014	8	12	1522	0	5.6	42.1714	-69.185183	1.544	0	34.103	3.098	0	0	0.562	0	0		SP08	spring inshore	112	5	3	44.6841	-66.9981	cod atlantic	1.28	5
201470	summer	4070	2	66	2014	8	12	658	0	8	42.516167	-69.215383	0	0	7.171	12.288	0	4.443	0.036	0	0		SP09	spring inshore	93	5	3	44.2631	-67.7895	cod atlantic	0	0
201470	summer	4070	3	67	2014	8	12	922	0	8.2	42.391617	-69.205683	0	0	0.761	5.597	0	15.572	0.042	0	0		SP09	spring inshore	94	5	3	44.2657	-67.7372	cod atlantic	0	0
201470	summer	4070	5	70	2014	8	12	1736	0	5.5	42.07755	-69.293683	0	0	34.098	3.474	0	0.5	0.381	0	0		SP09	spring inshore	96	5	3	44.3947	-67.5306	cod atlantic	0	0
201470	summer	4070	8	65	2014	8	12	455	0	7.6	42.619067	-69.2605	0	0	4.595	9.105	0	6.127	0.085	0	0		SP09	spring inshore	100	5	3	44.4235	-67.1294	cod atlantic	0	0
201470	summer	4080	1	54	2014	8	6	1707	0	7.3	43.534467	-68.781367	31.815	0	0.587	42.918	0	3.994	0.865	0	0		SP09	spring inshore	105	5	3	44.6397	-67.1035	cod atlantic	3.78	6.15
201470	summer	4080	2	33	2014	7	31	1114	0	7	43.031917	-68.599267	5.817	0	216.578	12.063	0	16.745	1.664	0	0		SP09	spring inshore	106	5	3	44.6633	-67.0493	cod atlantic	2.34	14
201470	summer	4080	3	31	2014	7	31	610	0	6.6	43.079083	-68.835333	3.968	0	63.572	10.355	0	6.948	2.357	0	0		SP09	spring inshore	108	5	3	44.744	-67.0105	cod atlantic	6.92	41
201470	summer	4080	4	42	2014	8	4	1524	0	5.8	43.377317	-68.92345	4.68	0	0.683	31.335	0	4.617	5.164	0	0		SP09	spring inshore	112	5	3	44.4809	-67.5088	cod atlantic	0	0
201470	summer	4080	5	43	2014	8	4	1811	0	6.4	43.280833	-68.6014	34.194	0	4.148	3.203	0	6.334	7.842	0	0		SP10	spring inshore	97	5	3	44.2521	-67.8497	cod atlantic	0	0
201470	summer	4080	6	52	2014	8	6	1137	0	7.4	43.513733	-68.512183	361.295	0	262.656	10.776	0	19.405	3.312	0	0		SP10	spring inshore	102	5	3	44.3044	-67.6844	cod atlantic	0	0
201470	summer	4080	7	53	2014	8	6	1506	0	6.6	43.453583	-68.756767	31.513	0	0.84	74.604	0.159	10.754	1.128	0	0		SP10	spring inshore	107	5	3	44.3292	-67.5559	cod atlantic	0.1	1
201470	summer	4080	8	34	2014	7	31	1323	0	6.7	43.124967	-68.67315	18.321	0	101.738	8.708	0	9.884	3.877	0	0		SP10	spring inshore	112	5	3	44.5716	-67.2875	cod atlantic	0.3	2
201470	summer	4080	10	32	2014	7	31	831	0	6.7	42.98675	-68.814633	34.412	0	207.553	17.92	0	2.72	1.174	0	0		SP10	spring inshore	116	5	3	44.641	-67.1546	cod atlantic	0	0
201570	summer	4010	2	32	2015	8	6	1013	161	4.3	42.88608	-70.279003	176.813	0	39.567	46.547	0	0.423	11.702	0	0		SP10	spring inshore	117	5	3	44.6207	-67.093	cod atlantic	1.4	9
201570	summer	4010	3	30	2015	8	6	629	179	4.9	43.034302	-70.195503	6.209	0	1.603	19.338	0	0.843	27.908	0	0		SP11	spring inshore	96	5	3	44.2607	-67.8141	cod atlantic	0	0
201570	summer	4010	4	25	2015	8	3	1301	162	5.3	43.352117	-70.025018	23.247	0	14.796	34.062	0	5.522	10.932	0	0		SP11	spring inshore	99	5	3	44.398	-67.527	cod atlantic	0	0
201570	summer	4010	5	26	2015	8	5	504	139	5.2	43.245832	-70.038942	237.052	0	24.993	26.409	0	7.57	21.467	0	0		SP11	spring inshore	100	5	3	44.3432	-67.6605	cod atlantic	0.02	1.11
201570	summer	4010	6	27	2015	8	5	651	141	5.3	43.264857	-70.129822	347.673	0	29.275	61.97	0	2.672	1.903	0	0		SP11	spring inshore	111	5	3	44.4327	-67.1926	cod atlantic	0	0
201570	summer	4010	9	31	2015	8	6	806	166	4.4	42.978805	-70.251348	520.069	0	41.621	29.895	0	4.182	26.633	0	0		SP11	spring inshore	113	5	3	44.5564	-67.1853	cod atlantic	4.46	61
201570	summer	4030	3	34	2015	8	6	1712	174	5.8	42.890885	-69.58407	0	0	45.174	22.424	0	6.829	1.209	0	0		SP11	spring inshore	115	5	3	44.7441	-67.0008	cod atlantic	0.38	4
201570	summer	4030	4	22	2015	8	3	539	157	5.2	43.419443	-69.918332	3.363	0	5.262	10.137	0	4.101	6.236	0	0		SP11	spring inshore	116	5	3	44.6553	-67.0905	cod atlantic	2.45	20
201570	summer	4030	6	33	2015	8	6	1536	149	5.3	42.92483	-69.618123	6.961	0	37.409	29.682	2.06	0	0.035	0	0		SP12	spring inshore	101	5	3	44.3209	-67.7237	cod atlantic	0.09	1
201570	summer	4030	7	17	2015	7	24	427	180	5.4	43.326723	-69.566917	2.74	0	1.842	7.61	0	14.264	1.386	0	0		SP12	spring inshore	102	5	3	44.3028	-67.697	cod atlantic	0	0
201570	summer	4030	11	24	2015	8	3	1113	158	5.2	43.374998	-69.964457	46.873	0	16.345	20.347	0	2.322	12.567	0	0		SP12	spring inshore	103	5	3	44.234	-67.7837	cod atlantic	0	0
201570	summer	4050	1	39	2015	8	13	1144	219	6	42.058813	-69.645875	2.794	0	0.272	4.933	0	4.483	0.04	0	0		SP12	spring inshore	109	5	3	44.4331	-67.1945	cod atlantic	0	0
201570	summer	4050	2	36	2015	8	7	453	237	6.3	42.494808	-69.645283	11.049	0	10.029	1.51	0	0.352	0.06	0	0		SP12	spring inshore	110	5	3	44.4302	-67.1459	cod atlantic	0.69	1.33
201570	summer	4050	3	37	2015	8	13	507	227	6.1	42.223392	-69.777057	27.619	0	5.633	2.602	0	3.76	0.041	0	0		SP12	spring inshore	111	5	3	44.523	-67.2532	cod atlantic	6.27	29.33
201570	summer	4050	5	38	2015	8	13	846	233	6.2	42.169928	-69.642808	27.426	0	24.076	2.343	0	9.527	0.12	0	0		SP12	spring inshore	116	5	3	44.6988	-66.9985	cod atlantic	4.48	24
201570	summer	4060	1	14	2015	7	23	1215	137	5.8	43.496532	-69.025143	4.726	0	1.548	29.231	6.913	6.02	0.075	0	0		SP12	spring inshore	118	5	3	44.7688	-66.9709	cod atlantic	3.36	12
201570	summer	4060	2	4	2015	7	21	1622	173	6.1	43.14665	-69.093297	18.736	0	130.205	19.47	0.284	13.625	4.62	0	0		SP13	spring inshore	101	5	3	44.2758	-67.6646	cod atlantic	0	0
201570	summer	4060	4	2	2015	7	21	932	189	5.3	42.99843	-69.391687	93.111	0	22.433	12.426	0	0	0.174	0	0		SP13	spring inshore	102	5	3	44.3036	-67.6879	cod atlantic	0	0
201570	summer	4060	5	9	2015	7	22	1157	167	5	43.338883	-69.296522	2.15	0	44.095	6.221	0.48	0.92	4.929	0	0		SP13	spring inshore	107	5	3	44.3421	-67.5064	cod atlantic	0	0
201570	summer	4060	6	6	2015	7	22	442	199	5	43.150918	-69.281535	6.134	0	27.978	11.54	0	0.603	3.949	0	0		SP13	spring inshore	109	5	3	44.4283	-67.2037	cod atlantic	0	0
201570	summer	4060	8	10	2015	7	22	1449	135	5.4	43.515807	-69.319237	3.78	0	4.205	37.512	0.381	2	8.28	0	0		SP13	spring inshore	110	5	3	44.4263	-67.1537	cod atlantic	0	0
201570	summer	4060	9	16	2015	7	23	1638	147	6.3	43.564438	-69.152965	0	0	0	298.141	0.105	16.163	2.139	0	0		SP14	spring inshore	94	5	3	44.2364	-67.8926	cod atlantic	0.11	1
201570	summer	4060	10	7	2015	7	22	750	167	5	43.3043	-69.360783	1.646	0	63.1	7.606	0.205	1.842	4.418	0	0		SP14	spring inshore	99	5	3	44.2788	-67.6409	cod atlantic	0.11	2
201570	summer	4060	11	3	2015	7	21	1302	171	5.2	42.941723	-69.099375	25.334	0	263.278	18.463	0	0.166	0.062	0	0		SP14	spring inshore	101	5	3	44.324	-67.5264	cod atlantic	0.07	1
201570	summer	4060	13	15	2015	7	23	1416	136	6.4	43.585673	-69.075665	0	0	0	21.933	0	5.393	2.97	0	0		SP14	spring inshore	104	5	3	44.48	-67.509	cod atlantic	0.07	1.18
201570	summer	4060	14	1	2015	7	21	632	161	5.5	42.856445	-69.427277	12.667	0	85.154	10.733	0	5.363	0.035	0	0		SP14	spring inshore	107	5	3	44.4309	-67.1451	cod atlantic	0	0
201570	summer	4060	15	8	2015	7	22	938	177	5	43.330863	-69.368922	5.442	0	50.149	4.263	0	1.153	5.036	0	0		SP14	spring inshore	109	5	3	44.5589	-67.2171	cod atlantic	2.4	11.25
201570	summer	4060	16	5	2015	7	21	1813	183	5.2	43.14822	-69.142498	10.356	0	53.941	15.799	0	1.965	5.284	0	0		SP14	spring inshore	112	5	3	44.7362	-67.0107	cod atlantic	0.69	4
201570	summer	4070	1	44	2015	8	14	749	206	5.5	41.950037	-69.29985	0	0	6.644	2.425	0	0.749	0.188	0	0		SP15	spring inshore	100	5	3	44.2206	-67.91557	cod atlantic	0.04	1
201570	summer	4070	2	45	2015	8	14	1245	228	7.1	42.51848	-69.250173	0	0	6.413	1.856	0.603	15.903	0.028	0	0		SP15	spring inshore	104	5	3	44.32967	-67.70738	cod atlantic	0	0
201570	summer	4070	3	41	2015	8	13	1627	207	5.5	42.024287	-69.349263	181.944	0	5.783	7.462	0	3.805	0.091	0	0		SP15	spring inshore	105	5	3	44.27317	-67.70163	cod atlantic	0	0
201570	summer	4070	4	40	2015	8	13	1414	210	5.5	42.090145	-69.435872	70.116	0	12.373	1.88	0	2.769	0.166	0	0		SP15	spring inshore	110	5	3	44.42347	-67.4744	cod atlantic	0	0
201570	summer	4070	5	43	2015	8	14	519	213	5.7	41.91319	-69.156478	0	0	3.96	2.041	0	1.023	0.073	0	0		SP15	spring inshore	112	5	3	44.32687	-67.554	cod atlantic	0	0
201570	summer	4070	6	46	2015	8	14	1534	228	6.5	42.65999	-69.394837	0	0	3.013	3.025	0	6.693	0.06	0	0		SP15	spring inshore	113	5	3	44.33717	-67.62053	cod atlantic	0.06	1
201570	summer	4080	1	18	2015	7	27	704	143	6.6	43.68536	-68.595708	3.323	0	0	243.998	3.222	14.183	5.152	0	0		SP15	spring inshore	114	5	3	44.38312	-67.55642	cod atlantic	0	0
201570	summer	4080	8	12	2015	7	23	741	129	5.3	43.4145	-68.955355	2.359	0	22.191	67.974	1.741	5.794	0.865	0	0		SP15	spring inshore	116	5	3	44.42985	-67.19948	cod atlantic	0.6888882	2.22222
201570	summer	4080	9	13	2015	7	23	947	139	6.9	43.52755	-68.807665	0	0	0	158.336	0.98	3.685	0.378	0	0		SP15	spring inshore	117	5	3	44.40365	-67.17393	cod atlantic	0	0
201670	summer	4010	1	25	2016	7	19	1231	117	6	43.007902	-70.386982	55.349	0.038	10.462	111.533	3.176	6.135	0.13	0	0		SP15	spring inshore	119	5	3	44.50138	-67.28683	cod atlantic	1.425	8.75
201670	summer	4010	2	28	2016	7	19	1813	104	5.7	42.79357	-70.47266	6.504	0.096	2.979	117.637	4.296	0.679	13.799	0	0		SP16	spring inshore	98	5	3	44.23622	-67.8728	cod atlantic	0.4	4
201670	summer	4010	4	26	2016	7	19	1420	119	6	42.946378	-70.413492	45.81	0	6.176	74.026	10.452	10.389	2.94	0	0		SP16	spring inshore	103	5	3	44.33812	-67.62218	cod atlantic	0.14	4
201670	summer	4010	5	21	2016	7	18	1335	157	6.3	43.31744	-70.00505	64.482	0	17.892	70.179	0	16.941	11.656	0	0		SP16	spring inshore	111	5	3	44.41255	-67.48653	cod atlantic	0	0
201670	summer	4010	6	23	2016	7	19	826	156	6	43.008283	-70.204173	32.949	0	115.137	33.705	0	8.068	47.256	0	0		SP16	spring inshore	116	5	3	44.56653	-67.27107	cod atlantic	0	0
201670	summer	4010	7	22	2016	7	19	500	147	6	43.067207	-70.287823	60.572	0	14.008	98.69	1.404	9.824	9.368	0	0		SP16	spring inshore	119	5	3	44.6191	-67.20343	cod atlantic	0.8	10
201670	summer	4010	8	27	2016	7	19	1621	105	5.8	42.893368	-70.468415	0	0.043	1.809	47.939	0	0.506	10.101	0	0		SP16	spring inshore	122	5	3	44.664	-67.12197	cod atlantic	1.35	8
201670	summer	4010	9	24	2016	7	19	1030	160	6	42.979152	-70.270565	31.936	0	18.956	70.643	3.303	10.159	18.752	0	0		SP17	spring inshore	100	5	3	44.24452	-67.83783	cod atlantic	0.047619048	0.952380952
201670	summer	4030	1	29	2016	7	20	511	155	6.4	43.277953	-69.686357	29.845	0	18.665	21.942	1.919	8.696	17.759	0	0		SP17	spring inshore	105	5	3	44.35158	-67.64595	cod atlantic	0.001	1
201670	summer	4030	2	33	2016	7	20	1811	157	6.4	43.373612	-69.750992	22.162	0	12.075	26.014	0	4.91	12.484	0	0		SP17	spring inshore	106	5	3	44.30975	-67.67403	cod atlantic	0	0
201670	summer	4030	4	30	2016	7	20	1010	169	6.5	43.345568	-69.771743	51.759	0	45.139	15.807	0.095	18.792	23.86	0	0		SP17	spring inshore	110	5	3	44.35333	-67.49133	cod atlantic	0	0
201670	summer	4030	5	57	2016	7	29	553	158	6.5	43.155642	-69.759367	2.645	0	6.99	27.132	0	10.252	19.754	0	0		SP17	spring inshore	113	5	3	44.41163	-67.50087	cod atlantic	0	0
201670	summer	4030	6	70	2016	8	3	918	166	6.5	43.019195	-69.566357	22.023	0	83.798	9.689	0	0.921	0.614	0	0		SP17	spring inshore	116	5	3	44.42728	-67.20508	cod atlantic	0	0
201670	summer	4030	7	32	2016	7	20	1358	179	6.5	43.296682	-69.877868	24.609	0.01	103.902	91.552	0	10.766	38.955	0	0		SP17	spring inshore	119	5	3	44.65382	-67.15908	cod atlantic	2.75	8
201670	summer	4030	9	17	2016	7	18	447	150	6.3	43.474147	-69.57844	326.825	0	33.741	67.989	0	11.773	12.361	0	0		SP17	spring inshore	120	5	3	44.69878	-66.99592	cod atlantic	0.988888889	2.222222222
201670	summer	4030	10	31	2016	7	20	1202	176	6.5	43.330708	-69.872012	93.912	0	30.08	66.064	0	13.759	13.624	0	0		SP17	spring inshore	121	5	3	44.74527	-67.01028	cod atlantic	1.86	7
201670	summer	4030	11	56	2016	7	29	432	172	6.6	43.174727	-69.792215	2.314	0	22.701	18.69	0	3.972	14.065	0	0		SP03	spring inshore	85	5	4	44.215	-67.8017	cod atlantic	0.24	1
201670	summer	4030	12	20	2016	7	18	1146	162	6.3	43.352698	-69.941742	102.482	0	13.79	49.31	0	13.996	14.612	0	0		SP03	spring inshore	90	5	4	44.2612	-67.5852	cod atlantic	0.36	1
201670	summer	4030	13	19	2016	7	18	813	136	6.2	43.440318	-69.787638	198.18	0	2.216	98.954	0	9.836	10.189	0	0		SP03	spring inshore	92	5	4	44.3358	-67.3477	cod atlantic	14.46	7
201670	summer	4050	1	65	2016	8	2	1241	227	7.7	42.505765	-69.836163	16.104	0	6.156	1.005	0	6.488	3.355	0	0		SP05	spring inshore	95	5	4	44.27	-67.451	cod atlantic	3.58	1
201670	summer	4050	3	71	2016	8	3	1158	216	7.6	43.005828	-69.887408	27.868	0	14.616	2.581	0	27.209	3.238	0	0		SP05	spring inshore	96	5	4	44.2233	-67.5073	cod atlantic	0.38	1
201670	summer	4050	4	72	2016	8	3	1444	203	7.2	42.847275	-69.935602	204.333	0	43.317	0.674	0.075	4.622	9.016	0	0		SP06	spring inshore	96	5	4	44.2023	-67.72	cod atlantic	0	0
201670	summer	4050	5	63	2016	8	2	453	209	7.6	42.342253	-69.89412	1.58	0	9.713	7.351	0	11.173	0.319	0	0		SP06	spring inshore	97	5	4	44.2361	-67.6651	cod atlantic	0	0
201670	summer	4050	7	68	2016	8	3	507	231	8.5	42.792618	-69.668452	9.738	0	5.529	3.114	0	3.555	6.544	0	0		SP06	spring inshore	99	5	4	44.3134	-67.3781	cod atlantic	0	0
201670	summer	4050	8	69	2016	8	3	701	216	7.8	42.88831	-69.76847	33.036	0	34.445	5.826	0	7.079	3.212	0	0		SP07	spring inshore	96	5	4	44.2355	-67.582	cod atlantic	4.82	1
201670	summer	4060	1	13	2016	7	13	656	175	6.4	43.349243	-69.364402	63.594	0	21.96	29.072	0	2.83	20.648	0	0		SP07	spring inshore	97	5	4	44.2481	-67.4831	cod atlantic	5.7	2
201670	summer	4060	4	5	2016	7	11	1715	0	6.2	43.364768	-69.076007	194.798	0	32.272	59.759	0	4.109	13.249	0	0		SP08	spring inshore	95	5	4	44.2331	-67.6748	cod atlantic	0	0
201670	summer	4060	5	42	2016	7	25	1706	183	6.5	43.013623	-69.326725	20.175	0	266.218	3.873	0	8.449	12.232	0	0		SP08	spring inshore	96	5	4	44.1958	-67.524	cod atlantic	0	0
201670	summer	4060	6	3	2016	7	11	1250	0	6.3	43.268245	-69.264167	115.416	0	47.473	27.698	7.082	3.402	16.99	0	0		SP08	spring inshore	97	5	4	44.2539	-67.4584	cod atlantic	0.64	1
201670	summer	4060	7	41	2016	7	25	1419	202	6.5	43.018778	-69.212993	13.669	0	82.219	1.383	0	0.864	4.691	0	0		SP09	spring inshore	91	5	4	44.1628	-67.807	cod atlantic	0	0
201670	summer	4060	8	14	2016	7	13	1005	173	6.4	43.367488	-69.459397	51.759	0	56.789	43.523	0	2.076	12.875	0	0		SP09	spring inshore	92	5	4	44.2057	-67.7702	cod atlantic	0	0
201670	summer	4060	9	1	2016	7	11	526	0	6.6	43.171883	-69.281962	17.265	0	9.179	7.072	0	3.6	15.886	0	0		SP09	spring inshore	103	5	4	44.3484	-67.4238	cod atlantic	0	0
201670	summer	4060	10	39	2016	7	25	934	168	7.3	43.18418	-69.101425	33.54	0	38.107	81.826	0	2.15	23.725	0	0		SP10	spring inshore	98	5	4	44.199	-67.8037	cod atlantic	0	0
201670	summer	4060	11	2	2016	7	11	853	0	6.3	43.210822	-69.407403	153.081	0	33.074	18.533	0	1.524	12.107	0	0		SP10	spring inshore	103	5	4	44.2537	-67.6689	cod atlantic	0	0
201670	summer	4060	12	4	2016	7	11	1445	0	6.6	43.261372	-69.176337	68.264	0	53.447	5.585	0	2.905	15.681	0	0		SP10	spring inshore	104	5	4	44.2251	-67.5006	cod atlantic	0	0
201670	summer	4060	13	43	2016	7	26	542	183	6.4	42.953075	-69.259013	33.6	0	55.565	10.607	0.055	1.823	12.984	0	0		SP10	spring inshore	106	5	4	44.2711	-67.5716	cod atlantic	0.12	1
201670	summer	4060	14	46	2016	7	26	1749	174	7.2	42.752423	-69.008245	3.567	0	49.303	12.568	0	0.974	0.484	0	0		SP11	spring inshore	97	5	4	44.198	-67.7438	cod atlantic	0.11	2
201670	summer	4060	15	12	2016	7	13	441	171	6.4	43.332948	-69.329018	37.583	0	47.488	31.302	0.458	4.046	21.964	0	0		SP11	spring inshore	104	5	4	44.2514	-67.5907	cod atlantic	0	0
201670	summer	4060	16	40	2016	7	25	1158	185	7.1	43.156247	-69.148167	22.549	0	41.326	35.325	0	3.162	25.848	0	0		SP11	spring inshore	106	5	4	44.2795	-67.5011	cod atlantic	0	0
201670	summer	4070	1	62	2016	8	1	1414	227	7.2	42.256553	-69.486697	8.335	0	48.418	0.543	0	3.026	0.22	0	0		SP11	spring inshore	107	5	4	44.3256	-67.3646	cod atlantic	0	0
201670	summer	4070	2	44	2016	7	26	1246	207	8.5	42.64377	-69.259608	11.563	0	111.973	6.626	0	2.29	0.116	0	0		SP12	spring inshore	104	5	4	44.1734	-67.7504	cod atlantic	0	0
201670	summer	4070	4	61	2016	8	1	1141	231	7.9	42.355553	-69.414997	11.144	0	20.834	1.842	0	2.736	0.098	0	0		SP12	spring inshore	105	5	4	44.272	-67.5796	cod atlantic	0	0
201670	summer	4070	5	60	2016	8	1	809	226	7.6	42.349097	-69.107828	48.744	0	69.155	6.602	0	0.802	0.069	0	0		SP12	spring inshore	107	5	4	44.2959	-67.4083	cod atlantic	0	0
201670	summer	4070	7	59	2016	8	1	553	222	9.1	42.450893	-69.03003	8	0	1.959	9.915	0	0.628	0.051	0	0		SP13	spring inshore	100	5	4	44.2566	-67.6675	cod atlantic	0	0
201670	summer	4070	8	45	2016	7	26	1441	217	8.8	42.623727	-69.263685	30.439	0	12.916	3.584	0	1.824	0.049	0	0		SP13	spring inshore	103	5	4	44.2756	-67.5707	cod atlantic	0	0
201670	summer	4080	2	38	2016	7	25	718	173	7.8	43.174437	-68.93289	34.815	0	146.008	9.644	0	6.693	3.442	0	0		SP13	spring inshore	105	5	4	44.2827	-67.497	cod atlantic	0	0
201670	summer	4080	3	55	2016	7	28	1421	191	8	42.661912	-68.957807	9.684	0	41.204	2.522	0	0.502	0.306	0	0		SP13	spring inshore	106	5	4	44.3169	-67.3742	cod atlantic	0	0
201670	summer	4080	4	48	2016	7	27	657	203	9.3	42.870587	-68.718873	10.935	0	42.303	9.373	0	6.069	1.824	0	0		SP14	spring inshore	92	5	4	44.1481	-67.7903	cod atlantic	2.7	2
201670	summer	4080	5	37	2016	7	21	1340	144	7.5	43.558778	-68.834998	93.343	0	1.419	106.257	5.486	12.78	2.914	0	0		SP14	spring inshore	93	5	4	44.1865	-67.821	cod atlantic	0	0
201670	summer	4080	6	11	2016	7	12	1625	106	8	43.784572	-68.674053	0	0.035	0.022	21.577	0.138	5.716	0.394	0	0		SP14	spring inshore	98	5	4	44.259	-67.6737	cod atlantic	0.27	2.22
201670	summer	4080	8	10	2016	7	12	1426	120	7.9	43.776592	-68.640873	0	0	0.439	44.425	0.164	2.63	9.276	0	0		SP14	spring inshore	106	5	4	44.3772	-67.1409	cod atlantic	7.46	6
201670	summer	4080	9	36	2016	7	21	1124	147	7.3	43.544268	-68.799703	27.871	0	0.822	124.193	0	3.194	2.223	0	0		SP15	spring inshore	106	5	4	44.25012	-67.68033	cod atlantic	0	0
201670	summer	4080	10	47	2016	7	27	431	189	8.8	43.023408	-68.83691	19.852	0	0.222	8.678	0	4.313	17.916	0	0		SP15	spring inshore	107	5	4	44.23682	-67.74373	cod atlantic	0.08	1
201770	summer	4010	1	49	2017	7	27	1208	172	5.2	43.06101	-70.210705	3.913	0	29.088	10.186	0	1.829	5.618	0	0		SP15	spring inshore	108	5	4	44.1992	-67.7426	cod atlantic	0.07	1
201770	summer	4010	2	47	2017	7	27	726	137	5.4	43.239962	-70.158053	24.427	0	3.775	91.584	0	6.342	1.145	0	0		SP15	spring inshore	111	5	4	44.35215	-67.42058	cod atlantic	0.06	1
201770	summer	4010	3	50	2017	7	27	1614	134	5.1	42.976967	-70.336338	40.171	0	31.321	70.566	0	2.19	3.966	0	0		SP15	spring inshore	118	5	4	44.3669	-67.17998	cod atlantic	0	0
201770	summer	4010	4	38	2017	7	24	807	179	5.2	42.942083	-70.242668	6.422	0	4.968	4.575	0	0	10.096	0	0		SP16	spring inshore	99	5	4	44.1947	-67.83152	cod atlantic	0	0
201770	summer	4010	5	46	2017	7	27	517	136	5.5	43.310842	-70.112338	28.99	0	4.575	48.002	0	11.998	4.525	0	0		SP16	spring inshore	100	5	4	44.20862	-67.7619	cod atlantic	0.21	3
201770	summer	4010	6	48	2017	7	27	918	162	5.7	43.176958	-70.10776	8.133	0	27.186	30.294	0	8.628	21.739	0	0		SP16	spring inshore	108	5	4	44.24982	-67.4729	cod atlantic	0.05	1
201770	summer	4010	7	37	2017	7	24	551	142	5.2	43.005743	-70.313517	103.054	0	34.073	50.975	0	1.24	2.558	0	0		SP16	spring inshore	109	5	4	44.32117	-67.3784	cod atlantic	0	0
201770	summer	4010	8	51	2017	7	27	1814	173	5.1	42.953615	-70.264392	5.972	0	8.098	8.203	0	6.212	7.135	0	0		SP16	spring inshore	110	5	4	44.35892	-67.41702	cod atlantic	0.05	1.25
201770	summer	4030	1	35	2017	7	21	450	144	6.2	43.397843	-69.764712	266.053	0	3.384	46.863	2.792	8.583	6.164	0	0		SP17	spring inshore	107	5	4	44.23727	-67.70243	cod atlantic	0	0
201770	summer	4030	2	32	2017	7	20	1416	176	6.7	43.311023	-69.817597	8.009	0	54.41	17.844	0	6.93	1.418	0	0		SP17	spring inshore	108	5	4	44.26433	-67.65817	cod atlantic	0	0
201770	summer	4030	3	29	2017	7	20	451	132	5.5	43.670268	-69.525398	0	0	0.642	99.148	0	1.025	4.806	0	0		SP17	spring inshore	109	5	4	44.28212	-67.56923	cod atlantic	0.48	1
201770	summer	4030	4	31	2017	7	20	1036	157	6.2	43.413523	-69.628568	106.246	0	15.262	81.159	0	11.361	1.722	0	0		SP17	spring inshore	111	5	4	44.2602	-67.45163	cod atlantic	0	0
201770	summer	4030	5	42	2017	7	26	1218	183	7.1	42.808805	-69.548313	27.084	0	25.036	12.505	0	6.912	0.293	0	0		SP17	spring inshore	112	5	4	44.28893	-67.40313	cod atlantic	0.81	1
201770	summer	4030	6	39	2017	7	26	620	166	5.8	42.987737	-69.585823	20.746	0	90.28	25.372	0	2.167	0.826	0	0		SP03	spring inshore	19	1	1	43.5217	-70.3101	dogfish spiny	0	0
201770	summer	4030	7	43	2017	7	26	1347	179	6.9	42.886248	-69.580678	18.865	0	28.118	17.921	0	2.584	0.263	0	0		SP03	spring inshore	20	1	1	43.4686	-70.3147	dogfish spiny	0	0
201770	summer	4030	8	30	2017	7	20	749	161	5.5	43.536063	-69.594847	223.896	0	14.817	50.905	2.273	17.183	2.108	0	0		SP04	spring inshore	2	1	1	42.9642	-70.6592	dogfish spiny	0	0
201770	summer	4030	9	36	2017	7	21	647	130	5.5	43.507218	-69.79961	210.653	0	0.194	91.046	0	7.617	7.884	0	0		SP04	spring inshore	13	1	1	43.2627	-70.537	dogfish spiny	0	0
201770	summer	4030	10	33	2017	7	20	1606	159	6.5	43.188545	-69.768193	66.115	0	21.229	44.959	0	11.625	0.979	0	0		SP04	spring inshore	20	1	1	43.5002	-70.3323	dogfish spiny	0	0
201770	summer	4030	11	34	2017	7	20	1812	165	6.4	43.116153	-69.77179	9.422	0	19.715	50.486	0	0	1.608	0	0		SP04	spring inshore	21	1	1	43.5303	-70.2792	dogfish spiny	0	0
201770	summer	4050	1	45	2017	7	26	1759	198	7.5	42.988382	-69.817675	119.786	0	19.318	6.119	0	5.676	0.573	0	0		SP05	spring inshore	3	1	1	42.8617	-70.7527	dogfish spiny	0	0
201770	summer	4050	2	73	2017	8	3	1701	219	7.3	42.019643	-69.611038	10.907	0	11.578	4.14	0	0	0	0	0		SP05	spring inshore	4	1	1	42.9898	-70.6583	dogfish spiny	0	0
201770	summer	4050	3	72	2017	8	3	1508	227	7.5	42.077723	-69.597607	13.358	0	5.842	15.133	0	4.436	0	0	0		SP05	spring inshore	17	1	1	43.4877	-70.2753	dogfish spiny	0	0
201770	summer	4050	4	75	2017	8	4	655	214	7.6	42.202922	-69.845918	15.971	0	14.521	2.241	0	11.175	0.067	0	0		SP05	spring inshore	19	1	1	43.4812	-70.3218	dogfish spiny	0	0
201770	summer	4050	5	67	2017	8	2	1631	218	7.7	42.786933	-69.632838	2.39	0	50.895	6.783	0	1.49	0.244	0	0		SP06	spring inshore	2	1	1	42.9738	-70.6644	dogfish spiny	0	0
201770	summer	4050	6	74	2017	8	4	455	221	7.4	42.113025	-69.7075	0.89	0	0.633	0.806	0	0	0	0	0		SP06	spring inshore	4	1	1	43.0033	-70.6976	dogfish spiny	0	0
201770	summer	4050	7	44	2017	7	26	1602	210	7.5	42.89663	-69.74913	4.213	0	29.956	2.929	0	7.126	0.292	0	0		SP06	spring inshore	14	1	1	43.2881	-70.5322	dogfish spiny	0	0
201770	summer	4060	1	63	2017	8	2	720	179	6.5	42.781763	-69.047582	8.413	0	119.842	2.54	0	3.88	0.012	0	0		SP06	spring inshore	23	1	1	43.5465	-70.2854	dogfish spiny	0	0
201770	summer	4060	2	41	2017	7	26	1035	168	6.3	42.879483	-69.474647	9.79	0	165.382	11.607	0	1.626	0.116	0	0		SP06	spring inshore	24	1	1	43.5256	-70.235	dogfish spiny	0	0
201770	summer	4060	3	27	2017	7	19	915	139	5.5	43.543028	-69.171528	120.793	0	0.829	51.725	0.136	17.986	3.38	0	0		SP07	spring inshore	2	1	1	42.8756	-70.7312	dogfish spiny	0	0
201770	summer	4060	4	26	2017	7	19	517	152	5.6	43.48416	-69.051088	15.901	0	0.324	4.041	0	4.04	4.901	0	0		SP07	spring inshore	14	1	1	43.3292	-70.5046	dogfish spiny	0	0
201770	summer	4060	7	28	2017	7	19	1556	145	5.8	43.51796	-69.462267	54.183	0	4.586	52.702	0	9.585	2.718	0	0		SP07	spring inshore	21	1	1	43.4298	-70.3105	dogfish spiny	0	0
201770	summer	4060	8	52	2017	7	31	906	172	0	43.369617	-69.46468	92.043	0	64.304	19.18	0	6.718	2.15	0	0		SP07	spring inshore	22	1	1	43.5141	-70.3451	dogfish spiny	0	0
201770	summer	4060	9	53	2017	7	31	1126	179	6.4	43.372903	-69.401607	73.878	0	39.461	6.479	0	1.029	1.988	0	0		SP07	spring inshore	23	1	1	43.5318	-70.2561	dogfish spiny	0	0
201770	summer	4060	10	54	2017	7	31	1610	200	6.2	43.16841	-69.290877	53.984	0	52.313	3.739	0	0.992	0.416	0	0		SP08	spring inshore	5	1	1	42.9775	-70.6499	dogfish spiny	0	0
201770	summer	4060	14	56	2017	8	1	452	166	6.2	43.128882	-69.01344	18.157	0	9.069	12.043	0	5.476	0.085	0	0		SP08	spring inshore	9	1	1	43.2127	-70.5714	dogfish spiny	0	0
201770	summer	4060	15	55	2017	7	31	1819	189	6.2	43.158782	-69.148752	39.683	0	23.082	17.52	0	2.33	0.495	0	0		SP08	spring inshore	16	1	1	43.3001	-70.5464	dogfish spiny	0	0
201770	summer	4070	1	68	2017	8	3	453	226	7.8	42.474257	-69.307633	17.773	0	21.701	12.889	0	11.821	0.012	0	0		SP08	spring inshore	23	1	1	43.4673	-70.3192	dogfish spiny	0	0
201770	summer	4070	2	66	2017	8	2	1324	205	7.8	42.645795	-69.267383	12.719	0	124.152	3.691	0	9.445	0.015	0	0		SP08	spring inshore	25	1	1	43.5297	-70.2751	dogfish spiny	0	0
201770	summer	4070	3	70	2017	8	3	921	220	7.6	42.278787	-69.241282	77.323	0	21.839	6.012	0	4.586	0.097	0	0		SP09	spring inshore	3	1	1	42.9058	-70.8009	dogfish spiny	0	0
201770	summer	4070	4	64	2017	8	2	1006	202	8	42.588607	-69.122912	6.777	0	56.61	9.925	0	19.629	0	0	0		SP09	spring inshore	5	1	1	42.9445	-70.7251	dogfish spiny	0	0
201770	summer	4070	5	71	2017	8	3	1244	220	7.5	42.20609	-69.465215	6.3	0	88.155	0.865	0	2.19	0.028	0	0		SP09	spring inshore	13	1	1	43.2969	-70.4949	dogfish spiny	0	0
201770	summer	4070	6	69	2017	8	3	720	233	7.9	42.370373	-69.158997	42.737	0	32.148	4.99	0	0	0	0	0		SP09	spring inshore	14	1	1	43.2002	-70.5743	dogfish spiny	0	0
201770	summer	4070	7	65	2017	8	2	1150	212	8	42.622872	-69.248155	7.362	0	66.763	3.591	0.83	0	0	0	0		SP09	spring inshore	23	1	1	43.4294	-70.3112	dogfish spiny	0	0
201770	summer	4080	1	25	2017	7	18	1700	157	7.7	43.36642	-68.623918	14.211	0	28.23	29.194	0	5.373	1.299	0	0		SP10	spring inshore	3	1	1	42.9811	-70.661	dogfish spiny	0	0
201770	summer	4080	2	19	2017	7	17	1052	142	7.5	43.658185	-68.653875	0	0	0.107	174.397	0.142	6.34	21.898	0	0		SP10	spring inshore	11	1	1	43.2122	-70.5715	dogfish spiny	0	0
201770	summer	4080	3	62	2017	8	2	451	175	7.5	42.898372	-68.846458	2.829	0	112.035	12.475	0	4.84	0.147	0	0		SP10	spring inshore	12	1	1	43.2811	-70.5186	dogfish spiny	0	0
201770	summer	4080	5	60	2017	8	1	1511	205	8.4	42.879508	-68.71714	3.038	0	2.441	1.741	0	0	0.037	0	0		SP10	spring inshore	22	1	1	43.5004	-70.3655	dogfish spiny	0	0
201770	summer	4080	6	59	2017	8	1	1153	195	8	42.929397	-68.696347	13.315	0	77.894	6.486	0	0	0.038	0	0		SP10	spring inshore	23	1	1	43.5311	-70.2713	dogfish spiny	0	0
201770	summer	4080	7	58	2017	8	1	936	180	7.1	43.106028	-68.703928	96.726	0	16.567	4.352	0	0	0.544	0	0		SP11	spring inshore	1	1	1	42.9574	-70.7212	dogfish spiny	0	0
201770	summer	4080	8	57	2017	8	1	700	177	6.7	43.15699	-68.947082	17.893	0	70.065	15.798	0	0	0.156	0	0		SP11	spring inshore	14	1	1	43.2048	-70.5015	dogfish spiny	0	0
201770	summer	4080	9	61	2017	8	1	1713	184	7.2	42.981763	-68.834678	3.021	0	62.789	15.492	0	0	0.31	0	0		SP11	spring inshore	15	1	1	43.2877	-70.5138	dogfish spiny	0	0
200306	fall	1240	1	233	2003	10	17	306	155	5	41.694	-68.8485	0	0	1.08	10.114	0	1	0	0	0		SP11	spring inshore	16	1	1	43.2579	-70.5775	dogfish spiny	0	0
200306	fall	1240	2	231	2003	10	16	2251	181	5	41.692333	-69.202833	0	0	22.47	7.2	0	0	0	0	0		SP11	spring inshore	23	1	1	43.5224	-70.292	dogfish spiny	0	0
200306	fall	1240	3	304	2003	10	24	1653	170	6.5	42.068	-68.535667	0	0	43.68	6.624	11.44	16.52	0.435	0	0		SP12	spring inshore	2	1	1	42.9049	-70.8009	dogfish spiny	0	0
200306	fall	1240	4	305	2003	10	24	1823	169	6.7	42.019833	-68.571167	0	0	7.82	5.13	0	6.71	0.072	0	0		SP12	spring inshore	4	1	1	42.9867	-70.6522	dogfish spiny	0	0
200306	fall	1240	5	232	2003	10	17	128	161	6.1	41.757833	-68.871333	0	0	7.29	2.69	0.5	0	0	0	0		SP12	spring inshore	5	1	1	43.0048	-70.7001	dogfish spiny	0	0
200306	fall	1240	6	303	2003	10	24	1420	202	5.3	42.259667	-68.728833	0	0	56.44	1.35	0	6.11	0.672	0	0		SP12	spring inshore	14	1	1	43.1968	-70.5808	dogfish spiny	0	0
200306	fall	1260	1	286	2003	10	22	1658	71	7.8	42.529333	-70.578833	24.2	0.038	0.45	3.9	15.35	0	0.026	0	0		SP12	spring inshore	24	1	1	43.522	-70.3155	dogfish spiny	0	0
200306	fall	1260	2	285	2003	10	22	1412	52	9.1	42.435667	-70.4745	232.85	3.32	0	2.74	77.33	0	0	0	0		SP13	spring inshore	4	1	1	42.9496	-70.7123	dogfish spiny	0.25	1
200306	fall	1260	3	288	2003	10	22	2225	121	5.4	42.797333	-70.346833	0	0	3.75	0.97	3.78	0	13.771	0	0		SP13	spring inshore	5	1	1	43.0326	-70.6945	dogfish spiny	0	0
200306	fall	1260	4	287	2003	10	22	2029	87	6.9	42.651833	-70.1865	48.46	0	0.91	2.3	119.442	24.54	0	0	0		SP13	spring inshore	11	1	1	43.2085	-70.5745	dogfish spiny	0	0
200306	fall	1260	6	280	2003	10	22	341	45	0	42.393833	-70.3015	45.16	0	0	1.72	72.44	0	0	0	0		SP13	spring inshore	12	1	1	43.2855	-70.5326	dogfish spiny	0	0
200306	fall	1270	1	229	2003	10	16	1741	208	6	42.116	-69.753667	43.09	0	2.24	8.27	7.27	8.01	0.026	0	0		SP13	spring inshore	23	1	1	43.5173	-70.3426	dogfish spiny	0	0
200306	fall	1270	2	289	2003	10	23	39	146	4.9	42.9025	-70.2455	1.9	0	39.74	1.36	0	0	6.087	0	0		SP14	spring inshore	5	1	1	42.9898	-70.6352	dogfish spiny	0	0
200306	fall	1270	3	290	2003	10	23	337	172	5.7	43.056833	-69.985333	39.44	0	9.52	2.186	0	9.3	0.126	0	0		SP14	spring inshore	11	1	1	43.1766	-70.583	dogfish spiny	0	0
200306	fall	1270	4	228	2003	10	16	1528	183	6	42.186167	-69.873333	31.48	0	2507.96	1.26	0	2.01	0	0	0		SP14	spring inshore	12	1	1	43.2411	-70.5736	dogfish spiny	0	0
200306	fall	1280	1	300	2003	10	24	811	213	6.9	42.562833	-68.9625	41.42	0	9.39	18.38	0	12.56	0.152	0	0		SP14	spring inshore	13	1	1	43.2959	-70.4987	dogfish spiny	0	0
200306	fall	1280	2	302	2003	10	24	1235	200	7.4	42.3535	-68.749833	0	0	26.93	3.31	0	2.55	0.952	0	0		SP14	spring inshore	24	1	1	43.5043	-70.3516	dogfish spiny	0	0
200306	fall	1280	3	306	2003	10	28	104	222	7.2	42.476833	-69.015	3.51	0	2.98	10.41	0	0	0	0	0		SP15	spring inshore	4	1	1	42.97902	-70.66422	dogfish spiny	0	0
200306	fall	1280	4	301	2003	10	24	1020	195	7.6	42.527167	-68.641	0.1	0	145.14	5.588	0	10.01	0.043	0	0		SP15	spring inshore	5	1	1	42.98737	-70.67817	dogfish spiny	0	0
200306	fall	1280	5	298	2003	10	24	321	271	6.8	42.558	-69.578167	5.14	0	0.25	4.87	0	1.502	0.359	0	0		SP15	spring inshore	13	1	1	43.29515	-70.4967	dogfish spiny	0	0
200306	fall	1280	6	299	2003	10	24	618	215	6.9	42.532167	-69.128667	0	0	13.19	12.09	0	4.68	0.293	0	0		SP15	spring inshore	15	1	1	43.19472	-70.57968	dogfish spiny	0	0
200306	fall	1280	7	230	2003	10	16	2009	201	6.1	41.984167	-69.404833	0	0	38.95	0.3	0	10.51	0.108	0	0		SP15	spring inshore	22	1	1	43.55033	-70.28458	dogfish spiny	0	0
200306	fall	1370	1	307	2003	10	28	437	200	7.5	42.769833	-68.738667	340.12	0	36.67	22.19	0	16.69	0.076	0	0		SP15	spring inshore	23	1	1	43.53305	-70.25837	dogfish spiny	0	0
200306	fall	1370	2	335	2003	10	31	1525	169	6	42.957667	-69.087833	62.63	0	1122.92	1.25	5.54	11.5	0.103	0	0		SP16	spring inshore	4	1	1	42.98252	-70.64627	dogfish spiny	0	0
200306	fall	1370	3	336	2003	10	31	1815	183	6.2	42.95	-69.248	1.61	0	32.51	1.27	0	8.93	2.693	0	0		SP16	spring inshore	5	1	1	42.93255	-70.74533	dogfish spiny	0	0
200306	fall	1370	4	296	2003	10	23	2137	114	6.3	43.1325	-69.706	0	0	3.44	5.95	8.98	0	0.697	0	0		SP16	spring inshore	6	1	1	43.0298	-70.69495	dogfish spiny	0	0
200306	fall	1370	5	297	2003	10	24	18	169	6.1	42.814167	-69.536	13.93	0	31.62	8.73	0	3.13	1.438	0	0		SP16	spring inshore	16	1	1	43.31028	-70.54098	dogfish spiny	0	0
200306	fall	1380	1	329	2003	10	30	2033	201	9.3	44.179333	-67.751667	67.38	0	0.144	1.548	36.922	4.45	0.011	0	0		SP16	spring inshore	17	1	1	43.2123	-70.57178	dogfish spiny	0	0
200306	fall	1380	2	293	2003	10	23	1218	114	8.5	43.5205	-69.6685	88.26	0	5.75	1.66	0	0	0.053	0	0		SP16	spring inshore	22	1	1	43.44058	-70.31402	dogfish spiny	0	0
200306	fall	1380	3	294	2003	10	23	1718	171	6.3	43.351833	-69.469333	45.71	0	28.19	6.42	6.87	0	4.652	0	0		SP17	spring inshore	5	1	1	42.9205	-70.76377	dogfish spiny	0	0
200306	fall	1380	4	295	2003	10	23	1915	165	5.7	43.364333	-69.678167	9.19	0	7.91	2.44	0	6.72	5.254	0	0		SP17	spring inshore	11	1	1	43.17597	-70.5833	dogfish spiny	0	0
200306	fall	1380	5	331	2003	10	31	232	198	7.9	43.740167	-68.2285	21.63	0	8.34	5.98	0	22.69	0.456	0	0		SP17	spring inshore	12	1	1	43.2669	-70.5663	dogfish spiny	0	0
200306	fall	1390	1	330	2003	10	30	2249	95	9.8	44.154333	-67.892333	3.44	0	0	20.46	0	1.48	0	0	0.239		SP17	spring inshore	15	1	1	43.16807	-70.54575	dogfish spiny	0	0
200306	fall	1390	2	334	2003	10	31	830	88	10.3	43.9435	-68.578333	0.314	0	0.002	19.64	0	3.96	0.735	0	0.148		SP17	spring inshore	24	1	1	43.48732	-70.34432	dogfish spiny	0	0
200306	fall	1390	3	332	2003	10	31	516	96	10.1	43.952167	-68.404	1.48	0	0.97	41.424	0	5.74	1.136	0	0.1		SP17	spring inshore	25	1	1	43.51265	-70.29153	dogfish spiny	0	0
200306	fall	1390	4	333	2003	10	31	652	118	9.3	43.843667	-68.445167	63.97	0	0.023	11.54	0.075	11.54	3.796	0	0		SP03	spring inshore	2	1	2	42.876	-70.7121	dogfish spiny	0	0
200306	fall	1400	1	291	2003	10	23	644	105	8.2	43.321833	-70.173333	41.82	0.016	0	6.743	5.65	0.635	0.153	0	0		SP03	spring inshore	3	1	2	42.9321	-70.6702	dogfish spiny	0	0
200306	fall	1400	2	292	2003	10	23	832	101	8.4	43.376333	-70.1535	140.651	0.042	12.7	31.71	7.75	0	0	0	0		SP03	spring inshore	9	1	2	43.0333	-70.5593	dogfish spiny	0	0
200407	fall	1240	1	254	2004	10	14	1512	191	4.7	41.885143	-69.110007	0	0	58.2	3.06	0	0	0.583	0	0		SP04	spring inshore	3	1	2	42.9385	-70.6613	dogfish spiny	0	0
200407	fall	1240	2	318	2004	10	27	340	196	4.6	42.23294	-68.678928	0	0.013	35.12	0.62	0	0.38	0.443	0	0		SP04	spring inshore	4	1	2	42.9495	-70.6027	dogfish spiny	0	0
200407	fall	1240	3	249	2004	10	14	217	143	4.7	41.42159	-68.860797	0	0	18.36	1.48	0.68	0	0	0	0		SP04	spring inshore	11	1	2	43.1818	-70.4355	dogfish spiny	0	0
200407	fall	1240	4	253	2004	10	14	1219	142	4.5	41.935058	-68.741507	0	0	6.08	3.26	0	1.28	0.435	0	0		SP05	spring inshore	8	1	2	43.0263	-70.5607	dogfish spiny	0	0
200407	fall	1240	5	250	2004	10	14	448	148	4.5	41.604648	-68.778988	0	0	7.36	0.76	0	0.7	0	0	0		SP05	spring inshore	10	1	2	43.0945	-70.473	dogfish spiny	0	0
200407	fall	1240	6	257	2004	10	14	2211	172	4.6	41.738408	-69.360597	0	0	35.9	3.06	0	3.64	0	0	0		SP06	spring inshore	3	1	2	43.0361	-70.5587	dogfish spiny	0	0
200407	fall	1260	1	303	2004	10	25	518	58	8.9	42.772117	-70.26845	127.68	0.03	0.101	0.12	17.951	0	0	0	0		SP06	spring inshore	5	1	2	42.88	-70.6954	dogfish spiny	0	0
200407	fall	1260	2	298	2004	10	24	1352	56	9.2	43.008102	-70.03604	512.24	0	0	0	69.84	0	0	0	0		SP06	spring inshore	6	1	2	42.9097	-70.6572	dogfish spiny	0	0
200407	fall	1260	3	309	2004	10	26	18	38	10.8	42.393038	-70.334598	1205.066	0.057	0	1.184	109.507	0.54	0	0.141	0		SP06	spring inshore	10	1	2	43.1796	-70.4351	dogfish spiny	0	0
200407	fall	1260	4	310	2004	10	26	435	73	7.8	42.584752	-70.19857	18.34	0	0.17	0.007	5.379	7.76	0	0	0		SP06	spring inshore	15	1	2	43.3208	-70.335	dogfish spiny	0	0
200407	fall	1260	5	311	2004	10	26	804	118	7.1	42.52737	-70.076263	312.04	1.808	0.38	0.4	13.94	2.48	0	0	0		SP06	spring inshore	25	1	2	43.499	-70.2169	dogfish spiny	0	0
200407	fall	1270	1	301	2004	10	24	2137	159	5.2	42.824918	-70.017922	9.28	0	56.84	2.46	0	4.34	3.721	0	0		SP07	spring inshore	6	1	2	43.0096	-70.5512	dogfish spiny	0	0
200407	fall	1270	2	300	2004	10	24	1850	128	6.3	42.883743	-70.057187	13.86	0	15.317	0.062	14.52	1.32	0	0	0		SP07	spring inshore	10	1	2	43.0732	-70.5363	dogfish spiny	0	0
200407	fall	1270	3	296	2004	10	24	556	140	4.8	43.252495	-70.050385	115.7	0	20.56	2.3	0	10.9	5.409	0	0		SP07	spring inshore	11	1	2	43.1149	-70.4237	dogfish spiny	0	0
200407	fall	1270	4	299	2004	10	24	1623	166	4.6	42.981307	-70.19532	6.76	0	22.485	1.06	17.64	0	23.088	0	0		SP07	spring inshore	13	1	2	43.1949	-70.4282	dogfish spiny	0	0
200407	fall	1280	1	256	2004	10	14	1926	206	4.6	42.036317	-69.4193	0	0	25.8	0.76	0	4.9	0.727	0	0		SP07	spring inshore	24	1	2	43.505	-70.239	dogfish spiny	0	0
200407	fall	1280	2	312	2004	10	26	1046	232	5.1	42.300132	-69.809757	9.9	0	17.124	2	0	9.32	0.85	0	0		SP08	spring inshore	2	1	2	42.9085	-70.6522	dogfish spiny	0	0
200407	fall	1280	3	313	2004	10	26	1310	234	5.1	42.1948	-69.60087	0	0	6.002	1.12	0.005	1.46	1.615	0	0		SP08	spring inshore	3	1	2	42.9469	-70.6733	dogfish spiny	0	0
200407	fall	1280	4	302	2004	10	25	132	254	5.8	42.851767	-69.840943	0.34	0	0.6	6.62	0	3.238	0.265	0	0		SP08	spring inshore	15	1	2	43.1768	-70.4362	dogfish spiny	0	0
200407	fall	1280	5	255	2004	10	14	1717	198	4.6	41.901983	-69.27823	0	0	36.013	2.34	0	12.32	0.809	0	0		SP08	spring inshore	20	1	2	43.3212	-70.3383	dogfish spiny	0	0
200407	fall	1280	6	314	2004	10	26	1443	225	4.9	42.217373	-69.52143	0	0	61.024	2.36	0	0.32	3.292	0	0		SP08	spring inshore	24	1	2	43.5146	-70.242	dogfish spiny	0	0
200407	fall	1280	7	315	2004	10	26	1829	225	5.9	42.476412	-69.160502	0	0	2.62	0.7	0	0	0.058	0	0		SP09	spring inshore	1	1	2	42.9481	-70.6007	dogfish spiny	0	0
200407	fall	1370	1	316	2004	10	26	2105	179	5.2	42.654187	-69.11285	0	0	22.84	1.64	0	2.02	0.759	0	0		SP09	spring inshore	2	1	2	42.8699	-70.6838	dogfish spiny	0	0
200407	fall	1370	2	289	2004	10	23	134	172	5.8	43.177038	-68.77098	0	0	9.5	11.72	0	6.6	0.913	0	0		SP09	spring inshore	11	1	2	43.2196	-70.4793	dogfish spiny	0	0
200407	fall	1370	3	295	2004	10	24	139	161	5.4	43.105373	-69.474472	1.32	0	34.46	0.76	0	0	0	0	0		SP09	spring inshore	12	1	2	43.3032	-70.3511	dogfish spiny	0	0
200407	fall	1370	4	288	2004	10	22	2244	179	5.7	43.181235	-68.589172	0	0	79.48	3	0	4.64	2.039	0	0		SP09	spring inshore	24	1	2	43.5134	-70.2425	dogfish spiny	0	0
200407	fall	1370	5	317	2004	10	26	2329	166	0	42.696732	-68.948968	0	0	42.16	0.2	0	14.42	1.12	0	0		SP10	spring inshore	4	1	2	42.8729	-70.7128	dogfish spiny	0	0
200407	fall	1380	1	282	2004	10	21	2250	170	6.8	44.024505	-67.707478	3.06	0	28.14	0.5	2.22	6.74	0.538	0	0		SP10	spring inshore	13	1	2	43.2909	-70.3467	dogfish spiny	0	0
200407	fall	1380	2	294	2004	10	23	2053	155	4.8	43.367512	-69.675542	0	0	41.184	2.32	1.52	8.74	0	0	0		SP10	spring inshore	20	1	2	43.4775	-70.2174	dogfish spiny	0	0
200407	fall	1380	3	290	2004	10	23	533	163	4.6	43.426623	-69.24736	29.88	0	1.543	2.18	0	1.153	11.89	0	0		SP10	spring inshore	21	1	2	43.5153	-70.2214	dogfish spiny	0	0
200407	fall	1380	4	287	2004	10	22	1906	156	6.1	43.398405	-68.582278	14.08	0	17.4	3.3	0	6.92	1.357	0	0		SP11	spring inshore	3	1	2	42.9417	-70.6579	dogfish spiny	0	0
200407	fall	1390	1	286	2004	10	22	1406	91	9.4	43.927917	-68.800282	3.44	0	0.001	5.92	0	0.4	0	0	0.075		SP11	spring inshore	7	1	2	43.0811	-70.4829	dogfish spiny	0	0
200407	fall	1390	2	285	2004	10	22	1035	101	8.2	43.919487	-68.420168	46.76	0	0.5	30.48	0	1.24	0.015	0.18	0		SP11	spring inshore	21	1	2	43.473	-70.2302	dogfish spiny	0	0
200407	fall	1390	3	281	2004	10	21	2000	74	9.4	44.238062	-67.896387	5.24	0	0	0.24	0	1.02	0	0	0.12		SP11	spring inshore	24	1	2	43.5076	-70.2346	dogfish spiny	0.42	1
200407	fall	1400	1	297	2004	10	24	853	105	7.4	43.233373	-70.252982	112.14	0	0.32	13.62	39.48	2.716	0.013	0	0		SP12	spring inshore	3	1	2	42.9315	-70.7072	dogfish spiny	0	0
200510	fall	1240	1	321	2005	11	3	24	196	6.5	42.265883	-68.898617	0	0	26.68	1.24	0	0	0.368	0	0		SP12	spring inshore	6	1	2	42.9488	-70.6009	dogfish spiny	0	0
200510	fall	1240	2	328	2005	11	4	49	187	6.1	41.855233	-69.58965	3.84	0	71.32	0.23	0	0	0.356	0	0		SP12	spring inshore	7	1	2	42.9091	-70.6478	dogfish spiny	0	0
200510	fall	1240	3	254	2005	10	18	2204	200	8	41.859417	-68.377583	0	0	5.831	3.42	2.44	9.223	0	0	0		SP12	spring inshore	15	1	2	43.2425	-70.5039	dogfish spiny	0	0
200510	fall	1240	4	252	2005	10	18	1716	137	5.5	41.433133	-68.776883	0	0	0.54	4.02	0	0.374	0	0	0		SP13	spring inshore	1	1	2	42.9343	-70.6732	dogfish spiny	0	0
200510	fall	1240	5	329	2005	11	4	231	190	6.3	41.857183	-69.400133	0	0	121.84	0.2	0	1.5	0.333	0	0		SP13	spring inshore	2	1	2	42.9071	-70.6475	dogfish spiny	0	0
200510	fall	1260	1	304	2005	11	1	19	78	8.3	42.635017	-70.25895	11.9	0	0.46	0.002	25.3	0	0	0	0		SP13	spring inshore	10	1	2	43.0285	-70.5616	dogfish spiny	0	0
200510	fall	1260	2	323	2005	11	3	905	79	9.5	42.43375	-70.1123	284.54	0.42	0.002	0	32.28	0	0	0.037	0		SP13	spring inshore	20	1	2	43.512	-70.1925	dogfish spiny	0	0
200510	fall	1260	3	312	2005	11	1	1835	51	10.4	43.119717	-70.065817	233.44	0	0.076	0	82.7	0	0	0	0		SP13	spring inshore	24	1	2	43.5051	-70.2533	dogfish spiny	0	0
200510	fall	1260	4	306	2005	11	1	419	81	8.3	42.604133	-70.1411	21.06	0	0.5	0	38.68	13.94	0	0	0		SP14	spring inshore	2	1	2	42.8863	-70.6716	dogfish spiny	0	0
200510	fall	1260	5	324	2005	11	3	1058	40	10.3	42.2428	-70.215067	1452.892	3.324	0	0	10.36	0	0	0.26	0		SP14	spring inshore	10	1	2	43.0876	-70.489	dogfish spiny	0	0
200510	fall	1270	1	305	2005	11	1	229	151	6.2	42.703967	-70.0255	15.32	0	61.48	0.006	23.28	0	2.422	0	0		SP14	spring inshore	15	1	2	43.1665	-70.4575	dogfish spiny	0	0
200510	fall	1270	2	311	2005	11	1	1619	125	8.1	43.01885	-70.367333	17.34	0	0.32	2.32	3.86	0	22.11	0	0		SP14	spring inshore	25	1	2	43.5037	-70.2566	dogfish spiny	0	0
200510	fall	1270	3	313	2005	11	1	2053	145	6.2	43.26955	-70.049017	2.28	0	22.66	0.18	15.4	0	13.025	0	0		SP15	spring inshore	3	1	2	42.908	-70.64838	dogfish spiny	0	0
200510	fall	1270	4	332	2005	11	4	936	204	7.1	42.196133	-69.837783	3.6	0	38.74	0.5	0	0	3.483	0	0		SP15	spring inshore	11	1	2	43.1672	-70.44475	dogfish spiny	0	0
200510	fall	1280	1	318	2005	11	2	1620	282	7.4	42.686183	-69.640633	5.58	0	0.32	1.12	0	0.78	0.967	0	0		SP15	spring inshore	14	1	2	43.24607	-70.50288	dogfish spiny	0	0
200510	fall	1280	2	331	2005	11	4	728	212	6.8	42.064983	-69.676867	0.12	0	18.76	0.42	0	0	3.902	0	0		SP15	spring inshore	21	1	2	43.4792	-70.21788	dogfish spiny	0	0
200510	fall	1280	3	330	2005	11	4	430	201	0	41.926817	-69.244783	0	0	8.32	0.68	0	3.36	0.47	0	0		SP15	spring inshore	24	1	2	43.51632	-70.24293	dogfish spiny	0	0
200510	fall	1280	4	322	2005	11	3	607	258	7.3	42.48	-69.66535	2.98	0	7.2	1.02	0	9	1.048	0	0		SP16	spring inshore	3	1	2	42.95422	-70.64178	dogfish spiny	0	0
200510	fall	1280	5	319	2005	11	2	1833	227	7.2	42.555933	-69.3813	0.085	0	11.16	1.04	0	3.429	0.303	0	0		SP16	spring inshore	14	1	2	43.17562	-70.43843	dogfish spiny	0	0
200510	fall	1280	6	320	2005	11	2	2147	216	7.4	42.4823	-68.852367	0	0	8.72	1.66	0	6.26	0.25	0	0		SP16	spring inshore	15	1	2	43.24617	-70.50112	dogfish spiny	0	0
200510	fall	1370	1	262	2005	10	19	1717	184	7.4	42.980817	-68.822233	0	0	50.52	0.94	0	9.34	1.743	0	0		SP16	spring inshore	21	1	2	43.50025	-70.20792	dogfish spiny	0	0
200510	fall	1370	2	317	2005	11	2	1218	143	6.5	43.240033	-69.543517	401.52	0	17.04	0.162	6.76	1.36	19.048	0.3	0		SP17	spring inshore	4	1	2	42.88515	-70.64203	dogfish spiny	0	0
200510	fall	1370	3	263	2005	10	19	1855	188	7.2	43.021917	-68.745483	0	0	46.78	0.94	0	7.219	1.93	0	0		SP17	spring inshore	6	1	2	42.92625	-70.71478	dogfish spiny	0	0
200510	fall	1370	4	265	2005	10	19	2308	164	7.2	43.188183	-68.9503	4.56	0	102.72	5	0	1.22	12.567	0	0		SP17	spring inshore	7	1	2	43.08668	-70.4709	dogfish spiny	0	0
200510	fall	1370	5	264	2005	10	19	2102	173	7.2	43.10935	-68.7408	1.14	0	17.1	1.7	0	5.04	2.219	0	0		SP17	spring inshore	13	1	2	43.23768	-70.51403	dogfish spiny	0	0
200510	fall	1380	1	289	2005	10	22	2310	189	7.5	43.686917	-68.31715	10.5	0	1.14	0	0	1.636	2.562	0	0		SP17	spring inshore	14	1	2	43.2244	-70.4851	dogfish spiny	0	0
200510	fall	1380	2	293	2005	10	24	16	123	9.4	43.604733	-68.950183	16.04	0	0.003	0.66	0.063	2.02	2.872	0	0		SP17	spring inshore	22	1	2	43.51538	-70.19142	dogfish spiny	0	0
200510	fall	1380	3	292	2005	10	23	515	106	8.9	43.431417	-68.69015	1415.046	0	1.58	0.42	0	0.82	0	0	0		SP03	spring inshore	4	1	3	42.8858	-70.5481	dogfish spiny	0	0
200510	fall	1380	4	290	2005	10	23	47	167	0	43.572033	-68.4275	38.9	0	120.92	0.7	0	9.2	1.488	0	0		SP03	spring inshore	8	1	3	43.0757	-70.4632	dogfish spiny	0	0
200510	fall	1380	5	291	2005	10	23	235	187	0	43.475367	-68.3397	0	0	17.98	0.38	0	3.92	3.483	0	0		SP03	spring inshore	15	1	3	43.3913	-70.2571	dogfish spiny	0	0
200510	fall	1390	1	285	2005	10	22	1020	88	10.2	44.181867	-67.91365	20.74	0.01	0.011	2.518	0	3.44	0.713	0	0		SP03	spring inshore	17	1	3	43.4622	-70.1904	dogfish spiny	0	0
200510	fall	1390	2	286	2005	10	22	1232	106	9.8	44.0879	-68.08905	25.38	0.045	0	4.3	0	2.56	5.087	0	0		SP04	spring inshore	6	1	3	42.9785	-70.516	dogfish spiny	0	0
200510	fall	1390	3	287	2005	10	22	1611	102	9.5	43.973717	-68.312967	37.3	0.064	0.007	8.68	0	0	6.85	0	0		SP04	spring inshore	8	1	3	43.0647	-70.4545	dogfish spiny	0	0
200510	fall	1390	4	288	2005	10	22	1946	92	10	43.91335	-68.636867	1.9	0	0.3	1.309	1.46	0	0	0	0.07		SP04	spring inshore	12	1	3	43.1884	-70.3839	dogfish spiny	0	0
200510	fall	1400	1	314	2005	11	1	2251	94	9	43.27745	-70.245167	102.78	0	2.78	3.28	5.6	0	0.489	0	0		SP04	spring inshore	15	1	3	43.3094	-70.2562	dogfish spiny	0	0
200510	fall	1400	2	315	2005	11	2	452	108	10	43.57205	-69.695383	5.168	0	0.62	0.36	0.6	2.06	3.261	0	0.24		SP05	spring inshore	2	1	3	42.898	-70.6017	dogfish spiny	0	0
200510	fall	1400	3	316	2005	11	2	744	105	10.1	43.719567	-69.510267	26.46	0	0.049	0	2.2	2.5	0	0.042	0		SP05	spring inshore	5	1	3	42.9177	-70.4612	dogfish spiny	0	0
200610	fall	1240	1	272	2006	10	11	1600	165	6.6	41.556137	-69.174872	55.4	0	12.401	0.78	0	0	0.014	0	0		SP05	spring inshore	9	1	3	43.083	-70.4525	dogfish spiny	0	0
200610	fall	1240	2	270	2006	10	5	515	144	6.4	41.264463	-69.103058	117.24	0	66.1	0	0	0	0	0	0		SP05	spring inshore	13	1	3	43.159	-70.4053	dogfish spiny	0	0
200610	fall	1240	3	277	2006	10	12	622	163	6.9	41.808828	-68.723028	5.06	0	6.76	0.4	0	2.78	1.305	0	0		SP06	spring inshore	7	1	3	42.8816	-70.6025	dogfish spiny	0	0
200610	fall	1240	4	273	2006	10	11	1821	157	6.4	41.551277	-68.84295	1.78	0	1.78	2.8	0	0	0	0	0		SP06	spring inshore	8	1	3	42.9255	-70.5007	dogfish spiny	0	0
200610	fall	1240	5	278	2006	10	12	844	176	6.8	41.860417	-69.048177	112.04	0	157.84	0.36	18.12	3.84	6.334	0	0		SP06	spring inshore	13	1	3	43.2502	-70.355	dogfish spiny	0	0
200610	fall	1240	6	361	2006	10	25	732	178	7.1	41.80595	-69.442648	192.74	0	179.7	0.057	6.08	4.7	3.335	0	0		SP06	spring inshore	16	1	3	43.3327	-70.2145	dogfish spiny	0	0
200610	fall	1260	1	343	2006	10	19	1917	89	8.2	42.372025	-70.518562	60.08	0	36.2	20.14	5.96	5.48	3.935	0	0		SP06	spring inshore	17	1	3	43.3887	-70.2031	dogfish spiny	0	0
200610	fall	1260	2	357	2006	10	24	2045	56	0	42.359615	-70.212972	37.08	0.26	0	0.14	70.14	5.26	0	0	0		SP06	spring inshore	21	1	3	43.427	-70.2242	dogfish spiny	0	0
200610	fall	1260	3	323	2006	10	18	4	98	8.3	43.1468	-69.996983	253.08	0	2.636	0.84	26.144	9.98	0	0	0		SP07	spring inshore	3	1	3	42.872	-70.5712	dogfish spiny	0	0
200610	fall	1260	4	328	2006	10	18	1327	60	9.2	42.897605	-70.145967	290.34	0.26	0	0	27.02	0	0	0	0		SP07	spring inshore	4	1	3	42.9236	-70.5331	dogfish spiny	0	0
200610	fall	1260	5	333	2006	10	19	41	79	9.9	42.561443	-70.141792	34.9	0.053	0.2	1.447	39.82	3.6	0	0	0		SP07	spring inshore	5	1	3	42.9556	-70.4914	dogfish spiny	0	0
200610	fall	1260	6	356	2006	10	24	1934	54	10.3	42.407048	-70.281758	94.3	0.06	0	0.22	53.5	0	0	0	0		SP07	spring inshore	17	1	3	43.3251	-70.1965	dogfish spiny	0	0
200610	fall	1260	7	334	2006	10	19	252	83	8.5	42.777688	-70.355242	4.58	0	4.64	0.86	40.2	3.72	0	0	0		SP07	spring inshore	19	1	3	43.4481	-70.1828	dogfish spiny	0	0
200610	fall	1260	8	351	2006	10	24	818	62	10.4	42.144473	-70.378232	857.213	23.1	0	0	4.6	0	0	0.141	0		SP07	spring inshore	20	1	3	43.4153	-70.2374	dogfish spiny	0	0
200610	fall	1270	1	329	2006	10	18	1515	122	9.4	42.80975	-70.12164	228.34	6.46	17.94	0.88	1.72	1.74	0	0	0		SP08	spring inshore	1	1	3	42.8722	-70.576	dogfish spiny	0	0
200610	fall	1270	2	325	2006	10	18	350	136	7.2	43.242068	-70.133993	90.98	0	7.34	0.56	9.76	2.68	12.136	0	0		SP08	spring inshore	6	1	3	42.9355	-70.4544	dogfish spiny	0	0
200610	fall	1270	3	324	2006	10	18	137	146	6.9	43.106035	-70.114277	24.68	0	2.96	0	56.24	0.34	33.379	0	0		SP08	spring inshore	8	1	3	43.0035	-70.51	dogfish spiny	0	0
200610	fall	1270	4	359	2006	10	25	125	172	7.6	42.145527	-69.780033	24.08	0	57.06	0.233	2.04	5.56	0	0	0		SP08	spring inshore	17	1	3	43.2278	-70.3192	dogfish spiny	0	0
200610	fall	1270	6	327	2006	10	18	1101	148	6.4	43.052703	-70.269632	109.38	0.053	89.2	1.28	10.22	1.362	48.216	0	0		SP08	spring inshore	18	1	3	43.2515	-70.2681	dogfish spiny	0	0
200610	fall	1270	7	330	2006	10	18	1719	154	7.6	42.953147	-69.988713	42.28	0	217.14	0.14	54.62	28.54	15.699	0	0		SP08	spring inshore	19	1	3	43.2854	-70.2869	dogfish spiny	0	0
200610	fall	1270	8	336	2006	10	19	510	130	0	42.84623	-70.443363	24.54	0	21.3	0.9	0	0.706	14.876	0	0		SP09	spring inshore	6	1	3	42.9551	-70.4945	dogfish spiny	0	0
200610	fall	1280	1	279	2006	10	12	1212	204	7.5	42.22718	-69.420763	63.24	0	53.5	0.18	0	8.6	7.415	0	0		SP09	spring inshore	7	1	3	43.0794	-70.3751	dogfish spiny	0	0
200610	fall	1280	2	282	2006	10	12	1905	217	8	42.443642	-68.91736	26.18	0	8.193	0.88	0	1.56	0.746	0	0		SP09	spring inshore	8	1	3	43.1311	-70.3678	dogfish spiny	0	0
200610	fall	1280	3	331	2006	10	18	1913	247	8	42.894798	-69.845083	75.52	0	3.26	0.84	0	7.52	2.097	0	0		SP09	spring inshore	10	1	3	43.207	-70.4055	dogfish spiny	0	0
200610	fall	1280	4	281	2006	10	12	1620	208	7.6	42.26407	-69.181318	50.36	0	47.3	1.16	0	6.622	13.293	0	0		SP09	spring inshore	18	1	3	43.3101	-70.2639	dogfish spiny	0	0
200610	fall	1280	5	280	2006	10	12	1404	221	7.8	42.304982	-69.421798	60.32	0	35.4	1.44	0	12.56	3.864	0	0		SP09	spring inshore	21	1	3	43.423	-70.1475	dogfish spiny	0	0
200610	fall	1280	6	283	2006	10	12	2101	182	7.6	42.470738	-68.75744	20.18	0	166.56	0.46	1.32	17.88	0.314	0	0		SP10	spring inshore	1	1	3	42.8989	-70.5963	dogfish spiny	0	0
200610	fall	1280	7	332	2006	10	18	2151	254	8.1	42.728885	-69.717035	21.5	0	10.02	2.882	0	1.96	3.099	0	0		SP10	spring inshore	2	1	3	43.0297	-70.4357	dogfish spiny	0	0
200610	fall	1370	1	320	2006	10	17	1745	79	9.2	43.163725	-69.616935	1.66	0	0	0	17.58	2.66	0	0	0		SP10	spring inshore	7	1	3	43.1118	-70.3685	dogfish spiny	0	0
200610	fall	1370	2	284	2006	10	13	123	130	7.9	42.897262	-69.017288	31.02	0	103.39	0.041	0.94	0	3.925	0	0		SP10	spring inshore	9	1	3	43.2058	-70.3619	dogfish spiny	0	0
200610	fall	1370	3	321	2006	10	17	2006	165	7.4	43.103147	-69.419643	23.54	0	54.74	0.3	0	8.44	7.878	0	0		SP10	spring inshore	14	1	3	43.347	-70.219	dogfish spiny	0	0
200610	fall	1370	4	285	2006	10	13	343	138	7.6	43.044332	-68.924795	83.9	0	9.68	0.324	0.7	0.58	3.208	0	0		SP11	spring inshore	5	1	3	42.936	-70.487	dogfish spiny	0.08	1
200610	fall	1370	5	322	2006	10	17	2200	135	7.7	43.103865	-69.711017	15.92	0	5.44	1.06	13.56	0.416	3.954	0	0		SP11	spring inshore	6	1	3	42.9847	-70.4267	dogfish spiny	0	0
200610	fall	1380	1	314	2006	10	16	1631	148	9.1	43.528155	-68.68057	97.2	0.071	1.38	62.628	0.24	7.58	21.434	0	0		SP11	spring inshore	8	1	3	43.0788	-70.4147	dogfish spiny	0	0
200610	fall	1380	2	317	2006	10	17	936	133	0	43.615075	-69.557398	234.72	0.011	0	0.2	0	7.96	15.38	0	0		SP11	spring inshore	10	1	3	43.2182	-70.3325	dogfish spiny	0	0
200610	fall	1380	3	310	2006	10	16	513	108	10.4	44.056362	-67.873552	1041.493	0.03	0	26.776	0	7.008	0	0	0		SP11	spring inshore	17	1	3	43.3329	-70.2129	dogfish spiny	0	0
200610	fall	1380	4	319	2006	10	17	1518	160	7.1	43.282605	-69.641068	215.304	0	4.4	2.94	0.78	7.748	36.162	0	0		SP12	spring inshore	8	1	3	42.8922	-70.5426	dogfish spiny	0	0
200610	fall	1380	5	316	2006	10	17	617	132	8.2	43.51747	-69.412423	539.231	0.03	9.58	6.184	5.56	5.12	14.087	0	0		SP12	spring inshore	9	1	3	42.988	-70.4576	dogfish spiny	0	0
200610	fall	1390	1	312	2006	10	16	1010	98	10.5	44.001805	-68.266638	37.86	2.8	0	6.7	0	4.607	0	0	0.09		SP12	spring inshore	19	1	3	43.4102	-70.2389	dogfish spiny	0	0
200610	fall	1390	2	313	2006	10	16	1244	106	10.9	43.930547	-68.40105	6.78	0	0.1	3.541	0	4.099	0.481	0	0		SP12	spring inshore	20	1	3	43.4472	-70.1847	dogfish spiny	0	0
200610	fall	1390	3	311	2006	10	16	741	86	11	44.180137	-67.923117	5.08	1.84	0	2.26	0	1.118	0	0.28	0.14		SP12	spring inshore	21	1	3	43.4328	-70.1563	dogfish spiny	0	0
200610	fall	1390	4	315	2006	10	16	2319	113	10	43.804678	-68.624407	2.34	0	0.18	2.4	0	0.7	0.056	0	0		SP13	spring inshore	7	1	3	42.9415	-70.4593	dogfish spiny	0	0
200610	fall	1400	1	326	2006	10	18	731	112	7.8	43.197332	-70.174495	818.173	0.011	26.48	3	38.462	2.8	2.246	0	0		SP13	spring inshore	8	1	3	42.9796	-70.5105	dogfish spiny	0	0
200610	fall	1400	2	318	2006	10	17	1227	111	10.2	43.55079	-69.704725	355.521	0.05	0.053	4.759	0	4.88	10.865	0	0		SP13	spring inshore	9	1	3	43.0617	-70.4621	dogfish spiny	0	0
200610	fall	1400	3	337	2006	10	19	728	78	8.2	42.875995	-70.622147	94.94	1.38	0	3.54	0	5.083	0.278	0	0		SP13	spring inshore	13	1	3	43.2033	-70.4091	dogfish spiny	0	0
200709	fall	1240	1	259	2007	10	16	419	157	5.7	41.604383	-69.241717	14.1	0	27.82	1.525	12.24	0	0	0	0		SP13	spring inshore	21	1	3	43.4249	-70.226	dogfish spiny	0	0
200709	fall	1240	2	272	2007	10	17	1643	190	6	42.059133	-69.163363	56.06	0	48.22	0.8	0	7.78	2.857	0	0		SP14	spring inshore	3	1	3	42.9005	-70.5951	dogfish spiny	0	0
200709	fall	1240	3	271	2007	10	17	1234	157	5.5	41.601442	-68.773398	2.18	0	90.86	10.54	0	6.36	0.996	0	0		SP14	spring inshore	4	1	3	42.9402	-70.5238	dogfish spiny	0	0
200709	fall	1240	4	257	2007	10	15	2357	176	6	41.821267	-69.623455	7.78	0	52.031	0.725	0	0	0.138	0	0		SP14	spring inshore	7	1	3	43.0364	-70.4135	dogfish spiny	0	0
200709	fall	1240	5	273	2007	10	17	1939	159	5.6	42.023552	-68.719682	12.8	0	23.34	1.56	0	2.4	0.174	0	0		SP14	spring inshore	14	1	3	43.2021	-70.4066	dogfish spiny	0	0
200709	fall	1240	6	258	2007	10	16	146	186	5.8	41.823065	-69.448207	10.7	0	48.14	0.373	0	1.88	0.209	0	0		SP14	spring inshore	18	1	3	43.2824	-70.2844	dogfish spiny	0	0
200709	fall	1260	1	323	2007	10	24	1043	64	7	42.491132	-70.534385	519.9	0.16	0.4	0.76	12.75	0	0	0	0		SP14	spring inshore	19	1	3	43.3412	-70.23	dogfish spiny	0	0
200709	fall	1260	2	338	2007	10	30	646	27	11.5	42.357577	-70.332402	6026.073	3.017	0	0	5.6	0	0	0	0		SP14	spring inshore	22	1	3	43.4482	-70.1898	dogfish spiny	0	0
200709	fall	1260	3	341	2007	10	30	1538	113	7.7	42.762893	-70.244588	169.448	0	0.202	0.32	9.1	3.14	0	0	0		SP15	spring inshore	1	1	3	42.95858	-70.46448	dogfish spiny	0	0
200709	fall	1280	3	348	2007	10	31	1714	183	6.3	42.818433	-69.639333	25	0	5	3.7	0	12.32	38.624	0	0		SP15	spring inshore	2	1	3	42.93505	-70.52648	dogfish spiny	0	0
200709	fall	1280	4	336	2007	10	30	57	244	6.6	42.264482	-69.69646	23.5	0	2.5	1.06	0	3.36	0	0	0		SP15	spring inshore	8	1	3	43.1206	-70.38718	dogfish spiny	0	0
200709	fall	1280	5	283	2007	10	18	2221	216	6.6	42.691723	-69.347745	9.22	0	8.52	1.461	0	15.86	5.338	0	0		SP15	spring inshore	9	1	3	43.08045	-70.41273	dogfish spiny	0	0
200709	fall	1280	6	281	2007	10	18	1717	197	7	42.559825	-68.650648	28.24	0	31.22	4.2	0	27.58	1.25	0	0		SP15	spring inshore	10	1	3	43.08918	-70.44603	dogfish spiny	0	0
200709	fall	1280	7	337	2007	10	30	334	256	6.7	42.34235	-69.77106	56.58	0	8.04	1.18	0	1.88	9.357	0	0		SP15	spring inshore	12	1	3	43.28395	-70.28507	dogfish spiny	0	0
200709	fall	1370	1	282	2007	10	18	2028	184	6.3	42.6334	-69.100297	13.78	0	19.36	1.04	0	3.54	15.204	0	0		SP15	spring inshore	16	1	3	43.25615	-70.26095	dogfish spiny	0	0
200709	fall	1370	2	285	2007	10	19	257	139	6.7	43.002852	-68.930835	37.94	0	22.38	0.286	19.1	0.9	3.511	0	0		SP16	spring inshore	1	1	3	42.98842	-70.49923	dogfish spiny	0	0
200709	fall	1370	3	284	2007	10	19	109	171	6.1	42.925957	-69.106758	9.74	0	60.98	0.64	0	1.42	1.516	0	0		SP16	spring inshore	2	1	3	42.94143	-70.45088	dogfish spiny	0	0
200709	fall	1370	4	286	2007	10	19	555	179	6.4	43.261603	-68.597142	0	0	111.58	6.54	0	19.38	3.106	0	0		SP16	spring inshore	7	1	3	43.0786	-70.48743	dogfish spiny	0	0
200709	fall	1370	5	345	2007	10	31	200	91	6.2	43.177155	-69.562432	68.96	0	0.145	0.218	5.84	5.92	1.206	0	0		SP16	spring inshore	8	1	3	43.11938	-70.39175	dogfish spiny	0	0
200709	fall	1380	1	347	2007	10	31	1132	156	6.9	43.393873	-69.038555	146.02	0	254.5	9.76	1.56	6.32	1.532	0	0		SP16	spring inshore	12	1	3	43.1511666	-70.38065	dogfish spiny	0	0
200709	fall	1380	2	312	2007	10	22	1719	118	7.9	44.025922	-67.891752	7.22	0	0	7.767	0	0.853	0.167	0	0		SP16	spring inshore	13	1	3	43.18002	-70.38842	dogfish spiny	0	0
200709	fall	1380	3	287	2007	10	19	807	167	7.1	43.270687	-68.380727	0	0	117.495	15.94	6.02	22.248	0.956	0	0		SP16	spring inshore	23	1	3	43.41733	-70.23723	dogfish spiny	0	0
200709	fall	1380	4	288	2007	10	19	1023	176	6.6	43.48075	-68.212722	0	0	32.568	15.16	0	24.74	0.859	0	0		SP16	spring inshore	24	1	3	43.43113	-70.20635	dogfish spiny	0	0
200709	fall	1380	5	346	2007	10	31	845	134	7.5	43.506417	-69.06719	37.16	0	0.006	17.96	2.08	6.4	0.721	0	0		SP17	spring inshore	1	1	3	42.98847	-70.45495	dogfish spiny	0	0
200709	fall	1390	1	310	2007	10	22	1226	89	8.4	44.284255	-67.655027	9	0.097	0.001	1.88	0	0.3	1.619	0	0		SP17	spring inshore	2	1	3	42.92057	-70.42797	dogfish spiny	0	0
200709	fall	1390	2	313	2007	10	22	2159	124	8.2	43.86712	-68.458383	1	0	0.058	38.36	0	2.28	5.864	0	0		SP17	spring inshore	3	1	3	42.96742	-70.53527	dogfish spiny	0	0
200709	fall	1390	3	315	2007	10	23	348	107	8.3	43.79928	-68.650473	0	0	0.969	24.34	0	1.12	0.012	0	0.1		SP17	spring inshore	8	1	3	43.16212	-70.40307	dogfish spiny	0	0
200709	fall	1390	4	311	2007	10	22	1422	86	9.4	44.236818	-67.844473	29.4	0.2	0.005	40.16	0	0.94	7.216	0.14	0		SP17	spring inshore	16	1	3	43.29373	-70.27975	dogfish spiny	0	0
200709	fall	1390	5	314	2007	10	23	107	110	8.6	43.846807	-68.602242	0	0	0.142	60.96	0	2.32	1.189	0	0		SP17	spring inshore	23	1	3	43.40178	-70.26937	dogfish spiny	0	0
200709	fall	1400	1	317	2007	10	23	1710	117	7.6	43.51361	-69.916478	10.36	0	0.003	6.8	0	4.22	7.997	0	0		SP03	spring inshore	6	1	4	43.0018	-70.3389	dogfish spiny	0	0
200709	fall	1400	2	316	2007	10	23	1037	89	8.8	43.76082	-69.39164	14.1	0	0.2	7.8	0	0.238	9.283	0	0		SP03	spring inshore	11	1	4	43.2032	-70.2646	dogfish spiny	0	0
200709	fall	1400	3	319	2007	10	24	103	103	6	42.954838	-70.447473	253.82	0	0.3	2.94	13.7	10.74	23.957	0	0		SP03	spring inshore	13	1	4	43.3099	-70.1092	dogfish spiny	0	0
200807	fall	1240	1	270	2008	10	15	500	168	0	41.92978	-68.634128	0	0	14.58	10.398	0	6.38	0	0	0		SP04	spring inshore	5	1	4	42.863	-70.4713	dogfish spiny	0	0
200807	fall	1240	2	271	2008	10	15	646	172	0	42.064062	-68.583132	0	0	239.42	8.281	1	0	13.739	0	0		SP04	spring inshore	16	1	4	43.2708	-70.171	dogfish spiny	0	0
200807	fall	1240	3	274	2008	10	15	1335	178	0	42.26717	-68.479188	0	0	190.015	2.598	0	5.14	0	0	0		SP04	spring inshore	18	1	4	43.4097	-70.0807	dogfish spiny	0	0
200807	fall	1240	4	282	2008	10	16	1401	171	0	41.727758	-69.37934	80.34	0	158.76	15.04	20.56	3.766	0	0	0		SP05	spring inshore	7	1	4	42.9688	-70.3993	dogfish spiny	0	0
200807	fall	1240	5	281	2008	10	16	1006	134	0	42.023057	-68.914815	0.6	0.018	4.842	4.678	0.24	0.48	1.27	0	0		SP05	spring inshore	15	1	4	43.2983	-70.1058	dogfish spiny	0	0
200807	fall	1240	6	272	2008	10	15	856	188	0	42.106687	-68.44405	0	0	40.46	5.86	4.14	15.628	5.761	0	0		SP06	spring inshore	9	1	4	42.9024	-70.4679	dogfish spiny	0	0
200807	fall	1260	1	332	2008	11	3	2240	29	0	42.312393	-70.239443	335.56	0.28	0	1.68	48	0	0	0	0.72		SP06	spring inshore	12	1	4	43.1365	-70.2756	dogfish spiny	0	0
200807	fall	1260	2	334	2008	11	4	227	27	0	42.35384	-70.304317	205.86	0.24	0	1.5	152.8	0	0.106	0.12	0.56		SP06	spring inshore	19	1	4	43.3893	-70.0884	dogfish spiny	2.99	1
200807	fall	1260	3	338	2008	11	4	1421	102	0	43.059857	-70.078915	64.52	0.02	1.48	2.78	36.12	0	0.895	0	0		SP06	spring inshore	20	1	4	43.4326	-70.092	dogfish spiny	0	0
200807	fall	1260	4	331	2008	10	30	1917	112	9.2	42.553135	-70.43534	46.54	0.001	7.14	6.12	3.64	9.94	0.822	0	0		SP07	spring inshore	7	1	4	42.9846	-70.4224	dogfish spiny	0	0
200807	fall	1260	5	333	2008	11	4	12	79	0	42.282527	-70.333867	146.68	0	0	9.24	1.86	0	0.148	0	0		SP07	spring inshore	8	1	4	43.0509	-70.288	dogfish spiny	1.5	1
200807	fall	1270	1	337	2008	11	4	1155	144	0	42.83833	-70.04244	93.548	0	31.58	2.56	46.52	4.2	0.099	0	0		SP07	spring inshore	9	1	4	43.0915	-70.2866	dogfish spiny	0	0
200807	fall	1270	2	293	2008	10	23	1809	176	0	42.168675	-69.926385	7.2	0	9.46	7.66	0	0	0.013	0	0		SP07	spring inshore	16	1	4	43.2497	-70.1728	dogfish spiny	0.1	1
200807	fall	1270	3	327	2008	10	30	753	131	6.1	43.016862	-70.313413	636.713	0	4.34	6.54	27.3	7.7	0.672	0	0		SP08	spring inshore	7	1	4	42.9378	-70.354	dogfish spiny	0.08	1
200807	fall	1270	4	339	2008	11	4	1545	112	0	43.080725	-70.109682	120.82	0.036	16.746	1.204	29.14	0.46	0	0	0		SP08	spring inshore	10	1	4	43.0919	-70.3076	dogfish spiny	0	0
200807	fall	1280	1	336	2008	11	4	1008	194	0	42.734703	-69.947563	25.175	0.017	203.747	6.345	0	15.669	0	0	0		SP08	spring inshore	11	1	4	43.1814	-70.2311	dogfish spiny	0	0
200807	fall	1280	2	280	2008	10	16	537	246	6.6	42.331352	-69.656097	47.7	0	8.38	9.76	0	5.08	0	0	0		SP08	spring inshore	12	1	4	43.2198	-70.1938	dogfish spiny	0	0
200807	fall	1280	3	277	2008	10	15	2123	205	0	42.39439	-68.709748	0	0	41.74	9.362	0	8.16	4.29	0	0		SP08	spring inshore	13	1	4	43.151	-70.2481	dogfish spiny	0	0
200807	fall	1280	4	278	2008	10	15	2320	222	0	42.44824	-68.86303	0	0	10.6	14.84	0	6.82	5.952	0	0		SP09	spring inshore	15	1	4	43.115	-70.2366	dogfish spiny	0.42	1
200807	fall	1280	5	279	2008	10	16	253	245	6.8	42.443287	-69.402708	0	0	30.44	11.56	0	0	10.19	0	0		SP09	spring inshore	16	1	4	43.2001	-70.2154	dogfish spiny	0	0
200807	fall	1280	6	276	2008	10	15	1851	193	0	42.611345	-68.711063	0	0	17.5	6.56	0	10.28	0.013	0	0		SP09	spring inshore	17	1	4	43.2268	-70.1499	dogfish spiny	0	0
200807	fall	1280	7	294	2008	10	23	2309	223	0	42.552495	-69.283038	4.15	0	19.05	8.802	0	6.9	7.093	0	0		SP09	spring inshore	20	1	4	43.4452	-70.0912	dogfish spiny	0	0
200807	fall	1370	1	295	2008	10	24	132	71	0	42.745905	-69.301083	57.94	0	0.07	0.009	22.686	0	0.988	0	0		SP10	spring inshore	6	1	4	43.0332	-70.3534	dogfish spiny	0	0
200807	fall	1370	3	296	2008	10	24	558	193	0	43.007675	-68.613708	0	0	58.097	5.66	0	14.16	2.17	0	0		SP10	spring inshore	8	1	4	43.1648	-70.3043	dogfish spiny	0	0
200807	fall	1370	4	342	2008	11	5	55	175	0	43.227082	-69.092648	10	0	401.073	0.48	16.7	9.64	0.821	0	0		SP10	spring inshore	17	1	4	43.3589	-70.085	dogfish spiny	0	0
200807	fall	1370	5	297	2008	10	24	801	180	0	43.184798	-68.621763	2.3	0	127.729	10.38	0	5.8	0.37	0	0		SP10	spring inshore	18	1	4	43.3277	-70.1025	dogfish spiny	0	0
200807	fall	1370	6	345	2008	11	5	725	127	0	43.172645	-69.735498	109.9	0	21.56	3.08	3.16	2.82	0.429	0.22	0		SP10	spring inshore	19	1	4	43.4162	-70.09	dogfish spiny	0	0
200807	fall	1380	1	322	2008	10	28	358	178	0	43.651318	-68.411492	19.6	0	18.38	0.84	0	5.92	0.76	0	0		SP11	spring inshore	4	1	4	42.8914	-70.4747	dogfish spiny	0	0
200807	fall	1380	2	298	2008	10	24	1041	178	0	43.344675	-68.29841	0.76	0	48.7	3.82	0	10.24	0.3	0.6	0		SP11	spring inshore	11	1	4	43.2059	-70.2872	dogfish spiny	0	0
200807	fall	1380	3	340	2008	11	4	1846	155	0	43.354295	-69.914958	6.04	0	21.12	3.04	4.72	1.74	1.806	0	0		SP11	spring inshore	12	1	4	43.1211	-70.2709	dogfish spiny	0.12	1
200807	fall	1380	4	343	2008	11	5	322	157	0	43.27227	-69.395508	88.86	0.203	11.92	3.98	1.16	4.568	0	0	0		SP11	spring inshore	13	1	4	43.0296	-70.2992	dogfish spiny	0	0
200807	fall	1380	5	341	2008	11	4	2215	172	0	43.399423	-69.384798	4.46	0	26.58	2.88	0	4.56	6.419	0	0		SP11	spring inshore	18	1	4	43.3088	-70.1421	dogfish spiny	0	0
200807	fall	1390	1	321	2008	10	28	44	100	0	44.010532	-68.242133	0	0.044	0	0.534	0	2.37	5.691	0	0.64		SP11	spring inshore	20	1	4	43.4584	-70.0824	dogfish spiny	0	0
200807	fall	1390	2	323	2008	10	28	817	127	0	43.843328	-68.51336	0.12	0.113	0.4	12.58	0	7.04	10.135	0	0		SP12	spring inshore	10	1	4	42.9761	-70.3182	dogfish spiny	0	0
200807	fall	1390	3	324	2008	10	28	1055	112	9.9	43.801425	-68.636977	3.44	0.601	0.46	1.02	0	0.412	10.501	0.14	0.073		SP12	spring inshore	11	1	4	43.0004	-70.3335	dogfish spiny	1.48	2
200807	fall	1390	4	317	2008	10	27	958	100	9.6	44.346035	-67.48497	13.36	0.68	0.001	3.78	0	4.9	8.131	0	0		SP12	spring inshore	12	1	4	43.0556	-70.3485	dogfish spiny	0	0
200807	fall	1390	5	320	2008	10	27	2120	98	10.1	44.163302	-67.88898	0.42	0	0.18	1.8	0	1.36	10.944	0	0.22		SP12	spring inshore	13	1	4	43.0317	-70.3882	dogfish spiny	3.65	1.25
200807	fall	1400	1	326	2008	10	30	340	113	7.7	43.4503	-70.08161	56.14	0	2.963	10.56	4.14	8.485	3.759	0	0.22		SP12	spring inshore	17	1	4	43.1799	-70.2707	dogfish spiny	0	0
200807	fall	1400	2	328	2008	10	30	1153	78	8.8	42.87399	-70.625993	86.78	1.86	0.09	7.444	19.54	1.2	0	0.86	0		SP12	spring inshore	18	1	4	43.2002	-70.296	dogfish spiny	0	0
200807	fall	1400	3	325	2008	10	29	2147	107	9.5	43.708867	-69.523542	0	0	0.1	1.82	0	1.355	5.954	0	0.027		SP13	spring inshore	6	1	4	42.8661	-70.4807	dogfish spiny	0	0
200904	fall	1240	1	327	2009	11	12	617	179	5.9	41.908103	-69.015885	15.21	0.036	59.09	7.162	0	5.698	0	0	0		SP13	spring inshore	14	1	4	43.204	-70.2926	dogfish spiny	0	0
200904	fall	1240	2	301	2009	11	5	511	185	5.7	42.166187	-68.58605	0	0	64.841	8.289	0.57	2.42	1.665	0	0		SP13	spring inshore	15	1	4	43.1696	-70.2678	dogfish spiny	4.890769231	6.846153846
200904	fall	1240	3	325	2009	11	12	38	171	6	41.71452	-69.118463	19.72	0	63.34	55.1	0	15.59	0	0	0		SP13	spring inshore	16	1	4	43.1077	-70.2577	dogfish spiny	33.27018182	55.05454546
200904	fall	1240	4	324	2009	11	11	2049	147	6.6	41.468818	-69.06716	7.33	0	260.955	13.85	21.31	6.45	0	0	0		SP13	spring inshore	17	1	4	43.254	-70.2077	dogfish spiny	2.7675	5
200904	fall	1240	5	302	2009	11	5	810	153	5.5	41.99527	-68.722472	0	0	47.071	42.72	6.77	3.56	0.111	0	0		SP13	spring inshore	19	1	4	43.3984	-70.0431	dogfish spiny	0	0
200904	fall	1240	6	303	2009	11	5	1130	140	5.4	42.080432	-68.884675	0	0	19.61	23.062	11.73	7.22	8.518	0	0		SP14	spring inshore	6	1	4	42.9744	-70.4048	dogfish spiny	0	0
200904	fall	1240	7	326	2009	11	12	341	161	5.4	41.755655	-68.858443	0	0	32.71	57.122	11.76	8.26	0	0	0		SP14	spring inshore	8	1	4	43.1233	-70.3512	dogfish spiny	0	0
200904	fall	1240	8	304	2009	11	5	1410	198	5.8	42.265632	-68.986558	1.69	0	100.64	8.45	0	14.89	0	0	0		SP14	spring inshore	16	1	4	43.1906	-70.2241	dogfish spiny	0	0
200904	fall	1260	2	369	2009	11	17	1116	54	9.9	42.686172	-70.37593	2.79	9.52	0.04	0.004	20.24	0	2.556	0	0		SP14	spring inshore	17	1	4	43.2581	-70.1903	dogfish spiny	0	0
200904	fall	1260	3	314	2009	11	10	1725	42	10.3	42.18525	-70.161845	1862.598	2.87	0	104.64	374.25	2.91	3.885	3.1	0.77		SP14	spring inshore	20	1	4	43.3728	-70.1035	dogfish spiny	0	0
200904	fall	1260	4	368	2009	11	17	924	98	9.2	42.651335	-70.164935	96.02	5.73	8.112	1.468	37.23	1.13	0	0	0		SP15	spring inshore	6	1	4	42.99963	-70.40678	dogfish spiny	0	0
200904	fall	1260	5	312	2009	11	10	305	34	10.4	42.341025	-70.303147	4121.142	3.62	0	1.22	119.359	0	0	0	0		SP15	spring inshore	7	1	4	43.07908	-70.36093	dogfish spiny	0	0
200904	fall	1270	1	315	2009	11	10	2009	193	6.3	42.238138	-69.879773	22.99	0.067	156.61	41.68	0	3.78	0.514	0	0		SP15	spring inshore	17	1	4	43.25742	-70.20088	dogfish spiny	0	0
200904	fall	1270	2	316	2009	11	10	2205	136	6.5	42.11005	-69.85612	47.67	0	53.072	6.36	26.98	0.44	0	0	0		SP15	spring inshore	18	1	4	43.31958	-70.20403	dogfish spiny	0	0
200904	fall	1270	3	365	2009	11	17	137	157	8	42.84008	-70.025775	110.57	0	46.889	28.984	2.72	20.73	0.066	0	0		SP15	spring inshore	19	1	4	43.31568	-70.1146	dogfish spiny	0	0
200904	fall	1270	4	366	2009	11	17	339	136	7.6	42.959322	-70.129025	723.58	0	306.004	97.39	40.31	4.459	8.575	0	0		SP15	spring inshore	20	1	4	43.45773	-70.08183	dogfish spiny	0	0
200904	fall	1280	1	331	2009	11	12	1831	235	6.8	42.616407	-69.380388	52.85	0	5.78	43.295	0	15.45	0	0	0		SP16	spring inshore	9	1	4	43.11742	-70.30205	dogfish spiny	0	0
200904	fall	1280	3	328	2009	11	12	952	205	6.2	41.997877	-69.153875	37.93	0	350.19	10.48	0	15.5	0	0	0		SP16	spring inshore	10	1	4	43.11785	-70.2431	dogfish spiny	2.42	8
200904	fall	1280	4	330	2009	11	12	1545	265	7	42.495898	-69.555718	38.81	0	4.19	19.51	0	3.93	0	0	0		SP16	spring inshore	11	1	4	43.03562	-70.36698	dogfish spiny	0	0
200904	fall	1280	5	306	2009	11	5	1824	217	7.1	42.385933	-68.921292	0	0	182.616	12.771	0	3.35	0	0	0		SP16	spring inshore	18	1	4	43.27072	-70.15222	dogfish spiny	26.49	227
200904	fall	1280	6	305	2009	11	5	1649	204	7.3	42.386127	-68.826332	3.421	0	26.29	9.16	0	8.012	6.752	0	0		SP16	spring inshore	19	1	4	43.39898	-70.04208	dogfish spiny	0	0
200904	fall	1370	1	332	2009	11	12	2157	178	6.5	42.856913	-69.592522	67.65	0	16.71	17.23	0	5.64	0.025	0	0		SP16	spring inshore	20	1	4	43.4531	-70.08637	dogfish spiny	0	0
200904	fall	1370	2	334	2009	11	13	332	91	7.7	43.006878	-68.980402	18.63	0	1.38	0.543	5.46	0	17.225	0	0		SP17	spring inshore	9	1	4	43.14262	-70.31637	dogfish spiny	0	0
200904	fall	1370	3	335	2009	11	13	817	195	0	42.943748	-68.54505	1.19	0	55.315	45.221	0	5.83	1.994	0	0		SP17	spring inshore	10	1	4	43.14255	-70.22827	dogfish spiny	18.41	62
200904	fall	1370	4	307	2009	11	5	2120	185	6.7	42.642673	-69.068625	14.5	0	34.55	11.57	0	6.75	2.89	0	0		SP17	spring inshore	17	1	4	43.29457	-70.20527	dogfish spiny	0	0
200904	fall	1370	5	363	2009	11	16	2155	177	5.9	43.192885	-69.83799	40.96	0	117.43	37.62	0	4.51	4.399	0	0		SP17	spring inshore	18	1	4	43.26693	-70.1564	dogfish spiny	0	0
200904	fall	1370	6	333	2009	11	13	39	156	7.2	42.945367	-69.311755	24.42	0	80.861	12.168	0	12.5	1.733	0	0		SP17	spring inshore	19	1	4	43.36743	-70.06565	dogfish spiny	0	0
200904	fall	1380	1	362	2009	11	16	1927	168	6.9	43.404547	-69.56329	23.82	0	30.91	18.38	0	5.27	2.695	0	0		SP17	spring inshore	20	1	4	43.40575	-70.07177	dogfish spiny	0	0
200904	fall	1380	2	358	2009	11	16	517	109	10.1	43.528643	-68.945135	5.13	0.066	20.067	42.932	1.06	1.89	1.079	0.11	0		SP03	spring inshore	24	2	1	43.7136	-70.1749	dogfish spiny	0	0
200904	fall	1380	3	337	2009	11	13	1431	140	9.8	43.31244	-68.685603	100.36	0.017	120.71	62.72	4.02	7.84	33.082	0	0		SP03	spring inshore	30	2	1	43.775	-69.7163	dogfish spiny	0	0
200904	fall	1380	4	355	2009	11	15	1856	151	9.3	43.950577	-67.918952	0	0	2.93	51.58	0	4.882	0	0.36	0		SP03	spring inshore	33	2	1	43.7981	-69.6264	dogfish spiny	0	0
200904	fall	1380	5	352	2009	11	15	929	147	10	44.166618	-67.790527	0	0	0.03	25.399	0	7.598	0.999	0.161	0.159		SP03	spring inshore	41	2	1	43.8697	-69.5399	dogfish spiny	0	0
200904	fall	1380	6	338	2009	11	13	1610	142	10.1	43.39402	-68.672038	5.58	0.004	146.152	46.08	3.5	2.76	4.873	0	0		SP04	spring inshore	23	2	1	43.763	-70.0823	dogfish spiny	0	0
200904	fall	1380	7	361	2009	11	16	1653	145	9.6	43.391048	-69.794338	7.73	0	1.32	134.27	0	6.58	30.409	0	0		SP04	spring inshore	24	2	1	43.7918	-70.0138	dogfish spiny	0	0
200904	fall	1390	1	354	2009	11	15	1314	103	10.1	44.08479	-67.883755	0	1.86	0.003	5.42	0	1.33	37.518	0	0.39		SP04	spring inshore	36	2	1	43.6786	-69.8682	dogfish spiny	0	0
200904	fall	1390	2	353	2009	11	15	1131	99	10.1	44.14564	-67.909008	0	0.96	0.003	1.78	0	1.599	60.326	3.51	0.43		SP04	spring inshore	37	2	1	43.8095	-69.6442	dogfish spiny	0	0
200904	fall	1400	1	359	2009	11	16	1200	125	0	43.529165	-69.802062	0	0.058	0.57	181.365	0.64	1.1	0.374	0.27	0		SP04	spring inshore	45	2	1	43.9247	-69.4007	dogfish spiny	0	0
200904	fall	1400	2	367	2009	11	17	603	111	9.6	42.959052	-70.406667	88.3	0.088	0.39	113.691	10.75	10.07	12.313	0	0		SP05	spring inshore	25	2	1	43.6142	-70.2003	dogfish spiny	0	0
200904	fall	1400	3	360	2009	11	16	1407	111	10	43.51167	-69.923272	2.37	0.23	0.093	51.996	0	4.31	7.885	0.08	0		SP05	spring inshore	26	2	1	43.6623	-70.1277	dogfish spiny	0	0
201004	fall	1240	1	298	2010	11	2	1126	184	7.4	42.152198	-68.786998	0	0	471.34	43.256	0	24.3	2.774	0	0		SP05	spring inshore	28	2	1	43.711	-69.9305	dogfish spiny	0	0
201004	fall	1240	2	297	2010	11	2	830	196	7.6	42.251343	-68.649237	0	0	583.63	30.97	0	11.48	12.499	0	0		SP05	spring inshore	31	2	1	43.6875	-69.7662	dogfish spiny	0	0
201004	fall	1240	3	253	2010	10	28	557	177	8.5	41.68609	-68.543137	3.68	0	0.058	473.849	0	9.286	21.786	0	0		SP05	spring inshore	36	2	1	43.945	-69.3802	dogfish spiny	0	0
201004	fall	1240	4	299	2010	11	2	1421	159	7.6	42.188483	-69.072432	0	0	135.15	26.678	14.06	12.992	2.739	0	0		SP06	spring inshore	26	2	1	43.7127	-70.1747	dogfish spiny	0	0
201004	fall	1240	5	303	2010	11	3	259	152	7	41.432162	-69.076623	0	0	75.94	8.845	33.96	20.92	0.752	0	0		SP06	spring inshore	27	2	1	43.6355	-70.1719	dogfish spiny	0	0
201004	fall	1240	6	301	2010	11	2	2051	135	6.6	41.93803	-68.846698	0	0	40.85	5.709	0	2.31	0	0.14	0		SP06	spring inshore	28	2	1	43.6756	-70.1113	dogfish spiny	0	0
201004	fall	1240	7	302	2010	11	3	6	163	7.2	41.636955	-69.12151	0	0	94.285	23.047	0	15.84	0.136	0	0		SP06	spring inshore	36	2	1	43.7514	-69.7344	dogfish spiny	0	0
201004	fall	1260	1	369	2010	12	2	1646	65	9.1	42.1899	-70.430287	1040.57	1.446	0	15.469	6.63	0.24	3.308	7.834	2.983		SP06	spring inshore	44	2	1	43.8296	-69.5758	dogfish spiny	0	0
201004	fall	1260	4	352	2010	11	18	603	58	10.1	43.146707	-70.032295	6406.025	0.759	2.079	0.29	62.61	0	1.238	2.3	0		SP06	spring inshore	45	2	1	43.9333	-69.4488	dogfish spiny	0	0
201004	fall	1260	5	372	2010	12	3	40	79	9.5	42.330238	-70.128685	288.11	0.925	1.23	8.43	7.78	0.64	0.548	4.965	0		SP07	spring inshore	25	2	1	43.75	-70.0483	dogfish spiny	0	0
201004	fall	1260	6	370	2010	12	2	1854	50	9.2	42.176718	-70.124502	26.91	4.509	0	20.5	19.62	4.25	0	0.64	2.209		SP07	spring inshore	29	2	1	43.6277	-70.1264	dogfish spiny	0	0
201004	fall	1270	2	371	2010	12	2	2134	209	9.4	42.322168	-69.974632	1.92	0	80.46	25.91	0.49	7.82	0	0.367	0		SP07	spring inshore	30	2	1	43.6992	-69.9165	dogfish spiny	0	0
201004	fall	1270	3	364	2010	12	1	1422	117	8.9	42.686238	-70.030882	50.01	4.42	5.42	2.659	4.22	16.59	0	0	0		SP07	spring inshore	31	2	1	43.6836	-69.8335	dogfish spiny	0	0
201004	fall	1270	4	354	2010	11	18	1336	131	0	42.948888	-70.132198	191.57	0.056	48.299	24.78	95.31	12.88	0.703	0.297	0		SP07	spring inshore	38	2	1	43.9158	-69.4468	dogfish spiny	0	0
201004	fall	1270	5	351	2010	11	18	404	129	8.3	43.269653	-70.131497	275.93	0	0.626	127.44	3.54	3.493	0.163	0.319	0		SP07	spring inshore	40	2	1	43.8846	-69.324	dogfish spiny	0	0
201004	fall	1280	1	363	2010	12	1	1141	205	8	42.721153	-69.942663	12.061	0	1083.23	104.06	0	111.21	0.669	0	0		SP07	spring inshore	43	2	1	43.7041	-69.8037	dogfish spiny	0	0
201004	fall	1280	2	359	2010	12	1	2	280	8.4	42.632507	-69.593435	28.86	0	0	42.974	0	28.52	0	0.054	0		SP08	spring inshore	26	2	1	43.7774	-70.0236	dogfish spiny	0	0
201004	fall	1280	3	296	2010	11	2	536	192	8.8	42.487815	-68.610727	0	0	122.636	61.17	8.32	58.414	0	0	0		SP08	spring inshore	27	2	1	43.6631	-70.0768	dogfish spiny	0	0
201004	fall	1280	4	300	2010	11	2	1644	205	8	42.245613	-69.224043	0	0	55.39	168.797	0	21.49	0	0.068	0		SP08	spring inshore	36	2	1	43.7105	-69.7778	dogfish spiny	0	0
201004	fall	1280	6	317	2010	11	12	2219	229	8.2	42.222457	-69.54022	0	0	11.92	64.127	0	12.84	4.913	0	0		SP08	spring inshore	37	2	1	43.956	-69.3789	dogfish spiny	0	0
201004	fall	1280	7	353	2010	11	18	1019	196	7.8	43.070145	-69.917367	213.66	0.018	171.743	13	0	21.51	0	10.74	0		SP08	spring inshore	38	2	1	43.8801	-69.3263	dogfish spiny	0	0
201004	fall	1370	2	361	2010	12	1	531	174	8.4	42.845607	-69.163965	3.27	0	46.96	26.24	0	9.03	0	0.051	0		SP09	spring inshore	30	2	1	43.669	-70.13	dogfish spiny	0	0
201004	fall	1370	4	362	2010	12	1	755	148	8.3	42.892845	-69.336892	9.41	0	133.2	14.83	24.42	12.96	14.255	0	0		SP09	spring inshore	33	2	1	43.7468	-69.8761	dogfish spiny	0	0
201004	fall	1370	5	348	2010	11	17	1642	202	8.1	43.146725	-69.341425	11.53	0	183.37	22.93	0	17.22	3.091	0.056	0		SP09	spring inshore	34	2	1	43.6832	-69.8359	dogfish spiny	0	0
201004	fall	1370	6	360	2010	12	1	321	154	8.4	42.777772	-69.201467	3.25	0	54.12	23.02	0	9.41	0.188	0	0		SP09	spring inshore	35	2	1	43.7109	-69.7996	dogfish spiny	0	0
201004	fall	1370	7	347	2010	11	17	1403	173	8.1	43.087833	-69.171387	21.76	0.004	515.47	58.27	0	19.154	0.421	0	0		SP09	spring inshore	45	2	1	43.9482	-69.3851	dogfish spiny	0	0
201004	fall	1380	1	339	2010	11	16	452	136	10.4	43.552973	-68.609528	4.62	0	1.182	265.91	0	3.4	2.937	1.17	0		SP09	spring inshore	47	2	1	43.8561	-69.5312	dogfish spiny	0	0
201004	fall	1380	2	332	2010	11	15	623	109	10.7	44.229472	-67.679967	0	0.034	0	14.605	0.029	2.481	0.154	0.156	0		SP10	spring inshore	28	2	1	43.7237	-70.1627	dogfish spiny	0	0
201004	fall	1380	4	338	2010	11	16	55	183	8.6	43.309623	-68.466172	0	0	72.844	92.579	0	6.54	18.064	0.211	0		SP10	spring inshore	29	2	1	43.7753	-70.0689	dogfish spiny	0	0
201004	fall	1380	5	342	2010	11	16	1404	172	10.3	43.765235	-68.06214	40.82	0.009	0.74	60.54	0	6.484	2.742	0.92	0		SP10	spring inshore	31	2	1	43.7053	-69.8703	dogfish spiny	0	0
201004	fall	1380	6	343	2010	11	16	1719	178	10	43.87063	-68.19726	7.58	0	1.2	63.097	0	1.88	1.214	0.94	0		SP10	spring inshore	34	2	1	43.7906	-69.6146	dogfish spiny	0	0
201004	fall	1380	7	345	2010	11	17	527	140	10.5	43.522538	-69.300322	7	0.255	7.3	76.59	0	1.47	3.367	1.74	0		SP10	spring inshore	39	2	1	43.9514	-69.3866	dogfish spiny	0	0
201004	fall	1380	8	346	2010	11	17	852	146	9.9	43.397588	-69.026022	36.45	0.034	5.54	105.888	0	6.87	0.814	0.215	0		SP10	spring inshore	40	2	1	43.9148	-69.4475	dogfish spiny	0	0
201004	fall	1390	4	333	2010	11	15	837	111	10.5	44.22922	-67.739123	0	0	0	6.45	0	3.662	4.914	0.3	0.613		SP11	spring inshore	25	2	1	43.7269	-70.1559	dogfish spiny	0	0
201004	fall	1390	5	331	2010	11	15	436	103	10.7	44.256413	-67.66511	0.48	0.044	0	17.6	0	0.73	0	0.048	0		SP11	spring inshore	26	2	1	43.7788	-70.0257	dogfish spiny	0	0
201004	fall	1390	6	344	2010	11	16	2038	99	10.6	44.00904	-68.242897	0	0.766	0	4.229	0.47	0.92	0	2.45	1.554		SP11	spring inshore	28	2	1	43.6871	-70.1343	dogfish spiny	0	0
201004	fall	1400	1	349	2010	11	17	2300	112	10	43.325543	-70.171262	86.1	0	0.12	28.12	0	0.11	0	1.94	0		SP11	spring inshore	29	2	1	43.649	-70.1674	dogfish spiny	0	0
201004	fall	1400	3	350	2010	11	18	122	106	10	43.294603	-70.200443	34.31	0.236	0.115	87.188	0	1.76	43.55	0.165	0.278		SP11	spring inshore	38	2	1	43.753	-69.7347	dogfish spiny	0	0
201004	fall	1400	4	355	2010	11	18	1609	109	8.9	42.957397	-70.41763	131.19	0.503	0	50.126	0	4.31	5.779	0	0		SP11	spring inshore	40	2	1	43.8046	-69.6434	dogfish spiny	0	0
201105	fall	1240	1	288	2011	10	26	747	140	7.9	41.33891	-69.177177	2.196	0	0.238	26.998	1.795	16.974	27.161	0	0		SP12	spring inshore	28	2	1	43.6592	-69.8619	dogfish spiny	0	0
201105	fall	1240	3	268	2011	10	19	211	155	7.2	42.060915	-68.785248	2.06	0	31.15	27.859	0	19.497	12.593	0	0		SP12	spring inshore	29	2	1	43.7632	-69.8801	dogfish spiny	0	0
201105	fall	1240	4	267	2011	10	18	2320	207	8.2	41.90541	-68.392225	0	0	41.061	70.962	0	23.104	0	0	0		SP12	spring inshore	30	2	1	43.7039	-69.9397	dogfish spiny	0	0
201105	fall	1240	5	329	2011	11	2	2327	196	7.9	41.704632	-69.242632	0	0	8.18	63.541	0	31.202	0	0	0		SP12	spring inshore	43	2	1	43.8619	-69.5371	dogfish spiny	0	0
201105	fall	1240	6	330	2011	11	3	157	175	7.7	41.616763	-69.185695	0	0	24.74	259.457	0	21.336	1.339	0	0		SP12	spring inshore	45	2	1	43.9146	-69.4494	dogfish spiny	0	0
201105	fall	1240	7	269	2011	10	19	409	132	7.2	41.951062	-68.828702	0	0	18.929	10.753	4.738	12.456	17.436	0	0		SP12	spring inshore	46	2	1	43.9602	-69.3798	dogfish spiny	0	0
201105	fall	1240	8	328	2011	11	2	1558	201	8	42.350685	-68.476763	0	0	45.52	21.933	1.245	15.188	11.818	0.362	0		SP13	spring inshore	25	2	1	43.6577	-70.1578	dogfish spiny	0	0
201105	fall	1260	1	356	2011	11	9	329	57	10.5	42.85866	-70.194738	78.649	0.447	0.413	0	67.006	0	24.755	0	0		SP13	spring inshore	26	2	1	43.716	-70.0969	dogfish spiny	0	0
201105	fall	1260	3	347	2011	11	8	825	93	9.7	42.54578	-70.467667	184.029	3.383	13.78	19.621	8.665	1.636	0	0.505	1.672		SP13	spring inshore	27	2	1	43.7602	-70.0851	dogfish spiny	0	0
201105	fall	1260	5	388	2011	11	13	2050	68	10.3	42.385035	-70.20561	226.02	1.758	0.132	22.393	22.666	0.363	0.227	0.199	0		SP13	spring inshore	28	2	1	43.6613	-70.0761	dogfish spiny	0	0
201105	fall	1260	6	274	2011	10	19	2058	84	9.1	42.371772	-70.587153	112.429	0.042	1.693	102.719	30.462	1.31	0	0	0		SP13	spring inshore	36	2	1	43.6607	-69.8148	dogfish spiny	0	0
201105	fall	1270	1	387	2011	11	13	1824	122	8.1	42.561348	-70.063482	114.041	0.345	24.805	11.65	0	51.275	0	0	0		SP13	spring inshore	49	2	1	43.7903	-69.648	dogfish spiny	0	0
201105	fall	1270	2	271	2011	10	19	1145	111	8	42.244302	-69.979715	68.724	0	8.515	0.401	5.69	0	0.028	0	0		SP14	spring inshore	26	2	1	43.7113	-70.1761	dogfish spiny	0	0
201105	fall	1270	3	359	2011	11	9	1341	131	8.1	42.985607	-70.079028	630.166	0.928	88.645	22.04	167.741	23.257	0	0	0		SP14	spring inshore	27	2	1	43.7761	-70.0264	dogfish spiny	0	0
201105	fall	1270	4	272	2011	10	19	1423	184	8	42.283208	-70.014722	11.395	0	217.545	6.791	0	1.545	0.18	0	0		SP14	spring inshore	30	2	1	43.7256	-69.8654	dogfish spiny	0	0
201105	fall	1270	5	386	2011	11	13	1523	145	8	42.553045	-70.025897	56.152	7.294	140.32	105.691	13.62	70.802	0	0	0		SP14	spring inshore	38	2	1	43.7759	-69.717	dogfish spiny	0	0
201105	fall	1280	1	270	2011	10	19	933	237	8.2	42.278222	-69.802007	1121.133	0	13.762	104.625	0	9.391	9.755	0	0		SP14	spring inshore	48	2	1	43.8726	-69.327	dogfish spiny	0	0
201105	fall	1280	2	383	2011	11	13	600	225	8.1	42.39442	-69.121945	0	0	9.118	36.88	0	27.916	0	0	0		SP15	spring inshore	27	2	1	43.75853	-69.91493	dogfish spiny	0	0
201105	fall	1280	3	384	2011	11	13	926	255	8.2	42.415947	-69.66089	0	0	22.557	84.119	0	18.495	0	0	0		SP15	spring inshore	28	2	1	43.7028	-69.93277	dogfish spiny	0	0
201105	fall	1280	4	357	2011	11	9	901	224	8.2	42.791392	-69.958002	92.83	0.101	9.306	95.162	0	140.114	0	0	0		SP15	spring inshore	29	2	1	43.67122	-70.06982	dogfish spiny	0	0
201105	fall	1280	5	358	2011	11	9	1107	217	8.2	42.800983	-69.959237	112.658	0.105	149.964	65.211	0	88.883	0	0.181	0		SP15	spring inshore	30	2	1	43.66258	-70.130067	dogfish spiny	0	0
201105	fall	1280	6	385	2011	11	13	1204	267	8.2	42.56392	-69.59726	0	0	5.655	65.818	0	14.194	0	0.387	0		SP15	spring inshore	36	2	1	43.78725	-69.61425	dogfish spiny	0	0
201105	fall	1280	7	382	2011	11	13	335	214	8.1	42.510712	-69.002707	0	0	21.834	8.649	0.825	14.447	2.246	0.217	0		SP15	spring inshore	37	2	1	43.75338	-69.7341	dogfish spiny	0	0
201105	fall	1370	1	363	2011	11	10	229	194	8	43.16258	-69.211605	65.667	0	22.113	43.02	0	8.388	0.839	0	0		SP15	spring inshore	38	2	1	43.7163	-69.73462	dogfish spiny	0	0
201105	fall	1370	2	364	2011	11	10	520	164	8.9	43.273328	-69.142548	172.14	0	140.98	60.394	0	12.806	0	0.78	0		SP16	spring inshore	30	2	1	43.71848	-70.09507	dogfish spiny	0	0
201105	fall	1370	3	379	2011	11	12	1416	185	8.1	43.028738	-68.589347	19.326	0.057	85.229	31.972	0	13.905	0.654	0.152	0		SP16	spring inshore	31	2	1	43.78953	-70.05397	dogfish spiny	0	0
201105	fall	1370	6	362	2011	11	9	2347	162	8.1	43.05325	-69.482082	15.441	0	168.33	33.835	0.332	22.853	0.591	0	0		SP16	spring inshore	32	2	1	43.71977	-70.01255	dogfish spiny	0	0
201105	fall	1370	7	380	2011	11	12	1808	203	8.1	42.820542	-68.72167	16.848	0	83.166	23.168	0	2.387	16.706	0.052	0		SP16	spring inshore	35	2	1	43.70007	-69.84453	dogfish spiny	0	0
201105	fall	1380	3	370	2011	11	10	2204	144	9	43.54854	-69.514068	35.083	0.008	0.573	63.057	0	4.365	3.988	0.155	0		SP16	spring inshore	36	2	1	43.8061	-69.64397	dogfish spiny	0	0
201105	fall	1380	4	378	2011	11	12	952	188	8.1	43.320907	-68.449348	152.166	0	166.363	25.994	0	20.802	0	0	0		SP16	spring inshore	37	2	1	43.7554	-69.73858	dogfish spiny	0	0
201105	fall	1380	6	365	2011	11	10	807	170	9.1	43.377093	-69.069487	129.734	0	58.46	162.675	0	22.396	1.443	0.15	0		SP16	spring inshore	46	2	1	43.87095	-69.32837	dogfish spiny	0	0
201105	fall	1380	7	376	2011	11	11	1433	184	8.2	43.581112	-68.396858	28.034	0	1413.012	103.026	0	57.564	7.601	0	0		SP17	spring inshore	26	2	1	43.60357	-70.20527	dogfish spiny	0	0
201105	fall	1380	8	377	2011	11	11	1703	171	8.1	43.523852	-68.205858	19.939	0	34.279	33.075	0.843	24.165	3.827	0	0		SP17	spring inshore	32	2	1	43.65518	-70.08638	dogfish spiny	0	0
201105	fall	1380	9	367	2011	11	10	1319	146	7.8	43.382985	-69.821008	520.732	0.326	4.919	131.016	3.073	1.395	7.455	0.212	0		SP17	spring inshore	33	2	1	43.76605	-70.03937	dogfish spiny	0	0
201105	fall	1390	2	310	2011	10	31	757	97	10.3	44.274113	-67.648112	0	0	0	9.012	0	2.005	9.264	0.801	0.104		SP17	spring inshore	35	2	1	43.71117	-69.87807	dogfish spiny	0	0
201105	fall	1390	4	375	2011	11	11	1141	130	9.9	43.85845	-68.419663	0	0.126	0	124.11	0.289	3.89	1.784	0.456	0		SP17	spring inshore	36	2	1	43.7321	-69.7662	dogfish spiny	0	0
201105	fall	1390	5	372	2011	11	11	349	108	10.4	43.855485	-68.583745	5.914	0.044	0	18.292	0	2.287	5.349	0.21	2.505		SP17	spring inshore	40	2	1	43.66115	-69.8015	dogfish spiny	0	0
201105	fall	1400	2	369	2011	11	10	1810	115	9	43.473712	-70.037267	37.091	0.005	1.296	20.567	0	7.263	4.505	0	0.072		SP17	spring inshore	47	2	1	43.93455	-69.39585	dogfish spiny	0	0
201105	fall	1400	3	368	2011	11	10	1614	110	9.8	43.515605	-69.918538	137.19	0.041	0.034	41.863	0	10.271	5.758	0.724	0		SP03	spring inshore	25	2	2	43.6949	-69.9741	dogfish spiny	0	0
201105	fall	1400	4	353	2011	11	8	2104	117	7.8	42.841073	-70.494457	18.925	0	0.861	69.085	9.346	0.424	1.185	0.249	0		SP03	spring inshore	26	2	2	43.6657	-69.9416	dogfish spiny	0	0
201204	fall	1240	1	213	2012	10	3	240	198	8.3	41.89194	-69.530447	1.92	0	87.334	74.03	0	30.704	5.226	0	0		SP03	spring inshore	31	2	2	43.722	-69.6967	dogfish spiny	0	0
201204	fall	1240	2	323	2012	10	21	440	199	8.3	41.948298	-68.40573	4.012	0	21.742	47.403	0	11.734	20.268	0	0		SP04	spring inshore	25	2	2	43.646	-70.061	dogfish spiny	0	0
201204	fall	1240	3	214	2012	10	3	600	162	7.6	41.856543	-68.967995	8.763	0	164.103	45.367	6.716	28.431	0	0	0		SP04	spring inshore	26	2	2	43.6502	-70.0072	dogfish spiny	0	0
201204	fall	1240	4	206	2012	10	2	522	177	7.5	41.647168	-69.353385	236.847	0	40.778	169.5	0	12.679	44.778	0	0		SP04	spring inshore	34	2	2	43.6365	-69.8557	dogfish spiny	0	0
201204	fall	1240	5	215	2012	10	3	925	169	7.4	41.614712	-69.146753	31.385	0.128	155.792	43.108	0	12.867	7.414	0	0		SP05	spring inshore	27	2	2	43.6623	-69.974	dogfish spiny	0	0
201204	fall	1240	6	217	2012	10	3	1322	152	7.2	41.435345	-68.98435	31.122	0.442	177.393	6.835	22.289	3.757	9.588	0	0		SP05	spring inshore	33	2	2	43.7837	-69.7007	dogfish spiny	0	0
201204	fall	1240	7	216	2012	10	3	1120	162	7.4	41.540815	-69.08795	4.818	0.22	53.892	40.29	2.894	6.108	44.384	0	0		SP05	spring inshore	37	2	2	43.796	-69.3635	dogfish spiny	0	0
201204	fall	1240	8	218	2012	10	3	1454	151	7.2	41.370845	-68.995438	71.066	0.442	240.807	4.011	8.764	3.739	27.046	0	0		SP06	spring inshore	29	2	2	43.6349	-70.0579	dogfish spiny	0	0
201204	fall	1260	1	396	2012	11	6	2215	87	9.3	42.294762	-70.37077	22.654	0.007	0.103	178.398	10.472	0.79	0.123	0.212	0.206		SP06	spring inshore	34	2	2	43.761	-69.6954	dogfish spiny	0	0
201204	fall	1260	2	362	2012	11	2	655	30	12	42.237142	-70.235583	8.039	17.502	0	0.84	3.138	0	0	113.803	0.44		SP06	spring inshore	35	2	2	43.796	-69.6984	dogfish spiny	0	0
201204	fall	1260	3	407	2012	11	10	836	72	10.5	42.593512	-70.300608	27.079	6.902	0	0.986	22.805	0	0	6.197	0		SP06	spring inshore	47	2	2	43.8379	-69.4063	dogfish spiny	0	0
201204	fall	1260	4	408	2012	11	10	1055	43	11.2	42.423812	-70.400743	4.338	2.456	0	0	42.142	0	0	41.983	3.276		SP07	spring inshore	26	2	2	43.6598	-69.913	dogfish spiny	0	0
201204	fall	1260	6	363	2012	11	2	810	40	12	42.197837	-70.176155	0	14.623	0	40.399	5.226	0	0	53.614	0.872		SP07	spring inshore	39	2	2	43.8531	-69.4137	dogfish spiny	0	0
201204	fall	1260	8	406	2012	11	10	608	87	11	42.482977	-70.483625	0	0.424	0.15	87.745	15.997	0.411	0	0	1.771		SP07	spring inshore	41	2	2	43.8036	-69.3607	dogfish spiny	0	0
201204	fall	1270	1	389	2012	11	5	2216	159	7.4	43.01809	-70.217795	345.25	0	149.729	651.072	5.861	16.494	0	0	0		SP07	spring inshore	45	2	2	43.7535	-69.6263	dogfish spiny	0	0
201204	fall	1270	2	368	2012	11	2	2138	155	7.8	42.819697	-70.021053	138.655	0	269.484	274.289	0	70.905	0	0	0		SP08	spring inshore	39	2	2	43.8354	-69.3087	dogfish spiny	0	0
201204	fall	1270	3	387	2012	11	5	1635	123	10.5	43.266937	-70.169172	34.992	0	0.418	58.888	1.084	7.189	0.327	0	0		SP08	spring inshore	40	2	2	43.8123	-69.4595	dogfish spiny	0	0
201204	fall	1270	4	386	2012	11	5	1426	126	7.6	43.181327	-70.05701	1010.41	2.025	44.464	54.274	3.149	3.563	0	0	0		SP09	spring inshore	29	2	2	43.6435	-69.851	dogfish spiny	0	0
201204	fall	1270	5	367	2012	11	2	1843	140	8.2	42.581205	-69.986355	180.557	0.076	195.584	32.4	20.458	78.305	0	0	0		SP09	spring inshore	31	2	2	43.657	-69.9995	dogfish spiny	0	0
201204	fall	1280	1	370	2012	11	3	410	232	8.3	42.758872	-69.607803	8.735	0	2.74	249.338	0	7.005	0	0	0		SP09	spring inshore	32	2	2	43.6669	-69.9062	dogfish spiny	0	0
201204	fall	1280	2	366	2012	11	2	1601	260	8.3	42.498243	-69.676898	0	0.082	7.842	134.98	0	8.008	0	0	0		SP09	spring inshore	40	2	2	43.7294	-69.6775	dogfish spiny	0	0
201204	fall	1280	3	210	2012	10	2	1907	215	8.2	42.03402	-69.67029	8.738	0	35.955	80.846	0	10.478	0.022	0	0		SP10	spring inshore	30	2	2	43.6851	-69.9421	dogfish spiny	0	0
201204	fall	1280	4	373	2012	11	3	1336	199	8.3	42.571383	-68.706945	0.169	0.168	135.066	29.167	0	10.762	0.227	0	0		SP10	spring inshore	33	2	2	43.7601	-69.656	dogfish spiny	0	0
201204	fall	1280	5	211	2012	10	2	2149	214	8.2	42.09706	-69.367963	1.097	0	55.825	63.733	0	6.336	0.895	0	0		SP10	spring inshore	38	2	2	43.8605	-69.2709	dogfish spiny	0	0
201204	fall	1280	6	372	2012	11	3	943	217	8.3	42.62476	-69.255502	0	0.812	79.963	75.491	0	8.386	2.536	0	0		SP10	spring inshore	41	2	2	43.8804	-69.4685	dogfish spiny	0	0
201204	fall	1280	7	212	2012	10	3	17	222	8.3	42.008202	-69.529673	4.278	0	55.137	53.004	0	30.662	0.038	0	0		SP11	spring inshore	27	2	2	43.6526	-70.0557	dogfish spiny	0	0
201204	fall	1370	1	377	2012	11	4	308	184	8.6	43.086602	-68.650162	0	0	76.671	126.587	0	5.317	0	0	0		SP11	spring inshore	36	2	2	43.7066	-69.6933	dogfish spiny	0	0
201204	fall	1370	3	369	2012	11	3	128	163	8.1	42.910835	-69.603442	14.375	0	76.807	49.615	0	23.022	4.653	0	0		SP11	spring inshore	39	2	2	43.7777	-69.6999	dogfish spiny	0	0
201204	fall	1370	4	371	2012	11	3	648	173	8.3	42.781863	-69.500862	29.59	0.146	577.41	152.258	2.687	33.494	0.044	0	0		SP11	spring inshore	47	2	2	43.8159	-69.3514	dogfish spiny	0	0
201204	fall	1370	5	376	2012	11	4	14	195	8.3	42.91828	-68.693573	5.756	0	234.722	21.85	0	13.453	0.085	0	0		SP12	spring inshore	31	2	2	43.6578	-69.9976	dogfish spiny	0	0
201204	fall	1370	6	353	2012	10	25	811	165	8.7	43.28206	-69.016792	199.178	0.157	412.74	218.543	0	10.106	0.957	0	0		SP12	spring inshore	37	2	2	43.76	-69.6561	dogfish spiny	0	0
201204	fall	1370	7	375	2012	11	3	2210	201	0	42.920857	-68.746023	7.184	0	176.097	93.979	0	18.006	0.597	0	0		SP12	spring inshore	47	2	2	43.8603	-69.2706	dogfish spiny	0	0
201204	fall	1370	8	374	2012	11	3	1842	168	0	42.823525	-68.848148	2.865	0	419.52	48.029	0	9.435	0.384	0	0		SP13	spring inshore	38	2	2	43.6617	-69.9106	dogfish spiny	0	0
201204	fall	1380	1	378	2012	11	4	750	100	11.3	43.397808	-68.761468	26.491	3.098	31.296	41.839	3.471	0.515	0.163	3.5	0		SP13	spring inshore	39	2	2	43.7095	-69.691	dogfish spiny	0	0
201204	fall	1380	2	382	2012	11	4	1918	139	10.8	43.561167	-68.81263	7.809	0.006	0.61	163.309	0	5.139	3.411	0.601	0		SP13	spring inshore	45	2	2	43.8203	-69.5291	dogfish spiny	0	0
201204	fall	1380	3	379	2012	11	4	1042	144	11.3	43.476887	-68.731183	10.384	0.629	0.253	165.152	2.225	1.934	0.694	0.452	0		SP13	spring inshore	48	2	2	43.7359	-69.6634	dogfish spiny	0	0
201204	fall	1380	4	385	2012	11	5	1155	144	10.9	43.383867	-69.824108	619.552	0.134	4.102	123.919	0.868	3.816	0.744	2.092	0		SP13	spring inshore	59	2	2	44.1882	-69.0181	dogfish spiny	0	0
201204	fall	1380	5	352	2012	10	25	339	176	8.5	43.359265	-68.297853	1.356	0	44.529	34.867	0	10.577	0.34	0	0		SP14	spring inshore	28	2	2	43.6493	-70.0081	dogfish spiny	0	0
201204	fall	1380	6	380	2012	11	4	1409	178	9.8	43.639495	-68.482115	24.36	0.052	2.387	258.999	0	3.996	2.15	0	0		SP14	spring inshore	29	2	2	43.6572	-69.911	dogfish spiny	0	0
201204	fall	1380	7	351	2012	10	24	2357	151	10.1	43.797773	-68.359853	5.59	0.039	0.094	553.205	0	5.253	0.634	0	0		SP14	spring inshore	39	2	2	43.8038	-69.6997	dogfish spiny	0	0
201204	fall	1380	8	381	2012	11	4	1616	174	10	43.645743	-68.49175	24.755	0	0.392	156.776	0	3.607	0.873	0.765	0		SP14	spring inshore	46	2	2	43.8674	-69.4731	dogfish spiny	0	0
201204	fall	1390	1	345	2012	10	23	2309	101	11.4	44.328467	-67.523233	0	0.511	3.673	22.488	0	1.511	0	0.252	0.047		SP14	spring inshore	49	2	2	43.8557	-69.2779	dogfish spiny	0	0
201204	fall	1390	4	350	2012	10	24	2115	120	11.3	43.884742	-68.395033	0	0.321	0.035	183.918	0	5.185	0.275	0.679	0.064		SP15	spring inshore	25	2	2	43.63235	-70.05827	dogfish spiny	0	0
201204	fall	1390	5	346	2012	10	24	848	104	11	44.251053	-67.679032	0	7.389	0	85.584	0	2.262	0.228	35.235	0.12		SP15	spring inshore	26	2	2	43.68473	-69.9859	dogfish spiny	0	0
201204	fall	1400	1	388	2012	11	5	2013	106	10.6	43.132537	-70.356022	22.683	0.052	0	42.55	0	0.786	1.266	0	0		SP15	spring inshore	39	2	2	43.72972	-69.69877	dogfish spiny	0	0
201204	fall	1400	2	384	2012	11	5	912	110	11.8	43.51264	-69.925603	6.088	0.362	0	44.529	0	2.203	0.664	0.107	0.183		SP15	spring inshore	46	2	2	43.87983	-69.46857	dogfish spiny	0	0
201204	fall	1400	3	383	2012	11	5	618	107	11.2	43.56421	-69.782353	2.424	0.285	0	84.963	0.671	3.201	14.295	0.145	0.711		SP15	spring inshore	47	2	2	43.80225	-69.3608	dogfish spiny	0	0
201304	fall	1240	1	257	2013	10	25	551	133	7.7	41.773898	-69.71519	94.533	0	3.677	32.223	0	5.236	32.454	0	0		SP16	spring inshore	33	2	2	43.64932	-70.00928	dogfish spiny	0	0
201304	fall	1240	3	304	2013	10	30	1822	165	7.1	41.742828	-68.869143	11.445	0.176	18.905	135.911	15.57	5.526	15.847	0	0		SP16	spring inshore	34	2	2	43.68063	-69.94742	dogfish spiny	0	0
201304	fall	1240	4	302	2013	10	30	1345	153	6.7	41.454573	-69.006103	60.6	0.706	166.388	7.966	11.452	1.584	0	0	0		SP16	spring inshore	38	2	2	43.72888	-69.69643	dogfish spiny	0	0
201304	fall	1240	5	260	2013	10	25	1454	133	7.6	41.30696	-68.915405	36.183	0	0.406	8.071	0	2.495	0.864	0	0		SP16	spring inshore	43	2	2	43.80898	-69.43718	dogfish spiny	0	0
201304	fall	1240	6	303	2013	10	30	1555	114	6.8	41.579562	-68.9028	5.74	0	0.62	2.666	0	0	0	0	0		SP16	spring inshore	45	2	2	43.84815	-69.28747	dogfish spiny	0	0
201304	fall	1240	7	258	2013	10	25	1034	124	7.5	41.356395	-69.22572	64.627	0.379	0.004	5.854	0	0	47.983	0	0		SP17	spring inshore	34	2	2	43.65082	-70.00578	dogfish spiny	0	0
201304	fall	1240	8	314	2013	11	2	1519	169	7.3	41.929168	-68.601238	4.871	0	58.212	61.365	0	10.74	26.875	0	0		SP17	spring inshore	41	2	2	43.70965	-69.69137	dogfish spiny	0	0
201304	fall	1260	1	412	2013	11	17	1758	92	8.4	42.686557	-70.188068	604.994	0	5.553	14.271	15.48	9.523	46.995	0	0.253		SP17	spring inshore	46	2	2	43.83957	-69.48493	dogfish spiny	0	0
201304	fall	1260	2	309	2013	11	2	17	135	7.4	42.222265	-70.03787	4.762	0	0.11	45.835	0	0	0	0	0		SP17	spring inshore	49	2	2	43.80975	-69.43847	dogfish spiny	0	0
201304	fall	1260	3	403	2013	11	16	2005	79	10.3	43.168788	-70.016352	2215.241	0.093	6.994	84.305	37.494	0.639	0.006	0.515	0		SP03	spring inshore	34	2	3	43.6975	-69.2864	dogfish spiny	0	0
201304	fall	1260	4	253	2013	10	24	2042	80	9	42.074075	-69.956775	2.744	0.038	0.003	43.171	3.176	0	0	0	0		SP03	spring inshore	39	2	3	43.7513	-69.4337	dogfish spiny	0	0
201304	fall	1260	5	411	2013	11	17	1507	76	9.4	42.662368	-70.34811	173.406	0.482	7.216	4.886	19.461	0	0	0	0		SP03	spring inshore	40	2	3	43.7649	-69.4871	dogfish spiny	0	0
201304	fall	1260	6	413	2013	11	17	2130	38	9.9	42.390908	-70.336577	48.857	0.203	0.023	7.182	32.978	0	0	0	0.922		SP04	spring inshore	32	2	3	43.5872	-69.8067	dogfish spiny	0	0
201304	fall	1270	1	402	2013	11	16	1810	159	7.8	43.239387	-70.096993	414.639	0	12.068	84.521	0	0	0.469	0	0		SP04	spring inshore	41	2	3	43.7527	-69.3607	dogfish spiny	0	0
201304	fall	1270	2	310	2013	11	2	257	221	7.9	42.20713	-69.833702	1.731	0	16.53	87.308	0	5.107	0	0	0		SP04	spring inshore	42	2	3	43.7865	-69.3842	dogfish spiny	0	0
201304	fall	1270	3	406	2013	11	17	330	129	8.1	42.940492	-70.36827	6.577	0	6.376	93.752	0	0.472	5.585	0	0		SP04	spring inshore	43	2	3	43.7727	-69.4632	dogfish spiny	0	0
201304	fall	1270	4	401	2013	11	16	1608	127	8.6	43.26604	-70.152087	80.189	0	0	43.906	0	0.147	0.527	0	0		SP05	spring inshore	38	2	3	43.7608	-69.4665	dogfish spiny	0	0
201304	fall	1270	5	391	2013	11	14	525	170	7.4	42.46943	-69.939215	9.458	0	66.731	36.65	0	11.12	0.082	0	0		SP05	spring inshore	41	2	3	43.7485	-69.3438	dogfish spiny	0	0
201304	fall	1280	1	388	2013	11	13	1920	206	7.6	42.37596	-68.737387	0	0	19.736	441.606	0	0	0.002	0	0		SP05	spring inshore	42	2	3	43.7857	-69.3847	dogfish spiny	0	0
201304	fall	1280	2	390	2013	11	14	145	233	8.1	42.347268	-69.506593	35.803	0	11.217	87.94	0	19.87	0	0	0		SP06	spring inshore	30	2	3	43.6025	-69.9246	dogfish spiny	0	0
201304	fall	1280	3	393	2013	11	14	1124	250	7.9	42.719715	-69.537378	172.367	0	2.619	94.98	0	6.835	0.046	0	0		SP06	spring inshore	38	2	3	43.6944	-69.6829	dogfish spiny	0	0
201304	fall	1280	4	389	2013	11	13	2316	239	8.2	42.36787	-69.175288	384.521	0	1.87	131.023	0	11.481	0.013	0	0		SP06	spring inshore	39	2	3	43.6876	-69.6571	dogfish spiny	0	0
201304	fall	1280	5	311	2013	11	2	555	214	8.1	42.079428	-69.527413	0.73	0	36.676	129.072	0	10.934	0.002	0.163	0		SP06	spring inshore	40	2	3	43.7405	-69.4995	dogfish spiny	0	0
201304	fall	1280	6	392	2013	11	14	849	287	8.2	42.547815	-69.534565	465.981	0	2.595	102.371	0	1.334	0.047	0	0		SP06	spring inshore	43	2	3	43.7868	-69.3842	dogfish spiny	0	0
201304	fall	1280	7	305	2013	10	30	2216	204	7.4	42.021333	-69.194015	0.735	0	26.466	82.279	0	0	0	0	0		SP07	spring inshore	27	2	3	43.5554	-69.9942	dogfish spiny	0	0
201304	fall	1370	1	387	2013	11	13	1556	179	7.9	42.676045	-68.734812	3.527	0	154.908	15.997	0	3.407	0.003	0	0		SP07	spring inshore	28	2	3	43.5021	-70.1089	dogfish spiny	0	0
201304	fall	1370	2	394	2013	11	14	1507	167	7.5	42.933758	-69.367768	3.346	0.06	444.808	22.652	0	7.086	0.397	0	0		SP07	spring inshore	32	2	3	43.6322	-69.7016	dogfish spiny	0	0
201304	fall	1370	3	396	2013	11	14	2136	195	7.5	43.180573	-69.208828	0	0	11.125	153.199	0	0.667	1.059	0.553	0		SP07	spring inshore	44	2	3	43.6888	-69.6581	dogfish spiny	0	0
201304	fall	1370	4	395	2013	11	14	1756	162	7.3	42.949267	-69.61911	9.166	0	27.904	55.314	0	6.873	2.011	0	0		SP08	spring inshore	30	2	3	43.5733	-69.9345	dogfish spiny	0	0
201304	fall	1370	5	385	2013	11	13	945	191	0	42.996015	-68.578077	0	0	142.169	57.758	0	16.319	0.445	0	0		SP08	spring inshore	32	2	3	43.6007	-69.7173	dogfish spiny	0	0
201304	fall	1370	6	386	2013	11	13	1242	185	8	42.829993	-68.617813	3.218	0	170.988	52.845	0	2.787	0.105	0	0		SP08	spring inshore	33	2	3	43.6277	-69.5977	dogfish spiny	0	0
201304	fall	1370	7	384	2013	11	13	545	166	8.2	43.257777	-69.038722	2.441	0	5.409	122.798	0	0	1.687	0	0		SP08	spring inshore	34	2	3	43.6879	-69.6557	dogfish spiny	0	0
201304	fall	1380	1	383	2013	11	13	241	141	8.5	43.333402	-68.971227	1.663	0	8.923	48.879	0	0.81	0.056	0	0		SP08	spring inshore	42	2	3	43.7722	-69.4894	dogfish spiny	0	0
201304	fall	1380	2	380	2013	11	12	1557	152	9.4	43.612658	-68.653542	15.07	0.298	0.075	109.589	0	1.033	1.4	0.297	0		SP08	spring inshore	43	2	3	43.7185	-69.452	dogfish spiny	0	0
201304	fall	1380	3	382	2013	11	12	2326	142	8.7	43.46533	-69.046548	10.691	0.149	2.092	127.099	0	5.702	0.067	0.51	0		SP09	spring inshore	27	2	3	43.5927	-69.8389	dogfish spiny	0	0
201304	fall	1380	4	379	2013	11	12	1250	147	9.6	43.611073	-68.621545	1.682	0.096	0.025	172.515	0.521	2.562	1.998	0.251	0		SP09	spring inshore	37	2	3	43.627	-69.7073	dogfish spiny	0	0
201304	fall	1380	5	398	2013	11	15	240	183	7.6	43.35601	-69.453227	10.357	0	10.195	111.897	0	2.588	4.734	0.179	0		SP09	spring inshore	38	2	3	43.6147	-69.7598	dogfish spiny	0	0
201304	fall	1380	6	397	2013	11	15	4	168	7.8	43.339763	-69.308165	9.243	0	19.187	190.41	0	25.334	3.11	1.286	0		SP09	spring inshore	41	2	3	43.7675	-69.3856	dogfish spiny	0	0
201304	fall	1380	7	374	2013	11	11	2026	164	10.1	44.0051	-68.03061	0	0	0	338.661	0.687	21.333	0.243	0.763	0.036		SP09	spring inshore	42	2	3	43.7658	-69.3551	dogfish spiny	0	0
201304	fall	1380	8	381	2013	11	12	2040	139	9.2	43.499785	-69.042595	9.201	0	0	149.923	0.341	3.011	0.065	0.169	0		SP10	spring inshore	24	2	3	43.5654	-69.9533	dogfish spiny	0	0
201304	fall	1390	1	372	2013	11	11	1401	74	10.7	44.228763	-67.943697	0	0.697	0.019	59.986	0.075	2.878	0.003	0	0.388		SP10	spring inshore	35	2	3	43.6147	-69.7614	dogfish spiny	0	0
201304	fall	1390	2	371	2013	11	11	1134	65	10.6	44.350882	-67.709127	0	0	0.007	17.525	0.475	0	0	0	0.26		SP10	spring inshore	37	2	3	43.6858	-69.6553	dogfish spiny	0	0
201304	fall	1390	4	373	2013	11	11	1744	89	10.7	44.17718	-68.030265	0	0.848	0.393	68.055	0.044	2.668	0	0.41	1.012		SP10	spring inshore	44	2	3	43.7571	-69.5022	dogfish spiny	0	0
201304	fall	1400	2	404	2013	11	16	2252	118	9.3	43.170427	-70.297812	19.574	0	0	124.8	0	0.63	4.803	0	0		SP10	spring inshore	45	2	3	43.7488	-69.4332	dogfish spiny	0	0
201304	fall	1400	3	405	2013	11	17	102	112	9.1	43.146422	-70.324023	10.496	0.279	0	98.843	0	0.063	29.462	0	0		SP11	spring inshore	34	2	3	43.587	-69.8104	dogfish spiny	0	0
201304	fall	1400	4	400	2013	11	16	1351	123	8.9	43.380972	-70.10469	53.796	0.202	0.185	34.804	0	0.416	10.35	0	0		SP11	spring inshore	35	2	3	43.6236	-69.7609	dogfish spiny	0	0
201404	fall	1240	1	375	2014	10	30	440	174	6.8	41.98941	-68.53483	0.992	0	15.865	269.853	0	7.582	0.005	0	0		SP11	spring inshore	44	2	3	43.7291	-69.4512	dogfish spiny	0	0
201404	fall	1240	2	349	2014	10	21	655	152	5.8	41.412825	-69.000298	16.582	0	129.878	1.146	3.54	0	0	0	0		SP11	spring inshore	45	2	3	43.7638	-69.505	dogfish spiny	0	0
201404	fall	1240	3	374	2014	10	30	218	174	5.7	42.019333	-68.596	0	0	40.057	211.954	6.232	14.595	0	0	0		SP11	spring inshore	48	2	3	43.7647	-69.357	dogfish spiny	0	0
201404	fall	1240	4	373	2014	10	30	19	171	5.8	42.042333	-68.643	0	0	62.513	59.688	14.513	10.469	0	0	0		SP12	spring inshore	25	2	3	43.5853	-69.941	dogfish spiny	0	0
201404	fall	1240	5	348	2014	10	21	410	116	6.7	41.361117	-68.77276	0.785	0	0.525	2.661	8.11	5.317	0	0	0		SP12	spring inshore	26	2	3	43.5451	-69.9185	dogfish spiny	0	0
201404	fall	1240	6	350	2014	10	21	931	169	6	41.55491	-69.178327	3.932	0	74.843	9.754	9.838	0.416	0.004	0	0		SP12	spring inshore	36	2	3	43.689	-69.6565	dogfish spiny	0	0
201404	fall	1240	7	372	2014	10	29	2158	193	6	42.143392	-68.724378	0	0	13.267	98.041	0	7.357	0	0	0		SP12	spring inshore	40	2	3	43.7666	-69.3549	dogfish spiny	0	0
201404	fall	1240	8	351	2014	10	21	1206	180	5.8	41.698208	-69.129908	2.686	0	10.751	12.326	0	8.418	0	0	0		SP12	spring inshore	42	2	3	43.78	-69.5003	dogfish spiny	0	0
201404	fall	1260	2	457	2014	11	11	2225	82	9.6	42.054218	-69.907115	62.205	0	0.137	171.351	69.946	6.103	0	0	0.359		SP13	spring inshore	29	2	3	43.5182	-70.1112	dogfish spiny	0	0
201404	fall	1260	3	436	2014	11	9	1217	114	12	42.778717	-70.20353	137.305	0.464	0.173	33.664	0	3.273	0.017	1.734	0		SP13	spring inshore	32	2	3	43.5791	-69.8453	dogfish spiny	0	0
201404	fall	1260	6	435	2014	11	9	1100	64	11.9	42.7965	-70.227833	26.879	4.564	0	1.063	13.997	0	0.006	26.324	0		SP13	spring inshore	34	2	3	43.6842	-69.7098	dogfish spiny	0	0
201404	fall	1260	7	446	2014	11	10	1119	95	11.7	42.53861	-70.457485	22.623	0.724	1.768	15.939	0	0.036	0	1.165	1.061		SP13	spring inshore	42	2	3	43.6273	-69.597	dogfish spiny	0	0
201404	fall	1260	8	438	2014	11	9	1620	99	11.3	42.773077	-70.455198	224.017	0.316	0.644	96.123	0	0	0.692	0	0.156		SP13	spring inshore	44	2	3	43.716	-69.5501	dogfish spiny	0	0
201404	fall	1260	9	452	2014	11	11	635	76	11.1	42.2505	-70.367833	255.671	4.336	9.842	22.199	3.167	0.701	0	0.354	0.599		SP13	spring inshore	47	2	3	43.763	-69.3577	dogfish spiny	0	0
201404	fall	1270	1	434	2014	11	9	907	135	10.9	42.948	-70.1435	232.277	0	5.529	38.181	0	2.246	0.096	0	0		SP14	spring inshore	31	2	3	43.5693	-69.9558	dogfish spiny	0	0
201404	fall	1270	2	456	2014	11	11	2033	140	8.4	42.155892	-69.957657	920.365	0.067	0.188	169.392	4.303	0.338	0.01	0	0		SP14	spring inshore	34	2	3	43.5716	-69.8127	dogfish spiny	0	0
201404	fall	1270	3	433	2014	11	9	659	132	8.2	42.81967	-70.094442	46.03	0.06	23.391	253.555	0	24.367	0.108	0.3	0		SP14	spring inshore	36	2	3	43.6341	-69.7556	dogfish spiny	0	0
201404	fall	1270	4	431	2014	11	9	341	181	6.5	42.67396	-69.954495	299.358	0	80.457	199.636	0	5.013	1.929	0	0		SP14	spring inshore	40	2	3	43.6974	-69.6854	dogfish spiny	0	0
201404	fall	1270	5	432	2014	11	9	518	183	6.9	42.737108	-69.984687	268.379	0	35.053	66.345	0	2.833	8.725	0	0		SP14	spring inshore	45	2	3	43.792	-69.4946	dogfish spiny	0	0
201404	fall	1280	1	370	2014	10	29	1551	217	6.1	42.30601	-68.88251	1.436	0	11.136	64.687	0	2.748	0.186	0	0		SP15	spring inshore	31	2	3	43.5389	-70.0117	dogfish spiny	0	0
201404	fall	1280	2	430	2014	11	9	42	182	7.3	42.94801	-69.72578	0	0	17.875	95.746	0	2.141	21.782	0	0		SP15	spring inshore	34	2	3	43.5922	-69.84828	dogfish spiny	0	0
201404	fall	1280	3	369	2014	10	29	1141	212	7	42.00832	-69.375802	2.906	0	6.333	39.21	0	3.79	0.071	0	0		SP15	spring inshore	35	2	3	43.60375	-69.70812	dogfish spiny	0	0
201404	fall	1280	4	367	2014	10	29	416	270	7.6	42.501167	-69.4775	10.956	0	2.366	208.352	0	6.216	0	0	0		SP15	spring inshore	40	2	3	43.72018	-69.55032	dogfish spiny	0	0
201404	fall	1280	5	366	2014	10	29	115	251	7.5	42.343262	-69.682567	4.514	0	3.431	140.373	0	6.83	0	0	0		SP15	spring inshore	45	2	3	43.81577	-69.48515	dogfish spiny	0	0
201404	fall	1280	6	371	2014	10	29	1834	201	8	42.41067	-68.67045	0	0	6.644	185.877	0	8.824	0.04	0	0		SP15	spring inshore	48	2	3	43.73418	-69.34048	dogfish spiny	0	0
201404	fall	1280	7	368	2014	10	29	718	227	7.3	42.476333	-69.321167	2.112	0	6.591	97.299	0	0.546	0.051	0	0		SP15	spring inshore	49	2	3	43.75812	-69.46835	dogfish spiny	0	0
201404	fall	1370	1	418	2014	11	7	245	175	7	42.809847	-69.078188	5.104	0	28.099	179.301	0	0.562	0.405	0	0		SP16	spring inshore	25	2	3	43.54887	-70.00282	dogfish spiny	0	0
201404	fall	1370	2	428	2014	11	8	2028	177	6.6	43.13876	-69.911827	1.047	0	5.523	374.517	0	4.256	0.689	0	0		SP16	spring inshore	39	2	3	43.597	-69.71248	dogfish spiny	0	0
201404	fall	1370	3	419	2014	11	7	458	83	9	42.773883	-69.344983	0	0	0.012	1.406	106.896	3.661	0	0	0		SP16	spring inshore	41	2	3	43.68785	-69.6563	dogfish spiny	0	0
201404	fall	1370	4	420	2014	11	7	725	153	7.4	42.874333	-69.425833	0	0	153.501	50.573	3.649	11.293	0.276	0	0		SP16	spring inshore	42	2	3	43.78458	-69.49163	dogfish spiny	0	0
201404	fall	1370	5	421	2014	11	7	1121	170	8.1	43.166812	-68.970513	0	0	300.566	49.938	0	11.715	3.435	0	0		SP16	spring inshore	44	2	3	43.81262	-69.35458	dogfish spiny	0	0
201404	fall	1370	6	429	2014	11	8	2235	163	6.6	43.056665	-69.77427	3.682	0	35.394	44.235	0	2.512	1.391	0	0		SP16	spring inshore	48	2	3	43.72778	-69.45082	dogfish spiny	0	0
201404	fall	1370	7	380	2014	10	30	2120	174	8	42.747683	-68.619038	13.226	0	92.199	67.49	3.485	17.034	0.049	0	0		SP17	spring inshore	27	2	3	43.5082	-70.11927	dogfish spiny	0	0
201404	fall	1380	1	383	2014	10	31	754	136	9.3	43.53739	-68.560932	25.649	0.018	0.332	136.314	2.011	9.892	0.051	0	0		SP17	spring inshore	37	2	3	43.59967	-69.71173	dogfish spiny	0	0
201404	fall	1380	2	385	2014	10	31	1244	192	8.6	43.659788	-68.223085	13.2	0.174	236.462	88.527	0	13.898	1.216	0	0		SP17	spring inshore	38	2	3	43.61755	-69.75105	dogfish spiny	0	0
201404	fall	1380	3	386	2014	10	31	1747	154	10.4	44.048882	-67.756332	4.185	0	0.321	174.014	2.41	8.804	0.291	0	0		SP17	spring inshore	39	2	3	43.58592	-69.84972	dogfish spiny	0	0
201404	fall	1380	4	382	2014	10	31	524	175	8.1	43.470382	-68.504515	12.605	0	53.192	51.463	0	4.34	1.961	0	0		SP17	spring inshore	42	2	3	43.77187	-69.46518	dogfish spiny	0	0
201404	fall	1380	5	427	2014	11	8	1703	169	8.9	43.364203	-69.480562	22.54	0	11.836	141.691	0	10.303	3.49	0	0		SP17	spring inshore	45	2	3	43.71885	-69.55122	dogfish spiny	0	0
201404	fall	1380	6	384	2014	10	31	1008	175	9.1	43.645662	-68.491	2.773	0	464.275	144.764	0	15.965	2.418	0	0		SP17	spring inshore	48	2	3	43.81657	-69.35127	dogfish spiny	0	0
201404	fall	1380	7	422	2014	11	7	1412	127	11.2	43.38587	-68.91509	39.626	0.09	2.156	49.923	0	16.056	0.131	0	0		SP03	spring inshore	22	2	4	43.4944	-70.0527	dogfish spiny	0	0
201404	fall	1380	8	426	2014	11	8	1405	142	11	43.559318	-69.618132	5.165	0.086	0.203	104.342	0	9.391	5.231	0	0		SP03	spring inshore	23	2	4	43.4452	-69.8936	dogfish spiny	0	0
201404	fall	1390	3	423	2014	11	7	2301	89	11.9	43.923447	-68.774172	0	0	0	20.793	0	1.328	0.033	0	0.84		SP03	spring inshore	35	2	4	43.6154	-69.555	dogfish spiny	0	0
201404	fall	1390	7	425	2014	11	8	928	114	12.3	43.65825	-69.02737	0	0.365	0	14.831	0	0.787	0.019	0	0.241		SP03	spring inshore	36	2	4	43.6621	-69.5234	dogfish spiny	0	0
201404	fall	1400	1	439	2014	11	9	1820	122	10.8	42.820795	-70.414598	17.199	0	23.257	186.442	0	0	0.673	1.312	0		SP04	spring inshore	28	2	4	43.4805	-69.9643	dogfish spiny	0	0
201404	fall	1400	3	441	2014	11	9	2217	93	11.7	42.865373	-70.531407	1.671	0.201	0.564	104.038	0	0	3.14	0.926	0.095		SP04	spring inshore	30	2	4	43.5063	-69.7855	dogfish spiny	0	0
201404	fall	1400	4	440	2014	11	9	2013	104	11.8	42.926578	-70.497065	20.695	0	0.433	84.176	0	1.538	41.009	0.726	0.098		SP04	spring inshore	31	2	4	43.5468	-69.6953	dogfish spiny	0	0
201504	fall	1240	1	348	2015	10	19	2108	180	5.9	42.080572	-68.467993	0	0	24.919	87.856	0	4.704	0	0	0		SP05	spring inshore	21	2	4	43.4657	-70.06	dogfish spiny	0	0
201504	fall	1240	2	355	2015	10	20	1716	164	5.7	41.701792	-69.412035	0.853	0	57.445	138.699	0	1.142	0	0	0		SP05	spring inshore	23	2	4	43.4897	-69.9218	dogfish spiny	0	0
201504	fall	1240	4	354	2015	10	20	1322	147	6.1	41.605163	-69.003352	0	0	19.052	24.75	0	0.011	0	0	0		SP05	spring inshore	40	2	4	43.679	-69.4193	dogfish spiny	0	0
201504	fall	1240	5	347	2015	10	19	1816	182	5.7	42.219393	-68.568775	0.934	0	150.427	59.206	3.471	5.32	0.034	0	0		SP06	spring inshore	32	2	4	43.5347	-69.7663	dogfish spiny	0	0
201504	fall	1240	6	350	2015	10	20	325	172	6.5	41.652497	-68.53868	0	0	0	71.074	0	0	0	0	0		SP06	spring inshore	33	2	4	43.4662	-69.6185	dogfish spiny	0	0
201504	fall	1240	7	349	2015	10	20	18	202	8	41.855252	-68.493488	0	0	3.505	62.042	0	1.949	0	0	0		SP06	spring inshore	42	2	4	43.6425	-69.4415	dogfish spiny	0	0
201504	fall	1240	8	351	2015	10	20	548	155	6.4	41.577752	-68.770345	0	0	59.907	142.111	0	0	0	0.218	0		SP07	spring inshore	33	2	4	43.5729	-69.7723	dogfish spiny	0	0
201504	fall	1240	9	353	2015	10	20	1019	159	6.3	41.380153	-69.112885	4.333	0.286	215.96	7.841	27.98	6.159	0	0	0		SP07	spring inshore	35	2	4	43.5151	-69.7135	dogfish spiny	0	0
201504	fall	1260	2	429	2015	11	5	435	89	9.4	42.291403	-70.369642	8.002	0	1.381	4.744	6.742	2.442	0.074	0.178	0		SP07	spring inshore	36	2	4	43.5638	-69.6859	dogfish spiny	0	0
201504	fall	1260	3	362	2015	10	28	114	109	0	42.194917	-70.050215	35.83	0	0	187.723	2.542	2.621	0	0	0		SP08	spring inshore	28	2	4	43.4664	-69.9642	dogfish spiny	0	0
201504	fall	1260	4	424	2015	11	4	1628	108	8	42.694545	-70.165983	44.76	0.486	4.825	40.416	10.199	5.7	0	1.163	0		SP08	spring inshore	29	2	4	43.4843	-69.9294	dogfish spiny	0	0
201504	fall	1260	5	365	2015	10	28	653	61	12.1	42.093915	-70.31217	33.434	7.5	0	53.964	1.14	5.171	0	13.303	0		SP08	spring inshore	44	2	4	43.6629	-69.4478	dogfish spiny	0	0
201504	fall	1260	6	428	2015	11	5	149	89	9.6	42.40684	-70.056942	701.838	1.545	0.005	48.126	20.602	1.233	0	0	0		SP08	spring inshore	46	2	4	43.6117	-69.5499	dogfish spiny	0	0
201504	fall	1260	7	427	2015	11	5	0	109	0	42.487593	-70.15569	403.26	0	23.902	22.326	1.443	7.738	0.009	0	0		SP09	spring inshore	25	2	4	43.4588	-69.9139	dogfish spiny	0	0
201504	fall	1270	2	387	2015	10	30	1603	150	6.7	42.952407	-70.164332	36.341	0	16.994	128.482	10.02	3.669	0.636	1.479	0		SP09	spring inshore	26	2	4	43.5147	-69.9186	dogfish spiny	0	0
201504	fall	1270	3	420	2015	11	4	114	159	5.9	43.322343	-70.008232	8.438	0	6.599	41.909	0	4.021	2.752	0	0		SP09	spring inshore	36	2	4	43.5352	-69.6974	dogfish spiny	0	0
201504	fall	1270	4	360	2015	10	21	912	194	6.4	42.394933	-69.996062	0	0	11.702	23.279	0	9.32	0.021	0.461	0		SP09	spring inshore	43	2	4	43.6609	-69.4502	dogfish spiny	0	0
201504	fall	1270	5	361	2015	10	21	1209	170	6	42.140365	-69.779053	2.083	0	102.211	43.688	25.065	7.294	0	0.366	0		SP10	spring inshore	25	2	4	43.5154	-69.9148	dogfish spiny	0	0
201504	fall	1270	7	425	2015	11	4	2008	180	6.2	42.570955	-69.90974	20.978	0	4.263	41.3	0	2.609	0.386	0	0		SP10	spring inshore	26	2	4	43.4631	-69.7868	dogfish spiny	0	0
201504	fall	1280	1	359	2015	10	21	717	192	6.6	42.537397	-69.8857	1.634	0	2.21	101.407	0	14.3	3.135	0	0		SP10	spring inshore	36	2	4	43.5467	-69.6912	dogfish spiny	0	0
201504	fall	1280	2	357	2015	10	20	2356	211	6.7	42.262667	-69.293578	4.402	0	2.401	107.893	0	4.079	0.182	0	0		SP10	spring inshore	46	2	4	43.6864	-69.4171	dogfish spiny	0	0
201504	fall	1280	3	388	2015	10	30	1933	180	6.1	43.030573	-69.810728	0	0	9.793	22.862	0	9.513	4.897	0	0		SP10	spring inshore	47	2	4	43.6763	-69.4714	dogfish spiny	0	0
201504	fall	1280	4	389	2015	10	30	2250	196	6.7	42.860095	-69.716578	5.734	0	1.76	40.082	0	6.89	3.174	0	0		SP11	spring inshore	30	2	4	43.4829	-69.9627	dogfish spiny	2.64	1
201504	fall	1280	5	356	2015	10	20	2044	214	5.7	41.985658	-69.203465	0	0	6.601	35.542	0	1.125	0.029	0	0		SP11	spring inshore	31	2	4	43.4975	-69.9191	dogfish spiny	0	0
201504	fall	1280	6	393	2015	10	31	920	190	7.7	42.603105	-68.72432	105.007	0	93.788	82.949	0	14.256	0.001	0	0		SP11	spring inshore	32	2	4	43.5447	-69.9551	dogfish spiny	0	0
201504	fall	1280	7	358	2015	10	21	251	236	7	42.496563	-69.211343	3.563	0	0.446	111.651	0	2.96	0	0	0		SP11	spring inshore	42	2	4	43.665	-69.4016	dogfish spiny	0	0
201504	fall	1370	1	391	2015	10	31	343	170	6.1	42.928265	-69.186613	4.578	0	175.212	17.743	7.456	10.474	2.354	0	0		SP11	spring inshore	43	2	4	43.668	-69.4419	dogfish spiny	0	0
201504	fall	1370	2	397	2015	10	31	1921	175	6.8	43.15245	-68.690108	1.644	0	3.913	80.686	0	10.667	0.093	0.58	0		SP12	spring inshore	32	2	4	43.4618	-69.7856	dogfish spiny	2.86	1
201504	fall	1370	3	396	2015	10	31	1720	184	6.8	43.079588	-68.728428	3.509	0	4.817	143.688	0	6.107	0.84	0.453	0		SP12	spring inshore	33	2	4	43.5408	-69.6939	dogfish spiny	0	0
201504	fall	1370	4	394	2015	10	31	1154	206	7.2	42.834255	-68.721558	11.848	0	54.456	66.518	0	11.986	0.876	0.36	0		SP12	spring inshore	34	2	4	43.5578	-69.787	dogfish spiny	0	0
201504	fall	1370	5	392	2015	10	31	555	187	6.1	42.869987	-69.075412	5.839	0	92.143	55.144	0	4.651	0.179	0	0		SP12	spring inshore	38	2	4	43.5672	-69.5555	dogfish spiny	0	0
201504	fall	1370	6	395	2015	10	31	1441	197	6.9	42.935693	-68.692843	0	0	182.651	127.737	0	13.978	0.973	0	0		SP12	spring inshore	39	2	4	43.6663	-69.4011	dogfish spiny	0	0
201504	fall	1370	7	390	2015	10	31	21	153	6	42.91622	-69.672165	25.059	0	129.054	30.248	2.596	8.792	6.271	0	0		SP13	spring inshore	30	2	4	43.4251	-69.9247	dogfish spiny	0.185	2
201504	fall	1380	1	405	2015	11	1	1818	139	0	44.10345	-67.757575	0	0	0	107.05	0	48.241	0	1.065	0		SP13	spring inshore	31	2	4	43.5393	-69.8736	dogfish spiny	0	0
201504	fall	1380	2	413	2015	11	3	34	144	0	43.517125	-68.71614	2.027	0	0.142	590.039	0.512	5.747	0.235	1.105	0		SP13	spring inshore	33	2	4	43.5642	-69.7798	dogfish spiny	0	0
201504	fall	1380	3	412	2015	11	2	2138	184	7.1	43.672542	-68.376345	0	0	10.613	34.3	0	3.733	0.806	0.421	0		SP13	spring inshore	40	2	4	43.5615	-69.6263	dogfish spiny	0	0
201504	fall	1380	4	414	2015	11	3	235	152	9.4	43.641705	-68.669468	4.376	0	0	132.384	0	5.921	0.473	0.249	0		SP13	spring inshore	41	2	4	43.5421	-69.573	dogfish spiny	0	0
201504	fall	1380	5	417	2015	11	3	1604	142	7	43.516463	-69.491958	0	0	1.13	89.606	0.859	3.047	0.814	0.161	0		SP14	spring inshore	32	2	4	43.4742	-69.9216	dogfish spiny	0	0
201504	fall	1380	6	415	2015	11	3	702	108	0	43.53858	-69.082283	1.869	0	4.181	154.658	1.743	2.72	0.203	18.084	0		SP14	spring inshore	33	2	4	43.5001	-69.7488	dogfish spiny	0	0
201504	fall	1380	7	419	2015	11	3	2253	133	7.6	43.479095	-69.785093	6.811	0	0	52.534	0	4.249	1.121	0.248	0		SP14	spring inshore	41	2	4	43.5477	-69.5688	dogfish spiny	0	0
201504	fall	1380	8	416	2015	11	3	914	136	8.4	43.559165	-69.185823	4.084	0	0.004	61.689	0	4.555	0.269	0.91	0		SP14	spring inshore	42	2	4	43.6636	-69.5243	dogfish spiny	0	0
201504	fall	1390	1	409	2015	11	2	1317	108	10.4	43.968328	-68.288742	0	1.059	0.121	115.808	0	14.695	0.003	0.139	0.111		SP14	spring inshore	44	2	4	43.7284	-69.509	dogfish spiny	0	0
201504	fall	1390	3	406	2015	11	1	2317	134	0	44.16541	-67.811383	0	0	0	7.767	0	8.992	0.007	0.103	0		SP15	spring inshore	32	2	4	43.44953	-69.93035	dogfish spiny	0	0
201504	fall	1390	6	408	2015	11	2	810	86	11.1	44.167815	-68.025782	0	1.166	0.051	30.552	0	5.862	0.01	0.231	0.067		SP15	spring inshore	33	2	4	43.50683	-69.91887	dogfish spiny	0	0
201504	fall	1390	7	407	2015	11	2	417	102	10.9	44.135927	-67.891887	0	0	0.071	19.637	0	7.67	0.005	0	0		SP15	spring inshore	41	2	4	43.60958	-69.41302	dogfish spiny	0	0
201504	fall	1390	8	411	2015	11	2	1831	106	10.5	43.844373	-68.58236	0	0.096	0.004	64.297	0	10.2	0.041	0.272	0.04		SP15	spring inshore	42	2	4	43.5775	-69.4548	dogfish spiny	0	0
201504	fall	1400	3	418	2015	11	3	2010	115	8.9	43.561685	-69.696415	0	0	0.088	16.468	0	8.947	0.515	0.059	0		SP15	spring inshore	43	2	4	43.58653	-69.55565	dogfish spiny	0	0
201504	fall	1400	5	422	2015	11	4	916	116	7.5	43.224677	-70.180315	19.035	0.019	3.452	209.008	0.662	0.323	0.011	5.854	0		SP15	spring inshore	44	2	4	43.55465	-69.6213	dogfish spiny	0	0
201504	fall	1400	6	423	2015	11	4	1325	97	7	42.7653	-70.552118	9.538	0.566	1.138	27.752	1.253	4.155	0.45	0	0.31		SP16	spring inshore	26	2	4	43.44585	-69.82555	dogfish spiny	0	0
201604	fall	1240	1	362	2016	10	27	1006	197	0	42.421343	-68.600565	4.44	0	298.865	97.743	0	11.794	0.033	0	0		SP16	spring inshore	27	2	4	43.49408	-69.75165	dogfish spiny	0	0
201604	fall	1240	2	379	2016	11	3	2107	194	0	42.139678	-68.722162	0	0	11.413	156.017	0	11.196	0	0	0		SP16	spring inshore	28	2	4	43.48303	-69.94628	dogfish spiny	0	0
201604	fall	1240	3	374	2016	11	3	740	199	0	42.154055	-69.193167	8.539	0	5.079	69.667	0	11.565	0.032	0	0		SP16	spring inshore	29	2	4	43.50057	-70.02453	dogfish spiny	0	0
201604	fall	1240	4	378	2016	11	3	1719	153	0	41.940122	-68.717915	3.578	0	16.409	134.173	4.315	7.497	0.007	0	0		SP16	spring inshore	40	2	4	43.5609	-69.78492	dogfish spiny	0	0
201604	fall	1240	5	377	2016	11	3	1453	171	0	41.899657	-68.945978	3.431	0	28.359	263.564	7.457	5.639	0	0	0		SP16	spring inshore	47	2	4	43.65503	-69.4569	dogfish spiny	0	0
201604	fall	1240	6	376	2016	11	3	1231	207	0	41.874205	-69.123587	12.818	0	2.58	76.751	0	9.819	0	0	0		SP17	spring inshore	28	2	4	43.41887	-69.92585	dogfish spiny	0	0
201604	fall	1240	7	212	2016	10	5	1321	165	0	41.49963	-69.18112	48.536	0	186.581	54.711	20.798	4.182	0.005	0	0		SP17	spring inshore	29	2	4	43.47283	-69.8401	dogfish spiny	0	0
201604	fall	1240	8	210	2016	10	5	732	158	0	41.273007	-69.091248	358.707	0.169	80.194	0.703	5.402	3.548	0.006	0	0		SP17	spring inshore	30	2	4	43.50615	-69.77213	dogfish spiny	0	0
201604	fall	1260	1	343	2016	10	24	1732	65	0	42.750713	-70.286328	28.085	0.049	0	38.73	64.184	0	0	0	0		SP17	spring inshore	31	2	4	43.5177	-69.91177	dogfish spiny	0	0
201604	fall	1260	2	319	2016	10	22	719	36	0	42.224803	-70.217473	11137.469	9.792	0.95	4.401	0	0	0	0.646	0.417		SP17	spring inshore	43	2	4	43.60283	-69.41195	dogfish spiny	0	0
201604	fall	1260	3	341	2016	10	24	1341	92	0	42.751227	-70.400652	76.928	2.91	3.005	28.318	0	1.507	0.004	1.484	0		SP17	spring inshore	44	2	4	43.66358	-69.52548	dogfish spiny	0	0
201604	fall	1260	4	317	2016	10	22	237	90	0	42.412768	-70.094308	78.436	0.103	0.413	93.683	19.655	15.396	0	1.784	0		SP03	spring inshore	50	3	1	44.2773	-68.8612	dogfish spiny	0	0
201604	fall	1260	5	344	2016	10	24	1942	60	0	42.852485	-70.194138	766.633	0.211	0.173	95.45	175.499	0.739	0	0	0		SP03	spring inshore	51	3	1	44.2382	-68.8613	dogfish spiny	0	0
201604	fall	1260	6	342	2016	10	24	1545	148	0	42.667945	-70.294545	22.344	1.203	17.276	24.287	2.365	6.517	0.018	0.153	0		SP04	spring inshore	49	3	1	43.9628	-69.1537	dogfish spiny	0	0
201604	fall	1270	1	370	2016	11	2	1947	215	0	42.158127	-69.763777	28.851	0.161	7.192	105.078	0	1.943	0.01	0	0		SP04	spring inshore	52	3	1	44.2867	-68.8465	dogfish spiny	0	0
201604	fall	1270	2	318	2016	10	22	443	191	0	42.314575	-70.00071	26.74	0.01	18.161	194.473	5.965	2.073	0.04	0	0		SP04	spring inshore	53	3	1	44.2602	-68.8023	dogfish spiny	0	0
201604	fall	1270	3	345	2016	10	24	2236	182	0	42.704288	-70.021135	477.163	0	245.648	97.715	0	7.861	0.756	0	0		SP04	spring inshore	56	3	1	44.1722	-68.8002	dogfish spiny	0	0
201604	fall	1270	4	316	2016	10	22	55	169	0	42.513582	-69.961357	20.557	0	51.521	65.211	0	6.45	0.654	0	0		SP05	spring inshore	47	3	1	44.1612	-69.0745	dogfish spiny	0	0
201604	fall	1270	5	416	2016	11	9	11	162	0	43.319252	-70.021405	33.981	0	2.664	192.39	0	4.969	2.762	0.354	0		SP05	spring inshore	51	3	1	44.2505	-68.7238	dogfish spiny	0	0
[truncated: 10,666 more rows]
