# Supplementary material for: Northern shrimp Pandalus borealis population collapse linked to climate-driven shifts in predator distribution
Source: PLoS One. 2021 Jul 21;16(7):e0253914. doi: 10.1371/journal.pone.0253914 (PMC8294506; doi:10.1371/journal.pone.0253914)
Supplement: S12 Fig — (CSV) [file pone.0253914.s014.csv]

Raw data for distribution map shown in Fig 6
cruise code	stratum	tow	station	year	month	day	time (EST)	latitude	longitude	bottom temperature C	average depth (m)	kg	number
200306	1220	1	244	2003	10	18	240	4148.76	6814.52	5.7	127	0	0
200306	1220	2	246	2003	10	18	611	4201.51	6757.5	8.01	190	0	0
200306	1220	3	245	2003	10	18	415	4153.22	6806.62	6.9	168	0	0
200306	1220	4	273	2003	10	20	1854	4213.39	6705.25	8.62	206	0	0
200306	1230	1	117	2003	9	24	1939	4104.41	6907.14	7.84	79	0	0
200306	1230	2	128	2003	9	25	1815	4148.39	6946.77	6.09	111	0	0
200306	1230	3	234	2003	10	17	523	4128.93	6838.64	6.08	101	0	0
200306	1230	4	235	2003	10	17	703	4121.74	6835.19	11.25	80	0	0
200306	1230	5	127	2003	9	25	1602	4141.35	6937.75	6.07	102	0	0
200306	1240	1	233	2003	10	17	306	4141.64	6850.91	4.99	155	0	6
200306	1240	2	231	2003	10	16	2251	4141.54	6912.17	5.04	181	0	0
200306	1240	3	304	2003	10	24	1653	4204.08	6832.14	6.48	170	0.435	55
200306	1240	4	305	2003	10	24	1823	4201.19	6834.27	6.69	169	0.072	7
200306	1240	5	232	2003	10	17	128	4145.47	6852.28	6.12	161	0	0
200306	1240	6	303	2003	10	24	1420	4215.58	6843.73	5.3	202	0.672	103
200306	1250	1	123	2003	9	25	732	4125.54	6928.35	9.93	37	0	0
200306	1250	2	118	2003	9	24	2127	4107.39	6914.45	10.53	53	0	0
200306	1250	3	126	2003	9	25	1407	4133.46	6934.13	7.21	49	0	0
200306	1250	4	119	2003	9	24	2317	4111.84	6917.67	8.46	53	0	0
200306	1260	1	286	2003	10	22	1658	4231.76	7034.73	7.75	71	0.026	30
200306	1260	2	285	2003	10	22	1412	4226.14	7028.47	9.09	52	0	0
200306	1260	3	288	2003	10	22	2225	4247.84	7020.81	5.4	121	13.771	1483
200306	1260	4	287	2003	10	22	2029	4239.11	7011.19	6.94	87	0	5
200306	1260	6	280	2003	10	22	341	4223.63	7018.09	99.9	45	0	0
200306	1270	1	229	2003	10	16	1741	4206.96	6945.22	5.98	208	0.026	3
200306	1270	2	289	2003	10	23	39	4254.15	7014.73	4.92	146	6.087	718
200306	1270	3	290	2003	10	23	337	4303.41	6959.12	5.69	172	0.126	20
200306	1270	4	228	2003	10	16	1528	4211.17	6952.4	5.97	183	0	0
200306	1280	1	300	2003	10	24	811	4233.77	6857.75	6.94	213	0.152	18
200306	1280	2	302	2003	10	24	1235	4221.21	6844.99	7.35	200	0.952	129
200306	1280	3	306	2003	10	28	104	4228.61	6900.9	7.22	222	0	0
200306	1280	4	301	2003	10	24	1020	4231.63	6838.46	7.58	195	0.043	6
200306	1280	5	298	2003	10	24	321	4233.48	6934.69	6.79	271	0.359	37
200306	1280	6	299	2003	10	24	618	4231.93	6907.72	6.85	215	0.293	28
200306	1280	7	230	2003	10	16	2009	4159.05	6924.29	6.06	201	0.108	10
200306	1290	2	262	2003	10	19	1726	4211.72	6618.55	9.14	203	0	0
200306	1290	3	269	2003	10	20	1035	4216.29	6640.25	8.71	263	0	0
200306	1290	4	266	2003	10	20	237	4232.03	6630.47	8.92	238	0	0
200306	1290	5	265	2003	10	19	2322	4225.67	6557.01	9.6	200	0	0
200306	1290	7	276	2003	10	21	232	4229.64	6744.83	99.9	229	0	0
200306	1290	8	268	2003	10	20	804	4217.23	6653.64	8.66	285	0	0
200306	1290	9	264	2003	10	19	2122	4225.09	6603.81	99.9	247	0	0
200306	1290	10	278	2003	10	21	651	4246.67	6732.61	99.9	234	0.015	2
200306	1300	1	267	2003	10	20	606	4223.68	6651.66	8.56	344	0	0
200306	1300	2	274	2003	10	20	2125	4224.12	6718.11	8.62	340	0	0
200306	1300	3	275	2003	10	20	2313	4228.44	6714.99	8.59	330	0	0
200306	1330	1	318	2003	10	29	949	4324.44	6620.84	10	61	0	0
200306	1330	2	320	2003	10	29	1348	4333.37	6619.28	10.11	67	0	0
200306	1330	3	325	2003	10	30	619	4357.51	6638.04	9.52	118	0	0
200306	1330	4	319	2003	10	29	1136	4328.8	6626.97	9.42	89	0	0
200306	1340	1	324	2003	10	30	333	4350.44	6651.36	8.22	134	0	0
200306	1340	2	311	2003	10	28	1831	4336.14	6706.67	8.34	202	0	0
200306	1340	3	323	2003	10	30	124	4344.35	6657.71	7.7	150	0	0
200306	1340	4	321	2003	10	29	1754	4336.86	6650.5	8.4	103	0	0
200306	1340	5	322	2003	10	29	2302	4338.08	6651	99.9	122	0	0
200306	1340	6	326	2003	10	30	822	4358.04	6647.08	8.9	108	0	0
200306	1351	1	327	2003	10	30	1420	4413.61	6654.23	8.72	175	0.015	2
200306	1351	2	328	2003	10	30	1626	4411.09	6701.39	9.12	151	0	0
200306	1360	1	308	2003	10	28	851	4306.99	6806.59	7.42	174	1.606	257
200306	1360	2	316	2003	10	29	249	4311.37	6713.57	8.27	206	0	0
200306	1360	4	312	2003	10	28	2024	4330.51	6710.68	8.81	221	0	0
200306	1360	5	313	2003	10	28	2152	4330.69	6706.39	99.9	218	0	0
200306	1360	6	309	2003	10	28	1310	4326.26	6731.76	99.9	218	0.153	17
200306	1360	7	317	2003	10	29	507	4315.99	6700.93	8.84	181	0	0
200306	1360	8	310	2003	10	28	1613	4343.56	6724.38	7.83	199	0.011	2
200306	1360	9	315	2003	10	29	42	4320.57	6703.68	99.9	206	0	0
200306	1370	1	307	2003	10	28	437	4246.19	6844.32	7.46	200	0.076	11
200306	1370	2	335	2003	10	31	1525	4257.46	6905.27	5.95	169	0.103	13
200306	1370	3	336	2003	10	31	1815	4257	6914.88	6.15	183	2.693	282
200306	1370	4	296	2003	10	23	2137	4307.95	6942.36	6.32	114	0.697	97
200306	1370	5	297	2003	10	24	18	4248.85	6932.16	6.08	169	1.438	175
200306	1380	1	329	2003	10	30	2033	4410.76	6745.1	9.26	201	0.011	1
200306	1380	2	293	2003	10	23	1218	4331.23	6940.11	8.5	114	0.053	5
200306	1380	3	294	2003	10	23	1718	4321.11	6928.16	6.32	171	4.652	542
200306	1380	4	295	2003	10	23	1915	4321.86	6940.69	5.66	165	5.254	522
200306	1380	5	331	2003	10	31	232	4344.41	6813.71	7.93	198	0.456	52
200306	1390	1	330	2003	10	30	2249	4409.26	6753.54	9.77	95	0	0
200306	1390	2	334	2003	10	31	830	4356.61	6834.7	10.25	88	0.735	105
200306	1390	3	332	2003	10	31	516	4357.13	6824.24	10.06	96	1.136	180
200306	1390	4	333	2003	10	31	652	4350.62	6826.71	9.26	118	3.796	751
200306	1400	1	291	2003	10	23	644	4319.31	7010.4	8.19	105	0.153	35
200306	1400	2	292	2003	10	23	832	4322.58	7009.21	8.44	101	0	0
200407	1220	1	210	2004	10	9	731	4209.2056	6621.7184	7.42	180	0	0
200407	1220	2	251	2004	10	14	730	4143.5995	6824.8514	4.74	175	0	0
200407	1220	3	230	2004	10	11	303	4210.8651	6736.2162	8.09	204	0	0
200407	1220	4	232	2004	10	11	802	4202.5407	6801.8797	7.41	206	0	0
200407	1230	1	237	2004	10	12	2116	4157.5058	6948.399	6.38	104	0	0
200407	1230	2	248	2004	10	13	2347	4115.3848	6835.2904	12.8	63	0	0
200407	1230	3	243	2004	10	13	1431	4106.0173	6907.3284	7.49	92	0	0
200407	1230	4	245	2004	10	13	1805	4104.6117	6845.1699	11.44	65	0	0
200407	1230	5	244	2004	10	13	1630	4101.2407	6852.5556	10.9	70	0	0
200407	1240	1	254	2004	10	14	1512	4153.1086	6906.6004	4.72	191	0.583	79
200407	1240	2	318	2004	10	27	340	4213.9764	6840.7357	4.63	196	0.443	44
200407	1240	3	249	2004	10	14	217	4125.2954	6851.6478	4.72	143	0	0
200407	1240	4	253	2004	10	14	1219	4156.1035	6844.4904	4.47	142	0.435	61
200407	1240	5	250	2004	10	14	448	4136.2789	6846.7393	4.47	148	0	0
200407	1240	6	257	2004	10	14	2211	4144.3045	6921.6358	4.63	172	0	0
200407	1250	1	240	2004	10	13	603	4126.0439	6936.5645	14.15	27	0	0
200407	1250	2	239	2004	10	13	320	4128.2558	6927.2886	11.65	42	0	0
200407	1250	3	238	2004	10	13	22	4135.7686	6944.8114	13.61	32	0	0
200407	1250	4	242	2004	10	13	1219	4104.2202	6923.0284	13.49	41	0	0
200407	1260	1	303	2004	10	25	518	4246.327	7016.107	8.91	58	0	0
200407	1260	2	298	2004	10	24	1352	4300.4861	7002.1624	9.15	56	0	0
200407	1260	3	309	2004	10	26	18	4223.5823	7020.0759	10.79	38	0	0
200407	1260	4	310	2004	10	26	435	4235.0851	7011.9142	7.75	73	0	0
200407	1260	5	311	2004	10	26	804	4231.6422	7004.5758	7.09	118	0	0
200407	1270	1	301	2004	10	24	2137	4249.4951	7001.0753	5.2	159	3.721	552
200407	1270	2	300	2004	10	24	1850	4253.0246	7003.4312	6.29	128	0	0
200407	1270	3	296	2004	10	24	556	4315.1497	7003.0231	4.77	140	5.409	958
200407	1270	4	299	2004	10	24	1623	4258.8784	7011.7192	4.57	166	23.088	4215
200407	1280	1	256	2004	10	14	1926	4202.179	6925.158	4.64	206	0.727	84
200407	1280	2	312	2004	10	26	1046	4218.0079	6948.5854	5.11	232	0.85	115
200407	1280	3	313	2004	10	26	1310	4211.688	6936.0522	5.08	234	1.615	192
200407	1280	4	302	2004	10	25	132	4251.106	6950.4566	5.81	254	0.265	27
200407	1280	5	255	2004	10	14	1717	4154.119	6916.6938	4.59	198	0.809	85
200407	1280	6	314	2004	10	26	1443	4213.0424	6931.2858	4.85	225	3.292	568
200407	1280	7	315	2004	10	26	1829	4228.5847	6909.6301	5.91	225	0.058	6
200407	1290	1	258	2004	10	19	241	4241.5506	6825.0385	6.43	198	0.032	3
200407	1290	2	266	2004	10	20	48	4243.882	6710.5789	8.3	217	0	0
200407	1290	3	213	2004	10	9	1407	4231.3687	6631.6703	8.22	247	0	0
200407	1290	4	259	2004	10	19	617	4221.3394	6801.0119	6.74	169	0	0
200407	1290	5	231	2004	10	11	545	4209.211	6753.5554	99.9	223	0	0
200407	1290	6	261	2004	10	19	1040	4241.0062	6754.8618	7.82	182	0	0
200407	1290	7	260	2004	10	19	855	4236.3552	6756.8862	99.9	188	0	0
200407	1290	8	252	2004	10	14	931	4152.6505	6819.274	6.02	206	0	0
200407	1300	1	215	2004	10	9	1840	4218.5374	6655.4619	8.29	294	0	0
200407	1300	2	214	2004	10	9	1623	4226.1057	6645.4735	8.14	339	0	0
200407	1300	3	212	2004	10	9	1215	4223.5966	6630.7456	8.17	295	0	0
200407	1330	2	275	2004	10	20	2349	4341.8324	6628.1553	8.24	86	0	0
200407	1330	3	274	2004	10	20	2130	4332.0128	6617.1734	9.15	74	0	0
200407	1330	4	273	2004	10	20	1844	4322.4993	6616.1823	10.51	66	0	0
200407	1340	1	270	2004	10	20	1122	4336.6257	6639.121	7.34	121	0	0
200407	1340	2	276	2004	10	21	344	4347.5414	6700.7895	6.39	167	0	0
200407	1340	3	271	2004	10	20	1242	4331.8089	6638.9514	7.57	107	0	0
200407	1340	4	269	2004	10	20	936	4333.5116	6650.9424	7.48	145	0	0
200407	1340	5	277	2004	10	21	604	4351.4767	6657.0782	6.43	175	0.023	2
200407	1340	6	267	2004	10	20	358	4303.5979	6654.9587	7.69	180	0	0
200407	1351	1	278	2004	10	21	1011	4412.3459	6656.1154	6.41	174	0.038	4
200407	1351	2	279	2004	10	21	1314	4418.8186	6715.2733	6.65	182	0	0
200407	1360	1	283	2004	10	22	351	4330.4601	6737.1174	7.76	228	0.009	1
200407	1360	2	265	2004	10	19	2246	4248.9844	6713.0563	7.97	207	0	0
200407	1360	3	280	2004	10	21	1532	4411.8537	6718.192	6.55	201	0	0
200407	1360	4	264	2004	10	19	1951	4303.4612	6714.9193	7.86	220	0	0
200407	1360	5	262	2004	10	19	1418	4305.9951	6800.7146	5.75	175	0.323	42
200407	1360	6	268	2004	10	20	656	4321.0889	6659.3025	99.9	196	0	0
200407	1360	7	284	2004	10	22	639	4337.8059	6800.1311	6.88	207	3.812	445
200407	1360	8	263	2004	10	19	1801	4311.1126	6720.6147	6.84	186	0	0
200407	1370	1	316	2004	10	26	2105	4239.2512	6906.771	5.16	179	0.759	108
200407	1370	2	289	2004	10	23	134	4310.6223	6846.2588	5.77	172	0.913	101
200407	1370	3	295	2004	10	24	139	4306.3224	6928.4683	5.44	161	0	0
200407	1370	4	288	2004	10	22	2244	4310.8741	6835.3503	5.74	179	2.039	252
200407	1370	5	317	2004	10	26	2329	4241.8039	6856.9381	99.9	166	1.12	162
200407	1380	1	282	2004	10	21	2250	4401.4703	6742.4487	6.81	170	0.538	61
200407	1380	2	294	2004	10	23	2053	4322.0507	6940.5325	4.79	155	0	0
200407	1380	3	290	2004	10	23	533	4325.5974	6914.8416	4.55	163	11.89	2257
200407	1380	4	287	2004	10	22	1906	4323.9043	6834.9367	6.05	156	1.357	129
200407	1390	1	286	2004	10	22	1406	4355.675	6848.0169	9.36	91	0	0
200407	1390	2	285	2004	10	22	1035	4355.1692	6825.2101	8.23	101	0.015	2
200407	1390	3	281	2004	10	21	2000	4414.2837	6753.7832	9.41	74	0	0
200407	1400	1	297	2004	10	24	853	4314.0024	7015.1789	7.43	105	0.013	2
200510	1220	1	235	2005	10	11	1856	4205.752	6737	8.77	169	0	0
200510	1220	2	232	2005	10	11	858	4212.735	6709.32	8.67	189	0	0
200510	1220	3	226	2005	10	10	1958	4211.377	6653.893	8.31	187	0	0
200510	1220	4	234	2005	10	11	1645	4211.238	6733.297	8.49	206	0.019	7
200510	1230	1	250	2005	10	18	1322	4121.465	6826.691	14.05	68	0	0
200510	1230	2	243	2005	10	17	2139	4102.475	6857.069	11.24	77	0	0
200510	1230	3	299	2005	10	28	213	4138.394	6938.872	11.12	65	0	0
200510	1230	4	326	2005	11	3	2002	4149.509	6948.921	6.28	79	0	0
200510	1230	5	251	2005	10	18	1456	4128.876	6827.465	10.69	85	0	0
200510	1240	1	321	2005	11	3	24	4215.953	6853.917	6.49	196	0.368	29
200510	1240	2	328	2005	11	4	49	4151.314	6935.379	6.1	187	0.356	35
200510	1240	3	254	2005	10	18	2204	4151.565	6822.655	8.02	200	0	0
200510	1240	4	252	2005	10	18	1716	4125.988	6846.613	5.51	137	0	0
200510	1240	5	329	2005	11	4	231	4151.431	6924.008	6.31	190	0.333	25
200510	1250	1	295	2005	10	27	1411	4125.34	6929.96	11.12	35	0	0
200510	1250	2	296	2005	10	27	1915	4111.704	6923.74	11.31	48	0	0
200510	1250	3	297	2005	10	27	2105	4103.22	6922.824	11.86	41	0	0
200510	1250	4	294	2005	10	27	1239	4124.768	6933.931	10.88	30	0	0
200510	1260	1	304	2005	11	1	19	4238.101	7015.537	8.31	78	0	0
200510	1260	2	323	2005	11	3	905	4226.025	7006.738	9.54	79	0	0
200510	1260	3	312	2005	11	1	1835	4307.183	7003.949	10.44	51	0	0
200510	1260	4	306	2005	11	1	419	4236.248	7008.466	8.27	81	0	0
200510	1260	5	324	2005	11	3	1058	4214.568	7012.904	10.25	40	0	0
200510	1270	1	305	2005	11	1	229	4242.238	7001.53	6.17	151	2.422	392
200510	1270	2	311	2005	11	1	1619	4301.131	7022.04	8.12	125	22.11	5034
200510	1270	3	313	2005	11	1	2053	4316.173	7002.941	6.24	145	13.025	1649
200510	1270	4	332	2005	11	4	936	4211.768	6950.267	7.12	204	3.483	746
200510	1280	1	318	2005	11	2	1620	4241.171	6938.438	7.37	282	0.967	111
200510	1280	2	331	2005	11	4	728	4203.899	6940.612	6.78	212	3.902	1091
200510	1280	3	330	2005	11	4	430	4155.609	6914.687	99.9	201	0.47	54
200510	1280	4	322	2005	11	3	607	4228.8	6939.921	7.29	258	1.048	113
200510	1280	5	319	2005	11	2	1833	4233.356	6922.878	7.24	227	0.303	27
200510	1280	6	320	2005	11	2	2147	4228.938	6851.142	7.41	216	0.25	28
200510	1290	1	256	2005	10	19	303	4218.289	6806.267	8.34	176	0	0
200510	1290	2	255	2005	10	19	5	4158.771	6816.486	8.18	195	0	0
200510	1290	3	258	2005	10	19	756	4226.518	6811.077	8.3	171	0.851	253
200510	1290	4	220	2005	10	10	401	4206.328	6552.008	8.43	256	0	0
200510	1290	5	260	2005	10	19	1128	4238.165	6828.777	7.67	199	1.889	456
200510	1290	6	257	2005	10	19	533	4225.89	6750.963	8.29	197	0.158	44
200510	1290	7	225	2005	10	10	1802	4213.631	6647.982	7.99	226	0	0
200510	1290	8	259	2005	10	19	957	4233.957	6822.933	7.3	205	1.742	412
200510	1300	1	223	2005	10	10	1325	4228.817	6642.446	7.84	305	0	0
200510	1300	2	224	2005	10	10	1603	4219.095	6652.946	8.03	300	0	0
200510	1300	3	233	2005	10	11	1351	4221.364	6718.081	8.2	320	0.034	10
200510	1330	1	275	2005	10	21	622	4347.348	6635.447	10.67	102	0	0
200510	1330	2	273	2005	10	20	2331	4322.91	6617.087	10.88	68	0	0
200510	1330	3	276	2005	10	21	935	4408.046	6639.006	10.01	95	0	0
200510	1340	1	274	2005	10	21	320	4332.746	6631.426	9.62	108	0	0
200510	1340	2	281	2005	10	21	2139	4340.617	6712.572	8.83	156	0.079	20
200510	1340	3	279	2005	10	21	1605	4403.713	6708.325	9.46	79	0	0
200510	1340	4	270	2005	10	20	1408	4315.879	6649.09	9.08	153	0.016	6
200510	1340	5	280	2005	10	21	1829	4358.763	6655.15	8.05	159	0.022	5
200510	1340	6	271	2005	10	20	1635	4310.03	6641.804	9.38	104	0	0
200510	1351	1	277	2005	10	21	1148	4420.886	6642.03	7.98	190	0.274	72
200510	1351	2	278	2005	10	21	1432	4410.069	6704.318	8.71	100	0.058	15
200510	1360	1	269	2005	10	20	1017	4301.586	6726.842	8.46	198	1.63	442
200510	1360	2	266	2005	10	20	232	4308.704	6820.94	7.24	202	2.348	261
200510	1360	3	267	2005	10	20	620	4304.115	6740.773	7.1	171	1.727	523
200510	1360	4	268	2005	10	20	814	4256.268	6740.64	7.81	200	2.704	939
200510	1360	5	283	2005	10	22	303	4330.703	6744.492	8.36	237	0.607	49
200510	1360	6	261	2005	10	19	1407	4253.191	6820.982	7.18	167	1.202	367
200510	1360	7	284	2005	10	22	550	4343.525	6748.131	7.81	214	1.153	222
200510	1360	8	282	2005	10	21	2337	4331.495	6716.337	8.51	218	0.255	45
200510	1370	1	262	2005	10	19	1717	4258.849	6849.334	7.4	184	1.743	186
200510	1370	2	317	2005	11	2	1218	4314.402	6932.611	6.5	143	19.048	5368
200510	1370	3	263	2005	10	19	1855	4301.315	6844.729	7.23	188	1.93	189
200510	1370	4	265	2005	10	19	2308	4311.291	6857.018	7.15	164	12.567	1500
200510	1370	5	264	2005	10	19	2102	4306.561	6844.448	7.21	173	2.219	237
200510	1380	1	289	2005	10	22	2310	4341.215	6819.029	7.48	189	2.562	369
200510	1380	2	293	2005	10	24	16	4336.284	6857.011	9.44	123	2.872	1077
200510	1380	3	292	2005	10	23	515	4325.885	6841.409	8.88	106	0	0
200510	1380	4	290	2005	10	23	47	4334.322	6825.65	99.9	167	1.488	140
200510	1380	5	291	2005	10	23	235	4328.522	6820.382	99.9	187	3.483	448
200510	1390	1	285	2005	10	22	1020	4410.912	6754.819	10.24	88	0.713	250
200510	1390	2	286	2005	10	22	1232	4405.274	6805.343	9.78	106	5.087	1708
200510	1390	3	287	2005	10	22	1611	4358.423	6818.778	9.51	102	6.85	2490
200510	1390	4	288	2005	10	22	1946	4354.801	6838.212	10	92	0	0
200510	1400	1	314	2005	11	1	2251	4316.647	7014.71	8.96	94	0.489	276
200510	1400	2	315	2005	11	2	452	4334.323	6941.723	10.03	108	3.261	1464
200510	1400	3	316	2005	11	2	744	4343.174	6930.616	10.12	105	0	0
200610	1220	1	257	2006	10	4	331	4210.7881	6742.6664	8.33	196	0	0
200610	1220	2	248	2006	10	3	539	4209.2117	6614.7435	8.97	176	0	0
200610	1220	3	258	2006	10	4	553	4201.3504	6801.5016	7.92	206	0	0
200610	1220	4	253	2006	10	3	1628	4211.3156	6637.2878	8.67	209	0	0
200610	1230	2	267	2006	10	4	2240	4123.6561	6834.2402	9.19	79	0	0
200610	1230	4	269	2006	10	5	214	4108.4237	6844.0249	13.84	65	0	0
200610	1230	5	274	2006	10	11	2154	4138.6958	6826.7324	6.92	94	0	0
200610	1230	6	363	2006	10	25	1213	4138.9874	6933.7949	99.9	85	0	0
200610	1240	1	272	2006	10	11	1600	4133.3682	6910.4923	6.55	165	0.014	1
200610	1240	2	270	2006	10	5	515	4115.8678	6906.1835	6.37	144	0	0
200610	1240	3	277	2006	10	12	622	4148.5297	6843.3817	6.89	163	1.305	175
200610	1240	4	273	2006	10	11	1821	4133.0766	6850.577	6.4	157	0	0
200610	1240	5	278	2006	10	12	844	4151.625	6902.8906	6.75	176	6.334	726
200610	1240	6	361	2006	10	25	732	4148.357	6926.5589	7.1	178	3.335	470
200610	1250	1	366	2006	10	25	1812	4123.9653	6922.2524	11.51	52	0	0
200610	1250	2	199	2006	9	28	1847	4105.6702	6914.9189	11.02	55	0	0
200610	1250	3	200	2006	9	28	2054	4100.7286	6914.1568	13.08	59	0	0
200610	1250	4	364	2006	10	25	1401	4126.692	6934.9877	12.36	30	0	0
200610	1260	1	343	2006	10	19	1917	4222.3215	7031.1137	8.18	89	3.935	956
200610	1260	2	357	2006	10	24	2045	4221.5769	7012.7783	99.9	56	0	0
200610	1260	3	323	2006	10	18	4	4308.808	6959.819	8.31	98	0	0
200610	1260	4	328	2006	10	18	1327	4253.8563	7008.758	9.22	60	0	0
200610	1260	5	333	2006	10	19	41	4233.6866	7008.5075	9.86	79	0	0
200610	1260	6	356	2006	10	24	1934	4224.4229	7016.9055	10.28	54	0	0
200610	1260	7	334	2006	10	19	252	4246.6613	7021.3145	8.51	83	0	0
200610	1260	8	351	2006	10	24	818	4208.6684	7022.6939	10.38	62	0	0
200610	1270	1	329	2006	10	18	1515	4248.585	7007.2984	9.39	122	0	0
200610	1270	2	325	2006	10	18	350	4314.5241	7008.0396	7.17	136	12.136	2160
200610	1270	3	324	2006	10	18	137	4306.3621	7006.8566	6.87	146	33.379	5313
200610	1270	4	359	2006	10	25	125	4208.7316	6946.802	7.56	172	0	0
200610	1270	6	327	2006	10	18	1101	4303.1622	7016.1779	6.35	148	48.216	6892
200610	1270	7	330	2006	10	18	1719	4257.1888	6959.3228	7.55	154	15.699	1967
200610	1270	8	336	2006	10	19	510	4250.7738	7026.6018	99.9	130	14.876	1906
200610	1280	1	279	2006	10	12	1212	4213.6308	6925.2458	7.45	204	7.415	1083
200610	1280	2	282	2006	10	12	1905	4226.6185	6855.0416	8.03	217	0.746	78
200610	1280	3	331	2006	10	18	1913	4253.6879	6950.705	7.99	247	2.097	296
200610	1280	4	281	2006	10	12	1620	4215.8442	6910.8791	7.55	208	13.293	2060
200610	1280	5	280	2006	10	12	1404	4218.2989	6925.3079	7.76	221	3.864	501
200610	1280	6	283	2006	10	12	2101	4228.2443	6845.4464	7.59	182	0.314	41
200610	1280	7	332	2006	10	18	2151	4243.7331	6943.0221	8.06	254	3.099	409
200610	1290	1	260	2006	10	4	912	4156.5473	6812.6426	8.22	216	0	0
200610	1290	2	259	2006	10	4	724	4203.8605	6808.8321	8.39	224	0	0
200610	1290	3	247	2006	10	3	324	4211.7202	6607.276	7.34	232	0	0
200610	1290	4	295	2006	10	14	909	4241.2223	6721.2511	8.69	208	0	0
200610	1290	5	288	2006	10	13	1206	4230.7805	6829.5523	99.9	213	0.786	130
200610	1290	6	289	2006	10	13	1543	4221.058	6808.9867	7.81	186	0	0
200610	1290	7	276	2006	10	12	325	4149.6186	6825.0801	8.2	212	0	0
200610	1290	8	290	2006	10	13	1936	4243.7597	6752.6072	8.22	189	0	0
200610	1300	1	254	2006	10	3	1915	4218.8862	6646.5222	8.42	301	0	0
200610	1300	2	255	2006	10	3	2157	4231.1084	6700.6418	8.34	326	0	0
200610	1300	3	256	2006	10	4	59	4218.7369	6722.2556	8.08	285	0	0
200610	1330	1	303	2006	10	15	906	4355.9602	6637.4142	11.26	97	0	0
200610	1330	2	304	2006	10	15	1115	4358.1198	6631.0158	11.5	94	0	0
200610	1330	4	305	2006	10	15	1328	4412.1865	6630.4213	11.62	86	0	0
200610	1340	1	296	2006	10	14	1314	4306.9626	6644.2713	10.54	130	0	0
200610	1340	2	300	2006	10	15	126	4346.2405	6712.1056	9.51	169	0.181	22
200610	1340	3	308	2006	10	15	2104	4408.5336	6718.5816	9	142	0.678	96
200610	1340	4	301	2006	10	15	416	4344.0601	6652.2077	9.69	153	0	0
200610	1340	5	297	2006	10	14	1534	4313.7052	6648.2322	9.98	146	0	0
200610	1340	6	302	2006	10	15	632	4343.5927	6645.6114	10.15	114	0	0
200610	1351	1	307	2006	10	15	1922	4413.8618	6707.9841	9.22	134	0	0
200610	1351	2	306	2006	10	15	1748	4416.0276	6710.3345	8.93	173	0	0
200610	1360	1	299	2006	10	14	2231	4329.1138	6700.9289	9.2	214	0.005	1
200610	1360	2	287	2006	10	13	919	4246.4687	6820.7595	8.11	201	0.941	182
200610	1360	3	294	2006	10	14	700	4253.0659	6722.8667	8.71	228	3.269	566
200610	1360	4	293	2006	10	14	333	4313.4118	6746.8884	8.48	216	0.384	53
200610	1360	5	292	2006	10	14	155	4318.3805	6752.7856	8.76	225	0.153	29
200610	1360	6	286	2006	10	13	742	4250.6175	6824.0302	8.03	199	1.118	232
200610	1360	7	291	2006	10	13	2240	4301.2199	6805.8105	8.37	200	0.46	61
200610	1360	8	309	2006	10	16	59	4347.3624	6742.3918	8.91	222	0.144	19
200610	1370	1	320	2006	10	17	1745	4309.8235	6937.0161	9.2	79	0	0
200610	1370	2	284	2006	10	13	123	4253.8357	6901.0373	7.91	130	3.925	729
200610	1370	3	321	2006	10	17	2006	4306.1888	6925.1786	7.35	165	7.878	1029
200610	1370	4	285	2006	10	13	343	4302.6599	6855.4877	7.63	138	3.208	697
200610	1370	5	322	2006	10	17	2200	4306.2319	6942.661	7.66	135	3.954	569
200610	1380	1	314	2006	10	16	1631	4331.6893	6840.8342	9.05	148	21.434	3868
200610	1380	2	317	2006	10	17	936	4336.9045	6933.4439	99.9	133	15.38	3179
200610	1380	3	310	2006	10	16	513	4403.3817	6752.4131	10.41	108	0	0
200610	1380	4	319	2006	10	17	1518	4316.9563	6938.4641	7.09	160	36.162	6986
200610	1380	5	316	2006	10	17	617	4331.0482	6924.7454	8.21	132	14.087	3568
200610	1390	1	312	2006	10	16	1010	4400.1083	6815.9983	10.52	98	0	0
200610	1390	2	313	2006	10	16	1244	4355.8328	6824.063	10.9	106	0.481	57
200610	1390	3	311	2006	10	16	741	4410.8082	6755.387	11.03	86	0	0
200610	1390	4	315	2006	10	16	2319	4348.2807	6837.4644	10.04	113	0.056	5
200610	1400	1	326	2006	10	18	731	4311.8399	7010.4697	7.81	112	2.246	723
200610	1400	2	318	2006	10	17	1227	4333.0474	6942.2835	10.15	111	10.865	2349
200610	1400	3	337	2006	10	19	728	4252.5597	7037.3288	8.21	78	0.278	78
200709	1220	1	274	2007	10	17	2245	4151.8764	6814.5764	6.82	204	0.056	7
200709	1220	2	236	2007	10	10	605	4211.0661	6704.9939	6.74	173	0	0
200709	1220	3	275	2007	10	18	122	4203.4507	6759.2073	6.69	198	0	0
200709	1220	4	228	2007	10	9	1030	4208.8182	6616.0286	7.08	167	0	0
200709	1230	1	267	2007	10	17	511	4121.1114	6837.097	7.43	80	0	0
200709	1230	2	255	2007	10	11	1731	4109.6688	6844.1364	12.04	67	0	0
200709	1230	3	268	2007	10	17	712	4128.6327	6822.5902	11.99	50	0	0
200709	1230	4	270	2007	10	17	1031	4133.742	6829.9883	6.17	106	0	0
200709	1230	5	254	2007	10	11	1556	4116.2736	6836.3259	10.94	63	0	0
200709	1240	1	259	2007	10	16	419	4136.263	6914.503	5.67	157	0	0
200709	1240	2	272	2007	10	17	1643	4203.548	6909.8018	6.03	190	2.857	365
200709	1240	3	271	2007	10	17	1234	4136.0865	6846.4039	5.48	157	0.996	194
200709	1240	4	257	2007	10	15	2357	4149.276	6937.4073	6.02	176	0.138	11
200709	1240	5	273	2007	10	17	1939	4201.4131	6843.1809	5.57	159	0.174	18
200709	1240	6	258	2007	10	16	146	4149.3839	6926.8924	5.75	186	0.209	21
200709	1250	1	262	2007	10	16	1219	4129.3528	6938.8861	13.04	29	0	0
200709	1250	3	329	2007	10	25	58	4153.2629	6951.0816	7.69	61	0	0
200709	1250	4	266	2007	10	17	57	4115.5918	6925.8105	12.64	41	0	0
200709	1250	5	261	2007	10	16	720	4129.0238	6931.905	99.9	38	0	0
200709	1260	1	323	2007	10	24	1043	4229.4679	7032.0631	7.04	64	0	0
200709	1260	2	338	2007	10	30	646	4221.4546	7019.9441	11.51	27	0	0
200709	1260	3	341	2007	10	30	1538	4245.7736	7014.6753	7.67	113	0	0
200709	1260	4	340	2007	10	30	1245	4230.5015	7022.3201	7.06	138	38.624	7340
200709	1260	5	339	2007	10	30	1049	4226.0254	7014.4155	7.25	68	0	0
200709	1270	1	343	2007	10	30	2059	4257.1722	6959.0755	5.84	168	5.338	658
200709	1270	2	349	2007	10	31	2017	4248.6969	6959.3079	6.46	186	1.25	169
200709	1270	3	318	2007	10	23	2042	4318.6168	7006.0596	5.76	136	9.357	1853
200709	1270	4	342	2007	10	30	1809	4256.0206	7017.0346	5.59	141	15.204	2124
200709	1280	1	344	2007	10	30	2314	4258.7359	6949.5023	6.53	210	3.511	364
200709	1280	2	280	2007	10	18	1522	4228.0183	6845.8349	6.71	192	1.516	196
200709	1280	3	348	2007	10	31	1714	4249.106	6938.36	6.3	183	3.106	380
200709	1280	4	336	2007	10	30	57	4215.8689	6941.7876	6.64	244	1.206	131
200709	1280	5	283	2007	10	18	2221	4241.5034	6920.8647	6.56	216	1.532	192
200709	1280	6	281	2007	10	18	1717	4233.5895	6839.0389	7.04	197	0.167	18
200709	1280	7	337	2007	10	30	334	4220.541	6946.2636	6.7	256	0.956	110
200709	1290	1	237	2007	10	10	820	4215.9972	6711.0591	7.38	271	0	0
200709	1290	2	278	2007	10	18	840	4221.3569	6739.9402	7.47	235	0	0
200709	1290	3	277	2007	10	18	701	4218.7667	6744.5353	7.46	227	0	0
200709	1290	4	291	2007	10	19	2128	4238.6039	6659.1748	7.85	267	0	0
200709	1290	5	229	2007	10	9	1312	4223.8091	6607.7823	8.21	249	0	0
200709	1290	6	276	2007	10	18	357	4208.2591	6812.7079	7.49	193	0	0
200709	1290	7	279	2007	10	18	1158	4234.1546	6811.9775	6.93	193	0.163	16
200709	1290	8	232	2007	10	9	2207	4216.1518	6646.6862	7.45	267	0	0
200709	1300	1	238	2007	10	10	1008	4221.6761	6715.1815	7.37	313	0	0
200709	1300	2	231	2007	10	9	1939	4228.9853	6657.0531	7.41	333	0	0
200709	1300	3	230	2007	10	9	1727	4228.7816	6649.6332	7.35	316	0	0
200709	1330	1	304	2007	10	21	1747	4346.6988	6630.5586	8.28	100	0	0
200709	1330	2	297	2007	10	20	1819	4317.4732	6628.7617	8.9	68	0	0
200709	1330	3	296	2007	10	20	1445	4313.5439	6622.7283	8.42	70	0	0
200709	1330	4	305	2007	10	21	2047	4353.623	6638.4088	7.79	101	0	0
200709	1340	1	298	2007	10	20	2133	4315.6312	6641.6301	7.5	113	0	0
200709	1340	2	302	2007	10	21	947	4356.643	6710.7809	7.12	138	0	0
200709	1340	3	306	2007	10	21	2323	4401.2452	6644.837	7.52	115	0	0
200709	1340	4	295	2007	10	20	943	4305.8882	6637.9873	7.65	119	0	0
200709	1340	5	299	2007	10	21	21	4329.2524	6650.7636	7.11	164	0	0
200709	1340	6	303	2007	10	21	1300	4349.489	6659.9274	7.09	187	0.683	89
200709	1351	1	307	2007	10	22	228	4420.9488	6645.8525	7.58	191	0	0
200709	1351	2	308	2007	10	22	556	4419.0064	6718.7985	7.13	173	0.154	16
200709	1360	1	300	2007	10	21	433	4329.1629	6729.1198	6.94	225	0.116	12
200709	1360	2	309	2007	10	22	830	4406.2953	6725.033	7.1	193	0.293	33
200709	1360	3	294	2007	10	20	357	4258.8703	6716.7361	7.68	218	0	0
200709	1360	4	301	2007	10	21	656	4343.825	6728.9024	7.37	232	0.676	80
200709	1360	5	290	2007	10	19	1644	4253.3229	6743.0837	99.9	224	0.87	102
200709	1360	6	292	2007	10	19	2357	4248.5896	6656.4816	7.98	196	0	0
200709	1360	7	293	2007	10	20	207	4256.5836	6712.9493	7.58	265	0	0
200709	1360	8	289	2007	10	19	1400	4304.2709	6803.4681	6.62	191	3.405	487
200709	1370	1	282	2007	10	18	2028	4238.004	6906.0178	6.32	184	0.859	85
200709	1370	2	285	2007	10	19	257	4300.1711	6855.8501	6.66	139	0.721	95
200709	1370	3	284	2007	10	19	109	4255.5574	6906.4055	6.1	171	1.619	251
200709	1370	4	286	2007	10	19	555	4315.6962	6835.8285	6.43	179	5.864	793
200709	1370	5	345	2007	10	31	200	4310.6293	6933.7459	6.19	91	0.012	1
200709	1380	1	347	2007	10	31	1132	4323.6324	6902.3133	6.92	156	7.216	905
200709	1380	2	312	2007	10	22	1719	4401.5553	6753.5051	7.91	118	1.189	201
200709	1380	3	287	2007	10	19	807	4316.2412	6822.8436	7.05	167	7.997	1092
200709	1380	4	288	2007	10	19	1023	4328.845	6812.7633	6.61	176	9.283	1486
200709	1380	5	346	2007	10	31	845	4330.385	6904.0314	7.52	134	23.957	4316
200709	1390	1	310	2007	10	22	1226	4417.0553	6739.3016	8.35	89	0	0
200709	1390	2	313	2007	10	22	2159	4352.0272	6827.503	8.15	124	13.739	1984
200709	1390	3	315	2007	10	23	348	4347.9568	6839.0284	8.27	107	0	0
200709	1390	4	311	2007	10	22	1422	4414.2091	6750.6684	9.41	86	0	0
200709	1390	5	314	2007	10	23	107	4350.8084	6836.1345	8.63	110	1.27	178
200709	1400	1	317	2007	10	23	1710	4330.8166	6954.9887	7.58	117	5.761	805
200709	1400	2	316	2007	10	23	1037	4345.6492	6923.4984	8.76	89	0	0
200709	1400	3	319	2007	10	24	103	4257.2903	7026.8484	5.95	103	0.106	21
200807	1220	1	244	2008	10	12	933	4206.3284	6604.4806	99.9	158	0	0
200807	1220	2	245	2008	10	12	1230	4208.9353	6623.7811	99.9	171	0	0
200807	1220	3	257	2008	10	13	2033	4201.3404	6801.2399	99.9	198	0	0
200807	1220	4	256	2008	10	13	1806	4208.8782	6746.505	99.9	204	0	0
200807	1230	1	202	2008	10	8	601	4100.5728	6852.7968	99.9	71	0	0
200807	1230	2	346	2008	11	8	1329	4122.903	6920.3856	99.9	58	0	0
200807	1230	3	191	2008	10	7	118	4156.3511	6950.7324	7.69	72	0	0
200807	1230	4	283	2008	10	16	1904	4130.4175	6924.944	8.08	61	0	0
200807	1230	5	204	2008	10	8	1114	4118.6337	6846.3766	99.9	89	0	0
200807	1240	1	270	2008	10	15	500	4155.7868	6838.0477	99.9	168	0.895	105
200807	1240	2	271	2008	10	15	646	4203.8437	6834.9879	99.9	172	0.822	109
200807	1240	3	274	2008	10	15	1335	4216.0302	6828.7513	99.9	178	0.148	19
200807	1240	4	282	2008	10	16	1401	4143.6655	6922.7604	99.9	171	0.099	6
200807	1240	5	281	2008	10	16	1006	4201.3834	6854.8889	99.9	134	0.013	2
200807	1240	6	272	2008	10	15	856	4206.4012	6826.643	99.9	188	0.672	75
200807	1250	1	196	2008	10	7	1452	4106.658	6916.2371	13.48	55	0	0
200807	1250	2	194	2008	10	7	1005	4121.9687	6921.0076	9.23	53	0	0
200807	1250	3	195	2008	10	7	1159	4111.6579	6924.8925	11.89	42	0	0
200807	1250	4	284	2008	10	16	2044	4128.2478	6924.5631	9.62	54	0	0
200807	1260	1	332	2008	11	3	2240	4218.7436	7014.3666	99.9	29	0	0
200807	1260	2	334	2008	11	4	227	4221.2304	7018.259	99.9	27	0	0
200807	1260	3	338	2008	11	4	1421	4303.5914	7004.7349	99.9	102	0	0
200807	1260	4	331	2008	10	30	1917	4233.1881	7026.1204	9.2	112	4.29	634
200807	1260	5	333	2008	11	4	12	4216.9516	7020.032	99.9	79	5.952	834
200807	1270	1	337	2008	11	4	1155	4250.2998	7002.5464	99.9	144	10.19	1677
200807	1270	2	293	2008	10	23	1809	4210.1205	6955.5831	99.9	176	0.013	1
200807	1270	3	327	2008	10	30	753	4301.0117	7018.8048	6.08	131	7.093	1335
200807	1270	4	339	2008	11	4	1545	4304.8435	7006.5809	99.9	112	0.988	98
200807	1280	1	336	2008	11	4	1008	4244.0822	6956.8538	99.9	194	2.17	244
200807	1280	2	280	2008	10	16	537	4219.8811	6939.3658	6.6	246	0.821	76
200807	1280	3	277	2008	10	15	2123	4223.6634	6842.5849	99.9	205	0.37	31
200807	1280	4	278	2008	10	15	2320	4226.8944	6851.7818	99.9	222	0.429	33
200807	1280	5	279	2008	10	16	253	4226.5972	6924.1625	6.76	245	0.76	68
200807	1280	6	276	2008	10	15	1851	4236.6807	6842.6638	99.9	193	0.3	26
200807	1280	7	294	2008	10	23	2309	4233.1497	6916.9823	99.9	223	1.806	153
200807	1290	1	275	2008	10	15	1629	4232.6642	6825.9207	99.9	209	0.72	103
200807	1290	2	250	2008	10	13	142	4238.8972	6700.7756	99.9	289	0	0
200807	1290	3	254	2008	10	13	1224	4230.5584	6741.4643	99.9	227	0	0
200807	1290	4	273	2008	10	15	1115	4213.7407	6818.7188	99.9	200	0.473	50
200807	1290	5	269	2008	10	15	147	4201.5693	6814.6812	99.9	210	0	0
200807	1290	6	249	2008	10	12	2314	4241.0967	6652.7897	99.9	207	0	0
200807	1290	7	255	2008	10	13	1457	4228.9911	6754.8181	7.51	215	0	0
200807	1290	8	252	2008	10	13	734	4233.8091	6722.4422	7.38	289	0	0
200807	1300	1	251	2008	10	13	422	4228.7698	6714.8044	7.35	335	0	0
200807	1300	2	253	2008	10	13	946	4225.9787	6728.5812	99.9	312	0	0
200807	1300	3	248	2008	10	12	1945	4221.2244	6700.8362	7.33	337	0	0
200807	1330	1	312	2008	10	26	823	4348.2509	6635.8739	99.9	112	0	0
200807	1330	2	314	2008	10	26	2320	4406.2151	6638.7133	99.9	97	0	0
200807	1330	3	306	2008	10	25	1430	4320.5184	6635.0492	99.9	102	0	0
200807	1330	4	305	2008	10	25	1146	4313.1762	6622.112	99.9	75	0	0
200807	1340	1	310	2008	10	26	202	4348.3539	6701.4021	99.9	157	0	0
200807	1340	2	307	2008	10	25	1711	4324.0295	6650.3471	99.9	213	0	0
200807	1340	3	318	2008	10	27	1241	4359.5569	6724.1541	99.9	184	0.639	57
200807	1340	4	313	2008	10	26	1108	4356.7032	6651.2175	99.9	119	0	0
200807	1340	5	309	2008	10	25	2253	4337.6717	6700.279	99.9	168	0	0
200807	1340	6	311	2008	10	26	458	4350.3867	6649.5912	99.9	136	0	0
200807	1351	1	316	2008	10	27	510	4423.0457	6706.4519	99.9	145	0	0
200807	1351	2	315	2008	10	27	147	4406.6234	6651.3984	99.9	154	0	0
200807	1360	1	300	2008	10	24	1740	4317.1461	6756.8793	99.9	229	0.111	7
200807	1360	2	319	2008	10	27	1519	4401.6099	6736.5176	99.9	210	0.679	67
200807	1360	3	304	2008	10	25	729	4256.148	6647.1635	99.9	197	0	0
200807	1360	4	302	2008	10	24	2352	4249.7336	6751.6717	99.9	199	0	0
200807	1360	5	301	2008	10	24	2052	4259.8441	6812.036	99.9	190	0.772	65
200807	1360	6	299	2008	10	24	1452	4334.5068	6741.9189	7.6	244	0.249	25
200807	1360	7	303	2008	10	25	332	4309.0981	6729.7094	99.9	190	0	0
200807	1360	8	308	2008	10	25	2010	4328.8284	6710.5438	7.44	227	0.021	2
200807	1370	1	295	2008	10	24	132	4244.7543	6918.065	99.9	71	0	0
200807	1370	3	296	2008	10	24	558	4300.4605	6836.8225	99.9	193	6.419	789
200807	1370	4	342	2008	11	5	55	4313.6249	6905.5589	99.9	175	5.691	608
200807	1370	5	297	2008	10	24	801	4311.0879	6837.3058	99.9	180	10.135	1225
200807	1370	6	345	2008	11	5	725	4310.3587	6944.1299	99.9	127	10.501	2511
200807	1380	1	322	2008	10	28	358	4339.0791	6824.6895	99.9	178	8.131	713
200807	1380	2	298	2008	10	24	1041	4320.6805	6817.9046	99.9	178	10.944	1289
200807	1380	3	340	2008	11	4	1846	4321.2577	6954.8975	99.9	155	3.759	354
200807	1380	4	343	2008	11	5	322	4316.3362	6923.7305	99.9	157	0	0
200807	1380	5	341	2008	11	4	2215	4323.9654	6923.0879	99.9	172	5.954	606
200807	1390	1	321	2008	10	28	44	4400.6319	6814.528	99.9	100	0	0
200807	1390	2	323	2008	10	28	817	4350.5997	6830.8016	99.9	127	1.665	156
200807	1390	3	324	2008	10	28	1055	4348.0855	6838.2186	9.93	112	0	0
200807	1390	4	317	2008	10	27	958	4420.7621	6729.0982	9.57	100	0	0
200807	1390	5	320	2008	10	27	2120	4409.7981	6753.3388	10.08	98	0.111	7
200807	1400	1	326	2008	10	30	340	4327.018	7004.8966	7.74	113	8.518	885
200807	1400	2	328	2008	10	30	1153	4252.4394	7037.5596	8.84	78	0	0
200807	1400	3	325	2008	10	29	2147	4342.532	6931.4125	9.46	107	0	0
200904	1220	1	286	2009	11	3	1704	4211.5528	6650.8922	7.88	209	0	0
200904	1220	2	299	2009	11	4	2348	4145.4668	6821.3267	9.96	114	0	0
200904	1220	3	290	2009	11	4	27	4211.4498	6707.2176	6.86	179	0	0
200904	1220	4	292	2009	11	4	430	4211.2192	6713.422	6.11	178	0	0
200904	1230	1	234	2009	10	27	2355	4114.1004	6837.3815	12.4	62	0	0
200904	1230	2	233	2009	10	22	1754	4120.0982	6916.2887	6.74	98	0	0
200904	1230	5	231	2009	10	22	1310	4103.4226	6905.7227	10.43	80	0	0
200904	1230	6	235	2009	10	28	220	4128.3449	6829.3471	8.52	89	0	0
200904	1230	7	232	2009	10	22	1558	4115.6453	6909.455	7.98	98	0	0
200904	1240	1	327	2009	11	12	617	4154.4862	6900.9531	5.93	179	2.556	371
200904	1240	2	301	2009	11	5	511	4209.9712	6835.163	5.67	185	3.885	413
200904	1240	3	325	2009	11	12	38	4142.8712	6907.1078	6.02	171	0	0
200904	1240	4	324	2009	11	11	2049	4128.1291	6904.0296	6.63	147	0	0
200904	1240	5	302	2009	11	5	810	4159.7162	6843.3483	5.53	153	0.514	39
200904	1240	6	303	2009	11	5	1130	4204.8259	6853.0805	5.39	140	0	0
200904	1240	7	326	2009	11	12	341	4145.3393	6851.5066	5.44	161	0.066	5
200904	1240	8	304	2009	11	5	1410	4215.9379	6859.1935	5.8	198	8.575	891
200904	1250	1	317	2009	11	10	2335	4159.529	6954.9356	9.88	53	0	0
200904	1250	2	323	2009	11	11	1630	4121.4831	6928.603	10.64	34	0	0
200904	1260	2	369	2009	11	17	1116	4241.1703	7022.5558	9.89	54	0	0
200904	1260	3	314	2009	11	10	1725	4211.115	7009.7107	10.31	42	0	0
200904	1260	4	368	2009	11	17	924	4239.0801	7009.8961	9.2	98	0	0
200904	1260	5	312	2009	11	10	305	4220.4615	7018.1888	10.39	34	0	0
200904	1270	1	315	2009	11	10	2009	4214.2883	6952.7864	6.33	193	6.752	615
200904	1270	2	316	2009	11	10	2205	4206.603	6951.3672	6.46	136	0.025	2
200904	1270	3	365	2009	11	17	137	4250.4048	7001.5465	8.03	157	17.225	2195
200904	1270	4	366	2009	11	17	339	4257.5593	7007.7415	7.59	136	1.994	358
200904	1280	1	331	2009	11	12	1831	4236.9844	6922.8233	6.84	235	2.89	244
200904	1280	3	328	2009	11	12	952	4159.8726	6909.2325	6.16	205	4.399	379
200904	1280	4	330	2009	11	12	1545	4229.7539	6933.3431	7.02	265	1.733	162
200904	1280	5	306	2009	11	5	1824	4223.156	6855.2775	7.11	217	2.695	217
200904	1280	6	305	2009	11	5	1649	4223.1676	6849.5799	7.25	204	1.079	86
200904	1290	1	274	2009	11	2	603	4230.7177	6620.7383	8.87	226	0	0
200904	1290	2	294	2009	11	4	1253	4216.1306	6726.3182	8.62	282	0	0
200904	1290	3	300	2009	11	5	155	4155.3767	6815.0175	7.2	227	0	0
200904	1290	4	275	2009	11	2	842	4231.2348	6638.8168	8.86	260	0	0
200904	1290	5	283	2009	11	3	656	4239.4876	6713.1934	8.84	269	0	0
200904	1290	6	273	2009	11	2	403	4223.0531	6615.2515	8.84	246	0	0
200904	1290	7	272	2009	11	2	228	4221.2	6613.2269	8.85	242	0	0
200904	1290	8	281	2009	11	3	247	4243.8221	6719.3851	8.51	212	0	0
200904	1300	1	284	2009	11	3	1006	4228.2224	6710.6234	8.71	351	0	0
200904	1300	2	293	2009	11	4	903	4220.8112	6722.8788	8.7	325	0	0
200904	1300	3	285	2009	11	3	1324	4226.1373	6708.3027	8.63	361	0	0
200904	1340	1	344	2009	11	14	1118	4339.9398	6711.3655	8.36	147	0	0
200904	1340	2	342	2009	11	14	554	4321.5773	6653.7496	8.57	210	0.019	2
200904	1340	4	345	2009	11	14	1346	4341.9483	6709.2895	8.8	141	0	0
200904	1340	5	346	2009	11	14	1648	4358.4154	6702.1295	8.66	167	0	0
200904	1340	6	279	2009	11	2	1941	4304.822	6700.0875	99.9	189	0.015	3
200904	1351	1	347	2009	11	14	1925	4411.2787	6707.2532	9.91	124	0.25	17
200904	1351	2	348	2009	11	14	2144	4414.4692	6658.6834	9.45	171	0.043	3
200904	1351	3	349	2009	11	15	22	4419.2061	6711.4682	9.02	166	0.308	26
200904	1360	1	350	2009	11	15	222	4413.4221	6721.0321	8.59	223	0.137	11
200904	1360	2	356	2009	11	15	2125	4351.9507	6739.3578	7.82	209	1.235	102
200904	1360	3	341	2009	11	14	16	4319.4529	6754.2498	7.83	235	0.246	18
200904	1360	4	336	2009	11	13	1128	4308.1611	6819.35	7.06	208	16.973	2271
200904	1360	5	343	2009	11	14	851	4329.5538	6710.6929	99.9	225	0.48	41
200904	1360	6	340	2009	11	13	2118	4333.2222	6804.3812	7.77	189	2.193	284
200904	1360	7	276	2009	11	2	1202	4246.4105	6652.0496	9.01	208	0	0
200904	1360	8	280	2009	11	2	2231	4303.243	6714.6675	8.94	231	0	0
200904	1360	9	339	2009	11	13	1925	4326.2895	6809.9569	7.26	187	0.855	68
200904	1360	10	351	2009	11	15	416	4409.6873	6718.9589	8.63	184	0.222	21
200904	1360	11	357	2009	11	15	2317	4345.0318	6746.5126	8.09	226	0.59	45
200904	1370	1	332	2009	11	12	2157	4251.4148	6935.5513	6.47	178	33.082	3109
200904	1370	2	334	2009	11	13	332	4300.4127	6858.8241	7.72	91	0	0
200904	1370	3	335	2009	11	13	817	4256.6249	6832.703	99.9	195	0.999	114
200904	1370	4	307	2009	11	5	2120	4238.5604	6904.1175	6.67	185	4.873	407
200904	1370	5	363	2009	11	16	2155	4311.5731	6950.2794	5.92	177	30.409	2976
200904	1370	6	333	2009	11	13	39	4256.722	6918.7053	7.15	156	37.518	3055
200904	1380	1	362	2009	11	16	1927	4324.2728	6933.7974	6.89	168	60.326	6916
200904	1380	2	358	2009	11	16	517	4331.7186	6856.7081	10.09	109	0.374	26
200904	1380	3	337	2009	11	13	1431	4318.7464	6841.1362	9.84	140	12.313	1460
200904	1380	4	355	2009	11	15	1856	4357.0346	6755.1371	9.32	151	7.885	618
200904	1380	5	352	2009	11	15	929	4409.9971	6747.4316	10.01	147	2.774	247
200904	1380	6	338	2009	11	13	1610	4323.6412	6840.3223	10.06	142	12.499	1917
200904	1380	7	361	2009	11	16	1653	4323.4629	6947.6603	9.56	145	21.786	1970
200904	1390	1	354	2009	11	15	1314	4405.0874	6753.0253	10.11	103	2.739	246
200904	1390	2	353	2009	11	15	1131	4408.7384	6754.5405	10.13	99	0.752	60
200904	1400	1	359	2009	11	16	1200	4331.7499	6948.1237	99.9	125	0	0
200904	1400	2	367	2009	11	17	603	4257.5431	7024.4	9.64	111	0.136	38
200904	1400	3	360	2009	11	16	1407	4330.7002	6955.3963	9.95	111	3.308	711
201004	1220	1	277	2010	10	30	2153	4206.0163	6600.9361	7.81	199	0	0
201004	1220	2	293	2010	11	1	1816	4211.1753	6738.5751	8.85	200	0	0
201004	1220	3	284	2010	10	31	1743	4210.831	6638.3712	8.78	201	0	0
201004	1220	4	294	2010	11	1	2103	4206.0618	6744.7435	8.67	188	0	0
201004	1230	2	249	2010	10	27	1510	4103.7957	6846.2479	13.54	68	0	0
201004	1230	3	314	2010	11	4	521	4154.8127	6947.5651	7.53	106	0	0
201004	1230	4	304	2010	11	3	542	4113.9884	6857.0425	7.5	109	0	0
201004	1230	5	251	2010	10	27	2252	4126.7084	6820.7344	13.25	55	0	0
201004	1230	7	308	2010	11	3	1543	4123.7284	6917.1563	8.25	110	0	0
201004	1240	1	298	2010	11	2	1126	4209.1319	6847.2199	7.41	184	1.238	170
201004	1240	2	297	2010	11	2	830	4215.0806	6838.9542	7.6	196	0.548	64
201004	1240	3	253	2010	10	28	557	4141.1654	6832.5882	8.45	177	0	0
201004	1240	4	299	2010	11	2	1421	4211.309	6904.3459	7.63	159	0	0
201004	1240	5	303	2010	11	3	259	4125.9297	6904.5974	7.02	152	0	0
201004	1240	6	301	2010	11	2	2051	4156.2818	6850.8019	6.63	135	0.703	82
201004	1240	7	302	2010	11	3	6	4138.2173	6907.2906	7.21	163	0.163	31
201004	1250	1	305	2010	11	3	857	4106.4784	6917.641	11.2	57	0	0
201004	1250	3	306	2010	11	3	1045	4110.6141	6922.5377	11.23	50	0	0
201004	1250	4	315	2010	11	4	709	4159.2632	6955.0944	10.51	52	0	0
201004	1260	1	369	2010	12	2	1646	4211.394	7025.8172	9.08	65	0.669	80
201004	1260	4	352	2010	11	18	603	4308.8024	7001.9377	10.11	58	0	0
201004	1260	5	372	2010	12	3	40	4219.8143	7007.7211	9.5	79	0	0
201004	1260	6	370	2010	12	2	1854	4210.6031	7007.4701	9.19	50	0	0
201004	1270	2	371	2010	12	2	2134	4219.3301	6958.4779	9.39	209	4.913	454
201004	1270	3	364	2010	12	1	1422	4241.1743	7001.8529	8.91	117	0	0
201004	1270	4	354	2010	11	18	1336	4256.9333	7007.9319	99.9	131	0	0
201004	1270	5	351	2010	11	18	404	4316.1792	7007.8898	8.34	129	14.255	1687
201004	1280	1	363	2010	12	1	1141	4243.2692	6956.5598	8.03	205	3.091	451
201004	1280	2	359	2010	12	1	2	4237.9504	6935.6061	8.42	280	0.188	20
201004	1280	3	296	2010	11	2	536	4229.2689	6836.6436	8.8	192	0.421	98
201004	1280	4	300	2010	11	2	1644	4214.7368	6913.4426	8.04	205	2.937	263
201004	1280	6	317	2010	11	12	2219	4213.3474	6932.4132	8.23	229	0.154	11
201004	1280	7	353	2010	11	18	1019	4304.2087	6955.042	7.8	196	18.064	3451
201004	1290	1	281	2010	10	31	856	4234.1308	6640.8057	8.39	222	0	0
201004	1290	2	319	2010	11	13	1306	4246.8368	6720.2477	9.12	194	0	0
201004	1290	3	295	2010	11	2	144	4223.4195	6821.9093	8.83	208	0	0
201004	1290	4	288	2010	11	1	418	4213.9905	6713.7539	8.64	217	0	0
201004	1290	5	291	2010	11	1	1437	4216.2081	6741.8834	99.9	231	0	0
201004	1290	6	280	2010	10	31	418	4224.1789	6603.3082	9.57	251	0	0
201004	1290	10	279	2010	10	31	113	4209.7972	6558.6802	99.9	225	0	0
201004	1300	1	290	2010	11	1	1121	4226.2829	6730.813	8.46	297	0	0
201004	1300	3	289	2010	11	1	721	4220.4853	6716.453	8.28	300	0	0
201004	1300	4	283	2010	10	31	1312	4226.6518	6646.7543	7.77	335	0	0
201004	1340	1	324	2010	11	14	700	4335.9991	6705.5492	9.72	198	0	0
201004	1340	2	321	2010	11	13	2126	4313.5167	6648.6418	11.2	147	0	0
201004	1340	3	326	2010	11	14	1241	4351.2043	6708.4968	11.19	155	0	0
201004	1340	4	323	2010	11	14	427	4338.1295	6652.0583	11.28	128	0	0
201004	1340	5	330	2010	11	15	29	4408.3274	6716.7513	10.92	140	0.708	77
201004	1340	7	322	2010	11	14	53	4339.5325	6633.2981	10.05	101	0	0
201004	1351	2	329	2010	11	14	2145	4410.6256	6701.2784	10.95	158	0.495	49
201004	1351	3	328	2010	11	14	1818	4416.3353	6638.2378	10.9	196	0	0
201004	1351	4	327	2010	11	14	1542	4406.6912	6644.6751	10.92	92	0	0
201004	1360	1	318	2010	11	13	916	4256.6332	6736.8237	8.94	212	0.357	53
201004	1360	2	325	2010	11	14	929	4337.9299	6721.7871	9.95	214	0.469	63
201004	1360	3	320	2010	11	13	1631	4258.1197	6707.5018	9.52	223	0	0
201004	1360	4	335	2010	11	15	1514	4334.8205	6735.5284	8.95	237	0.972	152
201004	1360	5	341	2010	11	16	1203	4346.2915	6757.5653	9.71	157	15.285	1957
201004	1360	6	340	2010	11	16	903	4331.1574	6806.781	8.73	193	5.714	904
201004	1360	7	337	2010	11	15	2152	4314.6579	6808.654	8.7	209	0.417	57
201004	1360	8	336	2010	11	15	1857	4319.3671	6806.7778	8.72	214	0.13	16
201004	1360	9	334	2010	11	15	1159	4351.6707	6739.7851	9.46	204	0	0
201004	1370	2	361	2010	12	1	531	4250.7364	6909.8379	8.38	174	2.742	460
201004	1370	4	362	2010	12	1	755	4253.5707	6920.2135	8.32	148	1.214	217
201004	1370	5	348	2010	11	17	1642	4308.8035	6920.4855	8.12	202	3.367	398
201004	1370	6	360	2010	12	1	321	4246.6663	6912.088	8.36	154	0.814	145
201004	1370	7	347	2010	11	17	1403	4305.27	6910.2832	8.14	173	4.914	832
201004	1380	1	339	2010	11	16	452	4333.1784	6836.5717	10.39	136	0	0
201004	1380	2	332	2010	11	15	623	4413.7683	6740.798	10.69	109	0	0
201004	1380	4	338	2010	11	16	55	4318.5774	6827.9703	8.58	183	0	0
201004	1380	5	342	2010	11	16	1404	4345.9141	6803.7284	10.25	172	43.55	5811
201004	1380	6	343	2010	11	16	1719	4352.2378	6811.8356	9.95	178	5.779	587
201004	1380	7	345	2010	11	17	527	4331.3523	6918.0193	10.47	140	27.161	2636
201004	1380	8	346	2010	11	17	852	4323.8553	6901.5613	9.94	146	12.593	1842
201004	1390	4	333	2010	11	15	837	4413.7532	6744.3474	10.5	111	0	0
201004	1390	5	331	2010	11	15	436	4415.3848	6739.9066	10.69	103	0	0
201004	1390	6	344	2010	11	16	2038	4400.5424	6814.5738	10.57	99	1.339	108
201004	1400	1	349	2010	11	17	2300	4319.5326	7010.2757	9.95	112	17.436	2440
201004	1400	3	350	2010	11	18	122	4317.6762	7012.0266	9.95	106	11.818	1406
201004	1400	4	355	2010	11	18	1609	4257.4438	7025.0578	8.85	109	24.755	2697
201105	1220	1	256	2011	10	17	1500	4208.9427	6616.6758	8.62	182	0	0
201105	1220	2	304	2011	10	28	1250	4144.2123	6823.3799	7.53	159	0	0
201105	1220	3	266	2011	10	18	1854	4151.5407	6807.3733	7.32	150	0	0
201105	1220	4	257	2011	10	17	1742	4210.1908	6624.2198	8.4	194	0	0
201105	1230	1	331	2011	11	3	425	4136.9953	6927.086	8.9	100	0	0
201105	1230	2	290	2011	10	26	1400	4108.9813	6849.4303	11.13	82	0	0
201105	1230	4	289	2011	10	26	1200	4112.2993	6851.2787	10.12	96	0	0
201105	1230	5	302	2011	10	28	650	4127.8126	6826.9202	11.84	78	0	0
201105	1230	6	334	2011	11	3	1152	4140.1307	6938.919	8.92	83	0	0
201105	1240	1	288	2011	10	26	747	4120.3346	6910.6306	7.85	140	0	0
201105	1240	3	268	2011	10	19	211	4203.6549	6847.1149	7.23	155	0.227	26
201105	1240	4	267	2011	10	18	2320	4154.3246	6823.5335	8.18	207	0	0
201105	1240	5	329	2011	11	2	2327	4142.2779	6914.5579	7.86	196	0	0
201105	1240	6	330	2011	11	3	157	4137.0058	6911.1417	7.73	175	0.028	2
201105	1240	7	269	2011	10	19	409	4157.0637	6849.7221	7.21	132	0	0
201105	1240	8	328	2011	11	2	1558	4221.0411	6828.6058	8	201	0.18	26
201105	1250	1	287	2011	10	26	506	4114.1418	6921.8481	9.96	53	0	0
201105	1250	2	391	2011	11	14	501	4159.3513	6954.5225	9.28	56	0	0
201105	1250	4	286	2011	10	26	200	4108.2369	6914.279	9.91	56	0	0
201105	1260	1	356	2011	11	9	329	4251.5196	7011.6843	10.48	57	0	0
201105	1260	3	347	2011	11	8	825	4232.7468	7028.06	9.74	93	9.755	1160
201105	1260	5	388	2011	11	13	2050	4223.1021	7012.3366	10.29	68	0	0
201105	1260	6	274	2011	10	19	2058	4222.3063	7035.2292	9.14	84	0	0
201105	1270	1	387	2011	11	13	1824	4233.6809	7003.8089	8.13	122	0	0
201105	1270	2	271	2011	10	19	1145	4214.6581	6958.7829	7.98	111	0	0
201105	1270	3	359	2011	11	9	1341	4259.1364	7004.7417	8.12	131	0	0
201105	1270	4	272	2011	10	19	1423	4216.9925	7000.8833	8	184	2.246	300
201105	1270	5	386	2011	11	13	1523	4233.1827	7001.5538	7.99	145	0.839	96
201105	1280	1	270	2011	10	19	933	4216.6933	6948.1204	8.21	237	0	0
201105	1280	2	383	2011	11	13	600	4223.6652	6907.3167	8.09	225	0.654	79
201105	1280	3	384	2011	11	13	926	4224.9568	6939.6534	8.21	255	0.591	60
201105	1280	4	357	2011	11	9	901	4247.4835	6957.4801	8.17	224	16.706	2380
201105	1280	5	358	2011	11	9	1107	4248.059	6957.5542	8.17	217	3.988	733
201105	1280	6	385	2011	11	13	1204	4233.8352	6935.8356	8.18	267	0	0
201105	1280	7	382	2011	11	13	335	4230.6427	6900.1624	8.11	214	1.443	160
201105	1290	1	307	2011	10	28	2350	4239.0057	6753.945	8.88	201	0	0
201105	1290	3	327	2011	11	2	1234	4214.6001	6807.0807	8.06	186	0	0
201105	1290	4	255	2011	10	17	1127	4214.0465	6605.848	9.02	264	0	0
201105	1290	5	326	2011	11	2	841	4212.7639	6756.8918	8.63	235	0	0
201105	1290	6	306	2011	10	28	1837	4203.0447	6808.5757	8.26	226	0	0
201105	1290	8	318	2011	11	1	1108	4232.5389	6635.9288	9.32	242	0	0
201105	1290	9	325	2011	11	2	539	4222.3933	6743.2495	8.77	218	0	0
201105	1300	1	322	2011	11	1	2015	4233.2466	6707.1602	8.55	314	0	0
201105	1300	2	319	2011	11	1	1413	4224.3436	6644.1613	8.22	348	0	0
201105	1300	3	320	2011	11	1	1704	4220.5467	6658.5154	8.15	318	0	0
201105	1340	2	316	2011	11	1	325	4313.9621	6644.7472	9.64	111	0	0
201105	1340	3	317	2011	11	1	611	4304.5641	6633.8255	9.85	124	0	0
201105	1340	6	314	2011	10	31	2035	4327.0193	6635.3938	9.6	101	0	0
201105	1340	7	313	2011	10	31	1608	4403.9977	6707.2663	10.08	97	0	0
201105	1351	2	312	2011	10	31	1418	4409.8156	6704.473	9.27	101	0	0
201105	1351	3	311	2011	10	31	1134	4424.3378	6657.7088	9.36	114	0	0
201105	1360	1	315	2011	11	1	26	4322.6064	6702.9303	8.61	218	0.069	6
201105	1360	3	308	2011	10	29	719	4338.5318	6749.4865	8.38	243	0.347	32
201105	1360	7	323	2011	11	2	17	4248.5687	6740.6188	99.9	224	0	0
201105	1370	1	363	2011	11	10	229	4309.7548	6912.6963	8.03	194	7.601	860
201105	1370	2	364	2011	11	10	520	4316.3997	6908.5529	8.91	164	3.827	424
201105	1370	3	379	2011	11	12	1416	4301.7243	6835.3608	8.11	185	7.455	857
201105	1370	6	362	2011	11	9	2347	4303.195	6928.9249	8.05	162	9.264	1031
201105	1370	7	380	2011	11	12	1808	4249.2325	6843.3002	8.12	203	1.784	207
201105	1380	3	370	2011	11	10	2204	4332.9124	6930.8441	8.96	144	5.349	552
201105	1380	4	378	2011	11	12	952	4319.2544	6826.9609	8.09	188	4.505	623
201105	1380	6	365	2011	11	10	807	4322.6256	6904.1692	9.05	170	5.758	691
201105	1380	7	376	2011	11	11	1433	4334.8667	6823.8115	8.16	184	1.185	142
201105	1380	8	377	2011	11	11	1703	4331.4311	6812.3515	8.06	171	5.226	494
201105	1380	9	367	2011	11	10	1319	4322.9791	6949.2605	7.77	146	20.268	2552
201105	1390	2	310	2011	10	31	757	4416.4468	6738.8867	10.32	97	0	0
201105	1390	4	375	2011	11	11	1141	4351.507	6825.1798	9.9	130	44.778	5691
201105	1390	5	372	2011	11	11	349	4351.3291	6835.0247	10.42	108	7.414	996
201105	1400	2	369	2011	11	10	1810	4328.4227	7002.236	9.04	115	9.588	1094
201105	1400	3	368	2011	11	10	1614	4330.9363	6955.1123	9.79	110	44.384	5976
201105	1400	4	353	2011	11	8	2104	4250.4644	7029.6674	7.75	117	27.046	2879
201204	1220	1	309	2012	10	19	1525	4205.9066	6738.7716	8.77	173	0	0
201204	1220	2	308	2012	10	19	1329	4209.3958	6733.0337	8.79	187	0	0
201204	1220	3	294	2012	10	18	122	4210.1709	6635.1915	10.24	163	0	0
201204	1220	4	293	2012	10	17	2312	4211.3872	6640.1705	8.95	210	0	0
201204	1230	1	207	2012	10	2	835	4146.5943	6949.2382	9.77	78	0	0
201204	1230	2	320	2012	10	20	2053	4128.8684	6831.4218	8.76	94	0	0
201204	1230	3	200	2012	10	1	1329	4110.552	6858.9616	9.58	103	0	0
201204	1230	5	201	2012	10	1	1551	4115.8937	6914.825	8.04	87	0	0
201204	1230	6	219	2012	10	3	1706	4117.3234	6850.8592	8.28	108	0	0
201204	1230	7	199	2012	10	1	1007	4109.1415	6909.6571	9.29	96	0	0
201204	1240	1	213	2012	10	3	240	4153.5164	6931.8268	8.26	198	0.123	11
201204	1240	2	323	2012	10	21	440	4156.8979	6824.3438	8.28	199	0	0
201204	1240	3	214	2012	10	3	600	4151.3926	6858.0797	7.62	162	0	0
201204	1240	4	206	2012	10	2	522	4138.8301	6921.2031	7.54	177	0	0
201204	1240	5	215	2012	10	3	925	4136.8827	6908.8052	7.41	169	0	0
201204	1240	6	217	2012	10	3	1322	4126.1207	6859.061	7.16	152	0	0
201204	1240	7	216	2012	10	3	1120	4132.4489	6905.277	7.35	162	0	0
201204	1240	8	218	2012	10	3	1454	4122.2507	6859.7263	7.16	151	0	0
201204	1250	1	203	2012	10	1	2103	4120.0174	6927.3622	13.17	33	0	0
201204	1250	2	204	2012	10	1	2348	4122.6026	6923.4976	11.93	41	0	0
201204	1250	3	205	2012	10	2	236	4124.5515	6930.9084	12.69	35	0	0
201204	1260	1	396	2012	11	6	2215	4217.6857	7022.2462	9.31	87	0.327	64
201204	1260	2	362	2012	11	2	655	4214.2285	7014.135	11.99	30	0	0
201204	1260	3	407	2012	11	10	836	4235.6107	7018.0365	10.46	72	0	0
201204	1260	4	408	2012	11	10	1055	4225.4287	7024.0446	11.22	43	0	0
201204	1260	6	363	2012	11	2	810	4211.8702	7010.5693	11.97	40	0	0
201204	1260	8	406	2012	11	10	608	4228.9786	7029.0175	11.01	87	0.022	3
201204	1270	1	389	2012	11	5	2216	4301.0854	7013.0677	7.43	159	0.227	30
201204	1270	2	368	2012	11	2	2138	4249.1818	7001.2632	7.8	155	0.895	108
201204	1270	3	387	2012	11	5	1635	4316.0162	7010.1503	10.52	123	2.536	354
201204	1270	4	386	2012	11	5	1426	4310.8796	7003.4206	7.6	126	0.038	10
201204	1270	5	367	2012	11	2	1843	4234.8723	6959.1813	8.21	140	0	0
201204	1280	1	370	2012	11	3	410	4245.5323	6936.4682	8.3	232	4.653	430
201204	1280	2	366	2012	11	2	1601	4229.8946	6940.6139	8.3	260	0.044	4
201204	1280	3	210	2012	10	2	1907	4202.0412	6940.2174	8.21	215	0.085	8
201204	1280	4	373	2012	11	3	1336	4234.283	6842.4167	8.33	199	0.957	88
201204	1280	5	211	2012	10	2	2149	4205.8236	6922.0778	8.23	214	0.597	49
201204	1280	6	372	2012	11	3	943	4237.4856	6915.3301	8.3	217	0.384	58
201204	1280	7	212	2012	10	3	17	4200.4921	6931.7804	8.28	222	0.163	15
201204	1290	1	307	2012	10	19	1126	4218.926	6737.7447	8.73	253	0	0
201204	1290	2	325	2012	10	21	1246	4227.8574	6823.1984	99.9	218	0	0
201204	1290	4	324	2012	10	21	951	4224.4405	6809.0815	8.43	181	0	0
201204	1290	5	305	2012	10	19	434	4239.4255	6730.5997	9.03	202	0	0
201204	1290	7	326	2012	10	21	1442	4230.9354	6822.2855	8.5	206	0	0
201204	1290	8	306	2012	10	19	728	4235.672	6753.6025	8.87	226	0	0
201204	1290	11	304	2012	10	19	12	4233.5528	6656.3823	8.8	300	0	0
201204	1290	14	289	2012	10	17	1249	4227.3192	6620.5281	9.29	253	0	0
201204	1290	15	300	2012	10	18	1525	4215.8847	6704.2927	8.42	249	0	0
201204	1300	1	302	2012	10	18	2130	4229.9851	6702.745	8.88	337	0	0
201204	1300	2	292	2012	10	17	2046	4218.6967	6639.127	8.49	290	0	0
201204	1300	3	301	2012	10	18	1852	4225.6959	6658.8142	8.45	365	0	0
201204	1340	1	334	2012	10	22	1737	4331.1978	6644.5684	11.52	160	0	0
201204	1340	2	333	2012	10	22	1546	4326.3141	6643.1779	11.84	156	0	0
201204	1340	3	339	2012	10	23	715	4354.8865	6706.7355	9.38	156	0	0
201204	1340	4	340	2012	10	23	949	4400.4319	6710.182	99.9	145	0	0
201204	1340	5	335	2012	10	22	2037	4346.281	6653.5677	10.55	151	0	0
201204	1340	7	336	2012	10	22	2234	4348.3979	6704.6971	9.39	174	0	0
201204	1351	1	343	2012	10	23	1711	4410.8802	6653.3014	9.57	184	0	0
201204	1351	2	342	2012	10	23	1425	4411.26	6705.0539	10.85	136	0	0
201204	1351	3	344	2012	10	23	1842	4415.3408	6652.8538	9.68	181	0	0
201204	1351	4	341	2012	10	23	1225	4410.1871	6708.1572	10.08	126	0	0
201204	1360	1	327	2012	10	21	2056	4313.0729	6741.4444	8.48	210	0.084	7
201204	1360	2	332	2012	10	22	1120	4301.8167	6713.3369	9.87	240	0	0
201204	1360	3	330	2012	10	22	515	4323.9232	6732.3387	9.02	232	0.61	54
201204	1360	4	331	2012	10	22	821	4312.5436	6717.3866	9.48	214	0.595	62
201204	1360	5	347	2012	10	24	1134	4402.664	6733.4688	9.45	220	0	0
201204	1360	6	328	2012	10	21	2328	4314.9814	6752.8968	8.66	226	0.048	4
201204	1360	7	349	2012	10	24	1726	4340.9468	6747.3233	9.32	235	0.069	5
201204	1360	8	348	2012	10	24	1438	4339.344	6731.1551	9.12	230	0.048	4
201204	1360	9	329	2012	10	22	206	4322.1869	6753.0829	8.65	252	0	0
201204	1370	1	377	2012	11	4	308	4305.1961	6839.0097	8.56	184	3.411	370
201204	1370	3	369	2012	11	3	128	4254.6501	6936.2065	8.06	163	0.694	70
201204	1370	4	371	2012	11	3	648	4246.9118	6930.0517	8.3	173	0.744	73
201204	1370	5	376	2012	11	4	14	4255.0968	6841.6144	8.34	195	0.34	28
201204	1370	6	353	2012	10	25	811	4316.9236	6901.0075	8.66	165	2.15	248
201204	1370	7	375	2012	11	3	2210	4255.2514	6844.7614	99.9	201	0.634	66
201204	1370	8	374	2012	11	3	1842	4249.4115	6850.8889	99.9	168	0.873	98
201204	1380	1	378	2012	11	4	750	4323.8685	6845.6881	11.25	100	0	0
201204	1380	2	382	2012	11	4	1918	4333.67	6848.7578	10.78	139	0.275	31
201204	1380	3	379	2012	11	4	1042	4328.6132	6843.871	11.34	144	0.228	22
201204	1380	4	385	2012	11	5	1155	4323.032	6949.4465	10.91	144	1.266	138
201204	1380	5	352	2012	10	25	339	4321.5559	6817.8712	8.49	176	0.664	81
201204	1380	6	380	2012	11	4	1409	4338.3697	6828.9269	9.8	178	14.295	1450
201204	1380	7	351	2012	10	24	2357	4347.8664	6821.5912	10.05	151	32.454	2935
201204	1380	8	381	2012	11	4	1616	4338.7446	6829.505	10.04	174	15.847	1910
201204	1390	1	345	2012	10	23	2309	4419.708	6731.394	11.39	101	0	0
201204	1390	4	350	2012	10	24	2115	4353.0845	6823.702	11.29	120	0.864	142
201204	1390	5	346	2012	10	24	848	4415.0632	6740.7419	11.02	104	0	0
201204	1400	1	388	2012	11	5	2013	4307.9522	7021.3613	10.62	106	47.983	6159
201204	1400	2	384	2012	11	5	912	4330.7584	6955.5362	11.81	110	26.875	2939
201204	1400	3	383	2012	11	5	618	4333.8526	6946.9412	11.19	107	46.995	5377
201304	1220	1	318	2013	11	3	319	4151.3797	6813.5602	8.71	188	0	0
201304	1220	2	339	2013	11	5	1119	4210.004	6614.2743	9.12	201	0	0
201304	1220	3	316	2013	11	2	2217	4159.0926	6754.2897	8.42	181	0	0
201304	1220	4	341	2013	11	5	1435	4210.209	6615.2754	9.11	197	0	0
201304	1230	1	263	2013	10	25	2157	4120.981	6824.0911	14.96	63	0	0
201304	1230	2	262	2013	10	25	1930	4117.5313	6840.4851	13.24	75	0	0
201304	1230	3	261	2013	10	25	1657	4110.421	6854.3474	10.72	99	0	0
201304	1230	4	247	2013	10	22	1741	4120.7614	6919.5568	8.82	81	0	0
201304	1230	5	259	2013	10	25	1230	4117.5872	6909.482	8.06	106	0	0
201304	1230	6	251	2013	10	23	148	4135.1426	6932.359	10.59	66	0	0
201304	1240	1	257	2013	10	25	551	4146.4339	6942.9114	7.73	133	0	0
201304	1240	3	304	2013	10	30	1822	4144.5697	6852.1486	7.1	165	0	0
201304	1240	4	302	2013	10	30	1345	4127.2744	6900.3662	6.65	153	0	0
201304	1240	5	260	2013	10	25	1454	4118.4176	6854.9243	7.63	133	0	0
201304	1240	6	303	2013	10	30	1555	4134.7737	6854.168	6.81	114	0	0
201304	1240	7	258	2013	10	25	1034	4121.3837	6913.5432	7.48	124	0	0
201304	1240	8	314	2013	11	2	1519	4155.7501	6836.0743	7.33	169	0	0
201304	1250	1	248	2013	10	22	1921	4119.2819	6927.4033	12.41	33	0	0
201304	1250	2	250	2013	10	22	2302	4126.8827	6932.9063	99.9	32	0	0
201304	1250	3	245	2013	10	22	1245	4100.6951	6913.688	14.76	64	0	0
201304	1250	4	246	2013	10	22	1528	4113.3576	6920.9875	10.48	56	0	0
201304	1260	1	412	2013	11	17	1758	4241.1934	7011.2841	8.35	92	0.009	1
201304	1260	2	309	2013	11	2	17	4213.3359	7002.2722	7.42	135	0	0
201304	1260	3	403	2013	11	16	2005	4310.1273	7000.9811	10.3	79	0.006	1
201304	1260	4	253	2013	10	24	2042	4204.4445	6957.4065	9.03	80	0	0
201304	1260	5	411	2013	11	17	1507	4239.7421	7020.8866	9.41	76	0	0
201304	1260	6	413	2013	11	17	2130	4223.4545	7020.1946	9.9	38	0	0
201304	1270	1	402	2013	11	16	1810	4314.3632	7005.8196	7.78	159	0.469	42
201304	1270	2	310	2013	11	2	257	4212.4278	6950.0221	7.92	221	0	0
201304	1270	3	406	2013	11	17	330	4256.4295	7022.0962	8.09	129	5.585	479
201304	1270	4	401	2013	11	16	1608	4315.9624	7009.1252	8.55	127	0.527	58
201304	1270	5	391	2013	11	14	525	4228.1658	6956.3529	7.39	170	0.082	6
201304	1280	1	388	2013	11	13	1920	4222.5576	6844.2432	7.58	206	0.002	2
201304	1280	2	390	2013	11	14	145	4220.8361	6930.3956	8.08	233	0	0
201304	1280	3	393	2013	11	14	1124	4243.1829	6932.2427	7.88	250	0.046	10
201304	1280	4	389	2013	11	13	2316	4222.0722	6910.5173	8.16	239	0.013	2
201304	1280	5	311	2013	11	2	555	4204.7657	6931.6448	8.06	214	0.002	2
201304	1280	6	392	2013	11	14	849	4232.8689	6932.0739	8.23	287	0.047	9
201304	1280	7	305	2013	10	30	2216	4201.28	6911.6409	7.35	204	0	0
201304	1290	1	348	2013	11	6	1022	4245.0422	6712.4755	9.6	233	0	0
201304	1290	2	352	2013	11	7	51	4245.3199	6753.2312	8.81	204	0	0
201304	1290	3	343	2013	11	5	2023	4218.0204	6620.2474	9.06	242	0	0
201304	1290	5	342	2013	11	5	1758	4218.3033	6609.2595	8.9	249	0	0
201304	1290	6	351	2013	11	6	2136	4235.2755	6803.884	99.9	187	0	0
201304	1290	7	350	2013	11	6	1704	4227.4577	6736.6723	9.26	257	0	0
201304	1290	8	317	2013	11	3	37	4159.3787	6805.3433	9.08	215	0	0
201304	1290	9	344	2013	11	5	2312	4215.362	6634.3278	9.16	256	0	0
201304	1290	10	315	2013	11	2	1855	4210.9281	6817.7487	8.77	196	0	0
201304	1300	1	347	2013	11	6	616	4222.5904	6652.4099	8.99	341	0	0
201304	1300	2	349	2013	11	6	1334	4229.8417	6717.5544	9.12	331	0	0
201304	1300	3	346	2013	11	6	309	4228.5008	6639.3804	8.78	304	0	0
201304	1340	1	362	2013	11	8	517	4355.488	6656.1786	99.9	157	0	0
201304	1340	2	369	2013	11	11	601	4404.9357	6713.9347	9.23	206	0.011	1
201304	1340	5	361	2013	11	8	311	4354.4374	6647.3889	9.85	112	0	0
201304	1340	6	360	2013	11	8	139	4352.0155	6648.5023	9.68	129	0	0
201304	1340	7	359	2013	11	7	2309	4337.992	6645.344	99.9	115	0	0
201304	1351	1	365	2013	11	10	2325	4408.926	6651.2937	9.16	173	0	0
201304	1351	2	363	2013	11	10	1911	4415.0065	6652.8088	9.19	181	0	0
201304	1351	3	366	2013	11	11	154	4410.0906	6708.0629	9.79	128	0	0
201304	1351	4	364	2013	11	10	2122	4413.9024	6646.0569	9.12	184	0	0
201304	1360	1	356	2013	11	7	1352	4317.1383	6728.1933	8.84	204	0.173	13
201304	1360	2	353	2013	11	7	350	4255.7679	6736.0672	9.18	217	0	0
201304	1360	3	375	2013	11	11	2245	4352.3	6756.8376	9.4	173	1.111	79
201304	1360	4	370	2013	11	11	834	4409.1226	6724.8001	9.26	232	0.001	1
201304	1360	5	376	2013	11	12	103	4349.9678	6748.8551	9.25	210	1.312	131
201304	1360	7	358	2013	11	7	2007	4328.132	6656.8683	9.74	209	0	0
201304	1360	8	354	2013	11	7	756	4300.2431	6749.4819	8.41	196	0.016	1
201304	1360	11	357	2013	11	7	1718	4331.8396	6716.0147	9.46	217	0	0
201304	1360	12	355	2013	11	7	1020	4302.9938	6756.5918	8.03	199	0.548	50
201304	1370	1	387	2013	11	13	1556	4240.5627	6844.0887	7.92	179	0.003	3
201304	1370	2	394	2013	11	14	1507	4256.0255	6922.0661	7.53	167	0.397	48
201304	1370	3	396	2013	11	14	2136	4310.8344	6912.5297	7.54	195	1.059	109
201304	1370	4	395	2013	11	14	1756	4256.956	6937.1466	7.3	162	2.011	177
201304	1370	5	385	2013	11	13	945	4259.7609	6834.6846	99.9	191	0.445	51
201304	1370	6	386	2013	11	13	1242	4249.7996	6837.0688	8.01	185	0.105	11
201304	1370	7	384	2013	11	13	545	4315.4666	6902.3233	8.24	166	1.687	146
201304	1380	1	383	2013	11	13	241	4320.0041	6858.2736	8.5	141	0.056	7
201304	1380	2	380	2013	11	12	1557	4336.7595	6839.2125	9.42	152	1.4	142
201304	1380	3	382	2013	11	12	2326	4327.9198	6902.7929	8.74	142	0.067	8
201304	1380	4	379	2013	11	12	1250	4336.6644	6837.2927	9.57	147	1.998	169
201304	1380	5	398	2013	11	15	240	4321.3606	6927.1936	7.55	183	4.734	492
201304	1380	6	397	2013	11	15	4	4320.3858	6918.4899	7.77	168	3.11	442
201304	1380	7	374	2013	11	11	2026	4400.306	6801.8366	10.07	164	0.243	20
201304	1380	8	381	2013	11	12	2040	4329.9871	6902.5557	9.23	139	0.065	13
201304	1390	1	372	2013	11	11	1401	4413.7258	6756.6218	10.74	74	0.003	1
201304	1390	2	371	2013	11	11	1134	4421.0529	6742.5476	10.56	65	0	0
201304	1390	4	373	2013	11	11	1744	4410.6308	6801.8159	10.69	89	0	0
201304	1400	2	404	2013	11	16	2252	4310.2256	7017.8687	9.33	118	4.803	534
201304	1400	3	405	2013	11	17	102	4308.7853	7019.4414	9.08	112	29.462	2680
201304	1400	4	400	2013	11	16	1351	4322.8583	7006.2814	8.89	123	10.35	1050
201404	1220	1	378	2014	10	30	1315	4204.9604	6754.9009	9.32	208	0	0
201404	1220	2	277	2014	10	15	1243	4209.8859	6614.2683	8.99	202	0	0
201404	1220	3	413	2014	11	6	1128	4206.7197	6744.1237	6.16	191	0.008	2
201404	1220	4	410	2014	11	6	406	4212.8932	6706.0697	9.32	199	0	0
201404	1230	1	352	2014	10	21	1447	4130.2337	6919.9255	7.88	88	0	0
201404	1230	2	347	2014	10	21	157	4121.7169	6832.5517	13.67	77	0	0
201404	1230	3	353	2014	10	21	1705	4132.0563	6922.3047	8.24	85	0	0
201404	1230	6	247	2014	10	12	1548	4101.1912	6845.2058	16.54	64	0	0
201404	1230	7	246	2014	10	12	1353	4101.42	6852.91	16.3	69	0	0
201404	1230	8	359	2014	10	22	557	4143.57	6945.17	8.01	82	0	0
201404	1240	1	375	2014	10	30	440	4159.3646	6832.0898	6.8	174	0.005	1
201404	1240	2	349	2014	10	21	655	4124.7695	6900.0179	5.83	152	0	0
201404	1240	3	374	2014	10	30	218	4201.16	6835.76	5.69	174	0	0
201404	1240	4	373	2014	10	30	19	4202.54	6838.58	5.79	171	0	0
201404	1240	5	348	2014	10	21	410	4121.667	6846.3656	6.68	116	0	0
201404	1240	6	350	2014	10	21	931	4133.2946	6910.6996	5.97	169	0.004	1
201404	1240	7	372	2014	10	29	2158	4208.6035	6843.4627	6.04	193	0	0
201404	1240	8	351	2014	10	21	1206	4141.8925	6907.7945	5.75	180	0	0
201404	1250	1	356	2014	10	22	27	4132.9416	6942.8152	12.36	29	0	0
201404	1250	2	357	2014	10	22	155	4135.78	6943.74	11.3	34	0	0
201404	1260	2	457	2014	11	11	2225	4203.2531	6954.4269	9.62	82	0	0
201404	1260	3	436	2014	11	9	1217	4246.723	7012.2118	11.95	114	0.017	8
201404	1260	6	435	2014	11	9	1100	4247.79	7013.67	11.93	64	0.006	2
201404	1260	7	446	2014	11	10	1119	4232.3166	7027.4491	11.7	95	0	0
201404	1260	8	438	2014	11	9	1620	4246.3846	7027.3119	11.27	99	0.692	242
201404	1260	9	452	2014	11	11	635	4215.03	7022.07	11.07	76	0	0
201404	1270	1	434	2014	11	9	907	4256.88	7008.61	10.94	135	0.096	18
201404	1270	2	456	2014	11	11	2033	4209.3535	6957.4594	8.43	140	0.01	2
201404	1270	3	433	2014	11	9	659	4249.1802	7005.6665	8.24	132	0.108	11
201404	1270	4	431	2014	11	9	341	4240.4376	6957.2697	6.52	181	1.381	482
201404	1270	5	432	2014	11	9	518	4244.2265	6959.0812	6.9	183	8.725	1959
201404	1280	1	370	2014	10	29	1551	4218.3606	6852.9506	6.07	217	0.186	45
201404	1280	2	430	2014	11	9	42	4256.8806	6943.5468	7.31	182	21.782	3628
201404	1280	3	369	2014	10	29	1141	4200.4992	6922.5481	7.03	212	0.071	12
201404	1280	4	367	2014	10	29	416	4230.07	6928.65	7.61	270	0	0
201404	1280	5	366	2014	10	29	115	4220.5957	6940.954	7.54	251	0	0
201404	1280	6	371	2014	10	29	1834	4224.6402	6840.227	8.02	201	0.04	9
201404	1280	7	368	2014	10	29	718	4228.58	6919.27	7.26	227	0.051	12
201404	1290	1	276	2014	10	15	940	4222.3556	6602.509	9.61	257	0	0
201404	1290	2	415	2014	11	6	1553	4228.2794	6742.4773	9.55	188	0	0
201404	1290	3	379	2014	10	30	1652	4225.1195	6803.506	9.01	184	0.008	2
201404	1290	4	416	2014	11	6	1753	4233.302	6754.2745	9.48	225	0	0
201404	1290	5	406	2014	11	5	1821	4237.6628	6649.8501	10.32	222	0	0
201404	1290	6	414	2014	11	6	1321	4215.4854	6742.469	9.28	228	0	0
201404	1290	7	407	2014	11	5	2023	4233.8251	6643.6604	7.64	238	0	0
201404	1290	8	275	2014	10	15	653	4216.3831	6545.4641	11.26	218	0	0
201404	1290	10	278	2014	10	15	1456	4214.4771	6624.6938	9.65	237	0	0
201404	1300	1	408	2014	11	5	2300	4232.1228	6656.7555	8.78	306	0	0
201404	1300	3	409	2014	11	6	105	4227.8161	6657.281	7.86	327	0	0
201404	1340	1	395	2014	11	4	1444	4339.5428	6639.35	11.97	133	0	0
201404	1340	2	392	2014	11	4	751	4400.7236	6649.3976	10.59	122	0	0
201404	1340	3	393	2014	11	4	953	4357.4	6647.46	10.95	109	0	0
201404	1340	4	394	2014	11	4	1217	4346.8996	6647.8344	11.34	126	0	0
201404	1340	5	397	2014	11	4	1837	4336.6334	6652.7378	11.7	133	0	0
201404	1340	6	396	2014	11	4	1633	4335.5669	6639.2496	11.91	118	0	0
201404	1351	2	387	2014	11	1	349	4420.8295	6717.4375	11.32	145	0.011	3
201404	1351	3	390	2014	11	4	143	4421.2976	6701.9829	10.83	137	0.005	1
201404	1351	5	389	2014	11	3	2317	4420.9388	6708.0788	10.82	156	0.049	8
201404	1360	1	381	2014	10	31	49	4255.52	6815.69	7.39	170	0.011	3
201404	1360	2	405	2014	11	5	1514	4250.4833	6708.001	9.72	229	0	0
201404	1360	4	417	2014	11	6	2052	4248.1305	6757.2143	9.19	210	0	0
201404	1360	5	402	2014	11	5	824	4310.4906	6720.943	9.75	184	0.013	3
201404	1360	6	403	2014	11	5	1043	4302.7286	6710.7527	9.84	228	0	0
201404	1360	9	398	2014	11	4	2128	4318.7301	6700.2474	9.88	200	0	0
201404	1360	10	400	2014	11	5	314	4324.4883	6725.5527	9.06	188	0.005	1
201404	1360	11	404	2014	11	5	1326	4250.3224	6705.2199	9.81	203	0	0
201404	1360	12	399	2014	11	5	20	4312.6769	6715.6708	9.67	219	0.028	4
201404	1370	1	418	2014	11	7	245	4248.5908	6904.6913	6.98	175	0.405	90
201404	1370	2	428	2014	11	8	2028	4308.3256	6954.7096	6.59	177	0.689	66
201404	1370	3	419	2014	11	7	458	4246.433	6920.699	9.02	83	0	0
201404	1370	4	420	2014	11	7	725	4252.46	6925.55	7.41	153	0.276	55
201404	1370	5	421	2014	11	7	1121	4310.0087	6858.2308	8.1	170	3.435	633
201404	1370	6	429	2014	11	8	2235	4303.3999	6946.4562	6.56	163	1.391	185
201404	1370	7	380	2014	10	30	2120	4244.861	6837.1423	8	174	0.049	10
201404	1380	1	383	2014	10	31	754	4332.2434	6833.6559	9.32	136	0.051	12
201404	1380	2	385	2014	10	31	1244	4339.5873	6813.3851	8.57	192	1.216	186
201404	1380	3	386	2014	10	31	1747	4402.9329	6745.3799	10.37	154	0.291	37
201404	1380	4	382	2014	10	31	524	4328.2229	6830.2709	8.12	175	1.961	342
201404	1380	5	427	2014	11	8	1703	4321.8522	6928.8337	8.94	169	3.49	405
201404	1380	6	384	2014	10	31	1008	4338.7397	6829.46	9.06	175	2.418	420
201404	1380	7	422	2014	11	7	1412	4323.1522	6854.9054	11.24	127	0.131	32
201404	1380	8	426	2014	11	8	1405	4333.5591	6937.0879	11.04	142	5.231	520
201404	1390	3	423	2014	11	7	2301	4355.4068	6846.4503	11.93	89	0.012	7
201404	1390	7	425	2014	11	8	928	4339.495	6901.6422	12.26	114	0.019	6
201404	1400	1	439	2014	11	9	1820	4249.2477	7024.8759	10.77	122	0.673	84
201404	1400	3	441	2014	11	9	2217	4251.9224	7031.8844	11.72	93	3.14	562
201404	1400	4	440	2014	11	9	2013	4255.5947	7029.8239	11.78	104	41.009	3488
201504	1220	1	292	2015	10	12	2358	4150.8001	6812.1743	6.18	164	0	0
201504	1220	2	304	2015	10	14	751	4212.0855	6652.046	9.15	212	0	0
201504	1220	3	302	2015	10	14	401	4211.9075	6702.6585	9.13	191	0	0
201504	1220	4	293	2015	10	13	145	4155.0993	6808.6433	8.48	198	0	0
201504	1230	1	234	2015	9	29	133	4101.4315	6901.3438	17.11	80	0	0
201504	1230	2	235	2015	9	29	338	4100.4774	6906.8887	17.17	72	0	0
201504	1230	3	233	2015	9	28	2208	4109.5341	6856.1918	10.51	102	0	0
201504	1230	4	242	2015	9	29	2127	4143.4515	6945.2832	8.43	82	0	0
201504	1230	5	232	2015	9	28	1912	4101.6878	6841.993	16.76	67	0	0
201504	1240	1	348	2015	10	19	2108	4204.8343	6828.0796	5.88	180	0	0
201504	1240	2	355	2015	10	20	1716	4142.1075	6924.7221	5.7	164	0	0
201504	1240	4	354	2015	10	20	1322	4136.3098	6900.2011	6.09	147	0	0
201504	1240	5	347	2015	10	19	1816	4213.1636	6834.1265	5.67	182	0.034	5
201504	1240	6	350	2015	10	20	325	4139.1498	6832.3208	6.47	172	0	0
201504	1240	7	349	2015	10	20	18	4151.3151	6829.6093	8.01	202	0	0
201504	1240	8	351	2015	10	20	548	4134.6651	6846.2207	6.38	155	0	0
201504	1240	9	353	2015	10	20	1019	4122.8092	6906.7731	6.34	159	0	0
201504	1250	3	236	2015	9	29	547	4105.6649	6913.0813	9.95	55	0	0
201504	1250	5	238	2015	9	29	1125	4113.1764	6922.5224	11.83	51	0	0
201504	1260	2	429	2015	11	5	435	4217.4842	7022.1785	9.44	89	0.074	6
201504	1260	3	362	2015	10	28	114	4211.695	7003.0129	99.9	109	0	0
201504	1260	4	424	2015	11	4	1628	4241.6727	7009.959	8.02	108	0	0
201504	1260	5	365	2015	10	28	653	4205.6349	7018.7302	12.13	61	0	0
201504	1260	6	428	2015	11	5	149	4224.4104	7003.4165	9.57	89	0	0
201504	1260	7	427	2015	11	5	0	4229.2556	7009.3414	99.9	109	0.009	3
201504	1270	2	387	2015	10	30	1603	4257.1444	7009.8599	6.68	150	0.636	77
201504	1270	3	420	2015	11	4	114	4319.3406	7000.4939	5.88	159	2.752	275
201504	1270	4	360	2015	10	21	912	4223.696	6959.7637	6.38	194	0.021	2
201504	1270	5	361	2015	10	21	1209	4208.4219	6946.7432	5.99	170	0	0
201504	1270	7	425	2015	11	4	2008	4234.2573	6954.5844	6.21	180	0.386	42
201504	1280	1	359	2015	10	21	717	4232.2438	6953.142	6.6	192	3.135	539
201504	1280	2	357	2015	10	20	2356	4215.76	6917.6147	6.66	211	0.182	17
201504	1280	3	388	2015	10	30	1933	4301.8344	6948.6437	6.06	180	4.897	428
201504	1280	4	389	2015	10	30	2250	4251.6057	6942.9947	6.69	196	3.174	255
201504	1280	5	356	2015	10	20	2044	4159.1395	6912.2079	5.67	214	0.029	3
201504	1280	6	393	2015	10	31	920	4236.1863	6843.4592	7.73	190	0.001	1
201504	1280	7	358	2015	10	21	251	4229.7938	6912.6806	6.96	236	0	0
201504	1290	1	322	2015	10	16	932	4216.1094	6703.6807	8.93	266	0	0
201504	1290	3	305	2015	10	14	941	4212.6149	6645.6726	9.18	224	0	0
201504	1290	4	325	2015	10	16	1956	4239.7649	6706.9151	9.08	275	0	0
201504	1290	5	346	2015	10	19	1459	4230.2862	6829.4501	8.48	221	0	0
201504	1290	6	324	2015	10	16	1655	4242.4618	6722.5316	9.19	204	0	0
201504	1290	8	345	2015	10	19	1101	4239.5668	6804.5419	8.41	203	0	0
201504	1290	9	318	2015	10	15	2147	4218.7827	6604.8587	9.46	271	0	0
201504	1290	10	321	2015	10	16	731	4216.4568	6658.1011	8.94	280	0	0
201504	1290	11	327	2015	10	17	35	4239.3435	6701.8468	9.13	284	0	0
201504	1290	12	344	2015	10	19	839	4242.0606	6801.2798	8.75	179	0	0
201504	1300	1	326	2015	10	16	2215	4235.6787	6701.4746	8.94	305	0	0
201504	1300	2	320	2015	10	16	430	4218.6102	6644.7938	8.85	294	0	0
201504	1300	3	323	2015	10	16	1249	4226.949	6719.6873	9.04	341	0	0
201504	1340	1	334	2015	10	18	138	4350.0723	6644.1386	10.73	136	0	0
201504	1340	2	329	2015	10	17	907	4300.2013	6658.9295	99.9	179	0	0
201504	1340	3	331	2015	10	17	1535	4320.1646	6640.3932	10.84	111	0	0
201504	1340	4	333	2015	10	17	2253	4342.0426	6659.2067	99.9	157	0	0
201504	1340	5	340	2015	10	18	1730	4353.2413	6712.45	9.95	155	0	0
201504	1340	6	330	2015	10	17	1121	4259.0936	6649.3344	99.9	168	0	0
201504	1340	7	339	2015	10	18	1447	4402.0062	6656.7261	10.13	173	0	0
201504	1351	1	337	2015	10	18	1103	4415.7159	6655.3734	10.04	173	0.009	1
201504	1351	2	335	2015	10	18	525	4407.5413	6647.2999	10.44	144	0	0
201504	1351	3	338	2015	10	18	1250	4410.0729	6654.7805	10.09	176	0	0
201504	1351	4	336	2015	10	18	831	4416.3814	6642.0524	10.42	186	0	0
201504	1360	1	328	2015	10	17	410	4249.6204	6653.3254	9.51	196	0	0
201504	1360	2	399	2015	11	1	106	4306.5199	6810.202	6.72	203	0.138	15
201504	1360	3	402	2015	11	1	838	4318.9785	6801.4895	8.31	234	0.106	11
201504	1360	4	403	2015	11	1	1352	4353.4596	6745.8788	8.45	218	0.014	3
201504	1360	5	332	2015	10	17	1924	4332.5893	6700.6642	10.07	212	0	0
201504	1360	6	401	2015	11	1	612	4314.7366	6809.7824	7.03	206	2.029	427
201504	1360	7	341	2015	10	18	2054	4336.569	6719.2449	9.62	215	0	0
201504	1360	8	398	2015	10	31	2301	4308.1549	6817.8213	6.81	209	0.088	8
201504	1360	9	343	2015	10	19	450	4251.3497	6736.7503	9.16	228	0	0
201504	1360	10	342	2015	10	19	206	4302.509	6742.1216	7.49	195	0	0
201504	1360	11	400	2015	11	1	325	4301.3625	6802.3045	7.15	189	2.059	208
201504	1360	12	404	2015	11	1	1539	4355.9312	6737.2855	8.93	210	0	0
201504	1370	1	391	2015	10	31	343	4255.6959	6911.1968	6.05	170	2.354	195
201504	1370	2	397	2015	10	31	1921	4309.147	6841.4065	6.75	175	0.093	9
201504	1370	3	396	2015	10	31	1720	4304.7753	6843.7057	6.76	184	0.84	88
201504	1370	4	394	2015	10	31	1154	4250.0553	6843.2935	7.17	206	0.876	90
201504	1370	5	392	2015	10	31	555	4252.1992	6904.5247	6.08	187	0.179	20
201504	1370	6	395	2015	10	31	1441	4256.1416	6841.5706	6.93	197	0.973	104
201504	1370	7	390	2015	10	31	21	4254.9732	6940.3299	5.97	153	6.271	622
201504	1380	1	405	2015	11	1	1818	4406.207	6745.4545	99.9	139	0	0
201504	1380	2	413	2015	11	3	34	4331.0275	6842.9684	99.9	144	0.235	19
201504	1380	3	412	2015	11	2	2138	4340.3525	6822.5807	7.05	184	0.806	78
201504	1380	4	414	2015	11	3	235	4338.5023	6840.1681	9.38	152	0.473	45
201504	1380	5	417	2015	11	3	1604	4330.9878	6929.5175	6.97	142	0.814	110
201504	1380	6	415	2015	11	3	702	4332.3148	6904.937	99.9	108	0.203	28
201504	1380	7	419	2015	11	3	2253	4328.7457	6947.1056	7.63	133	1.121	110
201504	1380	8	416	2015	11	3	914	4333.5499	6911.1494	8.44	136	0.269	43
201504	1390	1	409	2015	11	2	1317	4358.0997	6817.3245	10.4	108	0.003	3
201504	1390	3	406	2015	11	1	2317	4409.9246	6748.683	99.9	134	0.007	1
201504	1390	6	408	2015	11	2	810	4410.0689	6801.5469	11.14	86	0.01	1
201504	1390	7	407	2015	11	2	417	4408.1556	6753.5132	10.86	102	0.005	1
201504	1390	8	411	2015	11	2	1831	4350.6624	6834.9416	10.46	106	0.041	5
201504	1400	3	418	2015	11	3	2010	4333.7011	6941.7849	8.91	115	0.515	49
201504	1400	5	422	2015	11	4	916	4313.4806	7010.8189	7.5	116	0.011	2
201504	1400	6	423	2015	11	4	1325	4245.918	7033.1271	7	97	0.45	124
201604	1220	1	247	2016	10	14	1444	4200.9075	6752.3016	7.5	185	0	0
201604	1220	2	300	2016	10	19	2146	4211.1693	6648.0763	9.17	208	0	0
201604	1220	4	245	2016	10	14	911	4145.4747	6821.0621	99.9	110	0	0
201604	1220	5	303	2016	10	20	442	4208.8332	6619.6113	9	181	0	0
201604	1230	2	211	2016	10	5	959	4118.4453	6916.7704	9.28	91	0	0
201604	1230	3	209	2016	10	5	517	4110.2499	6856.5735	7.88	107	0	0
201604	1230	4	208	2016	10	5	256	4108.6188	6906.42	8.23	104	0	0
201604	1230	5	369	2016	11	2	1643	4152.3595	6947.2674	8.68	115	0	0
201604	1230	6	368	2016	11	2	1413	4149.6428	6946.8513	9.11	116	0	0
201604	1230	7	244	2016	10	14	605	4137.1835	6827.0084	99.9	78	0	0
201604	1240	1	362	2016	10	27	1006	4225.2806	6836.0339	8.43	197	0.033	5
201604	1240	2	379	2016	11	3	2107	4208.3807	6843.3297	8.08	194	0	0
201604	1240	3	374	2016	11	3	740	4209.2433	6911.59	7.52	199	0.032	4
201604	1240	4	378	2016	11	3	1719	4156.4073	6843.0749	6.83	153	0.007	1
201604	1240	5	377	2016	11	3	1453	4153.9794	6856.7587	6.89	171	0	0
201604	1240	6	376	2016	11	3	1231	4152.4523	6907.4152	7.64	207	0	0
201604	1240	7	212	2016	10	5	1321	4129.9778	6910.8672	6.56	165	0.005	1
201604	1240	8	210	2016	10	5	732	4116.3804	6905.4749	6.6	158	0.006	2
201604	1250	1	367	2016	11	2	1220	4144.2998	6950.5018	12.34	44	0	0
201604	1250	3	216	2016	10	6	18	4133.9977	6941.0469	14.13	33	0	0
201604	1250	4	213	2016	10	5	1520	4126.2989	6922.7639	10.54	56	0	0
201604	1250	5	215	2016	10	5	2151	4134.343	6933.9297	10.31	53	0	0
201604	1260	1	343	2016	10	24	1732	4245.0428	7017.1797	9.77	65	0	0
201604	1260	2	319	2016	10	22	719	4213.4882	7013.0484	14.72	36	0	0
201604	1260	3	341	2016	10	24	1341	4245.0736	7024.0391	11.6	92	0.004	1
201604	1260	4	317	2016	10	22	237	4224.7661	7005.6585	99.9	90	0	0
201604	1260	5	344	2016	10	24	1942	4251.1491	7011.6483	11.72	60	0	0
201604	1260	6	342	2016	10	24	1545	4240.0767	7017.6727	10.06	148	0.018	2
201604	1270	1	370	2016	11	2	1947	4209.4876	6945.8266	7.77	215	0.01	2
201604	1270	2	318	2016	10	22	443	4218.8745	7000.0426	99.9	191	0.04	5
201604	1270	3	345	2016	10	24	2236	4242.2573	7001.2681	7.79	182	0.756	94
201604	1270	4	316	2016	10	22	55	4230.8149	6957.6814	7.49	169	0.654	80
201604	1270	5	416	2016	11	9	11	4319.1551	7001.2843	99.9	162	2.762	225
201604	1280	1	371	2016	11	2	2334	4233.4161	6941.6058	8.73	259	0.124	17
201604	1280	2	373	2016	11	3	443	4212.7387	6931.0636	99.9	232	0.077	8
201604	1280	3	380	2016	11	4	49	4220.2748	6850.7418	8.62	215	0.036	5
201604	1280	5	375	2016	11	3	948	4201.2108	6911.3367	99.9	208	0.016	2
201604	1280	6	372	2016	11	3	214	4223.2658	6931.1059	8.46	246	0.021	2
201604	1280	7	346	2016	10	25	250	4250.8011	6943.7516	8.29	224	0.163	18
201604	1280	8	418	2016	11	9	437	4302.0291	6956.9758	8.21	214	0.095	9
201604	1290	1	385	2016	11	4	2034	4240.934	6653.4525	9.42	202	0	0
201604	1290	2	301	2016	10	20	110	4216.4151	6624.1184	9.17	254	0	0
201604	1290	3	249	2016	10	14	2054	4218.3158	6757.2025	9.01	199	0	0
201604	1290	4	252	2016	10	15	605	4221.5474	6735.3313	9.03	279	0	0
201604	1290	5	309	2016	10	20	1857	4210.4276	6547.9668	8.08	249	0	0
201604	1290	6	383	2016	11	4	1543	4244.287	6712.3595	9.4	236	0	0
201604	1290	8	248	2016	10	14	1730	4202.7878	6807.5644	8.98	231	0	0
201604	1290	9	251	2016	10	15	206	4238.826	6754.6776	99.9	204	0	0
201604	1290	10	250	2016	10	14	2353	4231.2058	6758.4447	9.22	207	0	0
201604	1290	12	384	2016	11	4	1748	4238.0839	6712.3673	9.52	286	0	0
201604	1300	1	253	2016	10	15	820	4220.4448	6730.3244	8.98	309	0.01	1
201604	1300	2	312	2016	10	21	343	4226.8142	6641.0041	9.15	335	0	0
201604	1300	3	314	2016	10	21	1217	4228.1759	6709.9821	9.23	356	0	0
201604	1340	1	388	2016	11	5	726	4318.7806	6651.414	10.06	192	0	0
201604	1340	2	394	2016	11	5	2249	4400.3937	6704.082	10.84	154	0	0
201604	1340	3	390	2016	11	5	1324	4353.9691	6706.023	10.88	161	0	0
201604	1340	4	393	2016	11	5	2029	4404.0203	6717.7481	10.55	159	0.004	1
201604	1340	5	387	2016	11	5	453	4320.4402	6637.8737	99.9	99	0	0
201604	1340	6	392	2016	11	5	1824	4353.7079	6721.431	10.67	225	0.006	1
201604	1340	7	389	2016	11	5	1042	4340.4439	6653.9302	11.26	151	0	0
201604	1351	1	395	2016	11	6	136	4406.643	6647.0012	99.9	146	0	0
201604	1351	2	396	2016	11	6	417	4416.141	6640.9654	11.31	192	0	0
201604	1351	3	397	2016	11	6	641	4417.9734	6637.6928	11.7	199	0	0
201604	1351	4	398	2016	11	6	1042	4414.696	6714.9562	10.39	191	0	0
201604	1360	1	405	2016	11	7	754	4354.8899	6750.0335	10.11	179	0.087	10
201604	1360	2	386	2016	11	4	2331	4250.8191	6657.5591	99.9	215	0	0
201604	1360	3	402	2016	11	6	2121	4403.6195	6736.0947	99.9	200	0.008	2
201604	1360	4	358	2016	10	26	1746	4322.2091	6811.4188	9.44	198	0.168	18
201604	1360	5	382	2016	11	4	1213	4252.4754	6735.1327	99.9	228	0	0
201604	1360	6	381	2016	11	4	930	4256.9993	6737.7318	99.9	216	0.014	3
201604	1360	7	391	2016	11	5	1554	4348.6935	6723.6639	10.58	210	0	0
201604	1360	8	360	2016	10	27	147	4259.5972	6756.2997	8.79	194	0.026	2
201604	1360	9	361	2016	10	27	622	4248.3128	6822.4252	8.88	213	0.987	148
201604	1360	10	359	2016	10	26	2114	4316.0034	6750.692	10.02	242	0.106	12
201604	1360	11	401	2016	11	6	1825	4411.2757	6731.6071	10.07	194	0	0
201604	1360	12	406	2016	11	7	1028	4351.3969	6757.9063	10.06	175	0.417	50
201604	1370	1	355	2016	10	26	806	4311.7805	6856.1598	9.31	168	0.627	82
201604	1370	2	347	2016	10	25	801	4248.9116	6918.6197	8.46	77	0.003	1
201604	1370	5	354	2016	10	26	335	4313.7638	6910.5169	8.59	182	0.6	59
201604	1370	6	352	2016	10	25	2207	4304.1975	6908.9787	99.9	189	1.488	120
201604	1370	7	351	2016	10	25	1918	4256.9106	6916.5338	7.52	172	1.694	156
201604	1370	8	349	2016	10	25	1107	4246.9245	6919.6971	8.7	72	0	0
201604	1370	9	353	2016	10	26	102	4308.6586	6912.5606	7.48	213	1.296	101
201604	1380	1	413	2016	11	8	1546	4336.1312	6927.3573	10.63	152	2.231	240
201604	1380	2	357	2016	10	26	1441	4324.3623	6824.6127	8.64	188	2.039	257
201604	1380	3	407	2016	11	7	1240	4343.2926	6803.6212	9.51	175	2.995	332
201604	1380	4	410	2016	11	8	257	4336.9552	6855.8208	12.17	129	0	1
201604	1380	5	415	2016	11	8	2100	4317.8046	6931.3692	99.9	164	2.173	182
201604	1380	6	414	2016	11	8	1805	4331.5926	6934.4703	9.36	157	1.395	204
201604	1380	7	400	2016	11	6	1625	4416.8836	6731.3225	99.9	112	0	0
201604	1380	8	356	2016	10	26	1223	4327.6998	6831.506	9.07	166	1.168	152
201604	1390	3	404	2016	11	7	503	4403.2999	6800.4283	11.53	127	0	0
201604	1390	4	403	2016	11	7	49	4414.4524	6755.9214	11.99	74	0	0
201604	1390	8	399	2016	11	6	1415	4420.4246	6729.7867	11.78	101	0	0
201604	1390	9	409	2016	11	7	1830	4350.3648	6835.8219	12.12	109	0.014	1
201604	1400	1	339	2016	10	24	852	4252.1157	7036.2541	9.22	85	0.134	26
201604	1400	3	340	2016	10	24	1121	4257.6897	7027.2646	8.66	101	0.377	60
201604	1400	6	412	2016	11	8	1308	4341.6517	6931.3112	11.59	121	0.924	84
201704	1220	1	130	2017	11	9	2152	4209.2575	6723.042	9.59	179	0	0
201704	1220	2	51	2017	10	23	657	4205.4524	6601.5554	9.86	177	0	0
201704	1220	3	53	2017	10	23	1131	4209.0146	6621.673	10.03	174	0	0
201704	1220	4	132	2017	11	10	132	4212.0851	6716.2962	9.24	197	0	0
201704	1230	2	121	2017	11	8	2022	4120.5664	6836.5944	10.68	77	0	0
201704	1230	3	122	2017	11	8	2324	4129.6364	6828.3759	8.77	86	0	0
201704	1230	4	120	2017	11	8	1710	4108.7321	6853.1406	9.12	92	0	0
201704	1240	1	167	2017	11	15	1925	4206.6857	6847.828	6.55	169	0	0
201704	1240	2	169	2017	11	16	49	4144.2116	6852.7382	7.15	163	0	0
201704	1240	3	165	2017	11	15	1450	4217.4473	6836.4443	99.9	168	0	0
201704	1240	4	168	2017	11	15	2200	4155.0388	6844.8612	6.5	149	0	0
201704	1240	6	170	2017	11	16	423	4120.9564	6905.7402	6.4	160	0	0
201704	1240	8	166	2017	11	15	1705	4213.1047	6838.9131	7.18	192	0	0
201704	1250	2	173	2017	11	16	2049	4158.9282	6954.9494	10.74	52	0	0
201704	1250	4	175	2017	11	18	833	4146.6089	6951.7091	10.42	41	0	0
201704	1260	1	117	2017	11	2	1509	4224.9725	7011.9444	99.9	67	0	0
201704	1260	2	111	2017	11	1	2149	4306.0272	7003.7102	10.93	52	0	0
201704	1260	3	75	2017	10	26	1018	4212.5973	7023.1207	8.53	64	0	0
201704	1260	4	115	2017	11	2	1023	4230.2536	7030.011	99.9	86	0.008	1
201704	1260	5	114	2017	11	2	723	4239.0904	7019.1751	99.9	79	0	0
201704	1260	6	118	2017	11	2	2032	4233.5578	7007.7095	7.9	100	0	0
201704	1270	2	68	2017	10	25	1055	4208.9102	6959.0069	99.9	110	0	0
201704	1270	3	172	2017	11	16	1839	4205.3773	6949.4689	99.9	178	0.039	3
201704	1270	5	112	2017	11	2	101	4257.7661	7015.2221	6.59	156	4.485	345
201704	1280	3	164	2017	11	15	1045	4232.4947	6844.0315	8.53	197	0	0
201704	1280	4	106	2017	11	1	843	4254.1284	6950.9477	8.4	248	0.901	83
201704	1280	6	66	2017	10	24	2241	4221.033	6904.6516	8.34	223	0.011	1
201704	1280	8	119	2017	11	2	2312	4235.6139	6953.1341	7.91	191	0.47	57
201704	1290	1	147	2017	11	12	2356	4239.5509	6804.6123	9.41	200	0	0
201704	1290	2	64	2017	10	24	1740	4218.0703	6819.6815	9.6	208	0	0
201704	1290	3	48	2017	10	22	2055	4217.42	6545.3335	11.14	212	0	0
201704	1290	4	47	2017	10	22	1747	4204.4154	6552.7124	8.34	253	0	0
201704	1290	5	50	2017	10	23	245	4223.0468	6559.3965	10.02	238	0	0
201704	1290	6	148	2017	11	13	230	4236.4494	6750.5536	99.9	218	0	0
201704	1290	7	63	2017	10	24	1348	4207.395	6755.7398	9.5	222	0	0
201704	1290	8	55	2017	10	23	1615	4213.2413	6634.8538	9.8	229	0	0
201704	1290	9	135	2017	11	10	748	4220.6314	6735.1075	99.9	268	0	0
201704	1300	1	133	2017	11	10	417	4219.8915	6728.4249	99.9	304	0	0
201704	1300	2	56	2017	10	23	1839	4220.7648	6642.7315	9.59	317	0	0
201704	1300	3	57	2017	10	23	2034	4222.7216	6649.8219	9.6	342	0	0
201704	1340	1	154	2017	11	13	2208	4349.5069	6717.3902	10.04	188	0	0
201704	1340	3	151	2017	11	13	1135	4303.6728	6657.2458	11.1	172	0	0
201704	1340	4	150	2017	11	13	943	4306.8406	6703.0322	10.08	180	0	0
201704	1340	5	152	2017	11	13	1358	4305.6823	6651.1371	11.26	167	0	0
201704	1340	7	155	2017	11	14	101	4400.0595	6719.2086	10.5	208	0	0
201704	1351	1	157	2017	11	14	609	4420.4689	6711.7448	10.37	173	0	0
201704	1351	2	156	2017	11	14	336	4411.9676	6711.492	10.56	140	0	0
201704	1351	4	158	2017	11	14	854	4419.6018	6720.6988	10.29	163	0	0
201704	1360	2	149	2017	11	13	706	4259.6638	6716.8856	10.16	207	0	0
201704	1360	3	138	2017	11	11	2025	4354.2207	6741.5639	10.37	202	0	0
201704	1360	4	144	2017	11	12	1453	4312.4076	6818.7817	8.52	193	0.794	101
201704	1360	5	153	2017	11	13	1727	4319.4929	6704.3741	10.63	212	0	0
201704	1360	8	145	2017	11	12	1829	4255.1241	6824.9435	8.41	171	0.015	2
201704	1360	9	146	2017	11	12	2123	4248.5494	6808.4978	8.53	189	0	0
201704	1360	11	137	2017	11	11	1719	4359.2414	6737.7535	10.39	208	0	0
201704	1360	12	141	2017	11	12	647	4333.4295	6756.7898	99.9	229	0.023	3
201704	1370	1	163	2017	11	15	503	4306.1483	6903.155	99.9	160	4.233	300
201704	1370	2	162	2017	11	15	201	4314.8095	6902.8602	7.01	162	0.049	4
201704	1370	3	102	2017	10	31	2012	4304.5933	6924.3835	7.09	174	1.29	128
201704	1370	4	107	2017	11	1	1213	4309.8571	6944.9949	6.92	153	1.03	106
201704	1370	5	105	2017	11	1	636	4258.9735	6941.7069	6.68	140	2.089	240
201704	1380	3	142	2017	11	12	904	4336.4973	6809.6372	9.7	186	0.547	71
201704	1380	4	139	2017	11	11	2318	4356.3521	6758.3803	10.53	155	0.017	2
201704	1380	5	108	2017	11	1	1529	4325.2417	6955.9253	6.68	156	4.667	468
201704	1380	6	143	2017	11	12	1059	4335.6666	6812.6734	9.43	178	0.871	114
201704	1380	7	140	2017	11	12	355	4345.0072	6803.2526	9.61	172	0.123	16
201704	1380	8	136	2017	11	11	1455	4402.3882	6745.5105	10.26	152	0.014	1
201704	1390	1	160	2017	11	14	1553	4407.52	6755.29	99.9	100	0.023	4
201704	1390	2	161	2017	11	14	2015	4353.6377	6825.2546	11.33	109	0.02	2
201704	1390	4	159	2017	11	14	1220	4416.565	6738.9647	11.38	96	0	0
201704	1400	1	110	2017	11	1	1945	4312.1989	7011.6418	99.9	111	0.167	30
201704	1400	2	101	2017	10	31	1416	4347.3889	6904.7868	11.34	84	0	0
201704	1400	3	113	2017	11	2	404	4255.1583	7025.8064	8.1	75	0	0
